# Supplementary material for: Chromatin Looping Links Target Genes with Genetic Risk Loci for Dermatological Traits
Source: J Invest Dermatol. 2021 Aug;141(8):1975–84. doi: 10.1016/j.jid.2021.01.015 (PMC8315765; doi:10.1016/j.jid.2021.01.015)
Supplement: Supplementary file 1 [file mmc2.xlsx]

## Sheet: Psoriatic Arthritis
	combined	hacat_stim	hacat_unstim	myla	naive_T	GM12878	info
rs12044149	SLC35D1; GADD45A; PDE4B; MIER1				SLC35D1 (all); GADD45A (comb + one replicate only); PDE4B (all); MIER1 (all)	SLC35D1	Does not link any of the closest genes
rs12884468	PPP2R3C; KIAA0391; PSMA6	PPP2R3C (comb + one replicate only, TAD level:2); KIAA0391 (comb + one replicate only, TAD level:2); PSMA6 (comb + one replicate only, TAD level:3)	PPP2R3C (comb + one replicate only, TAD level:2); KIAA0391 (comb + one replicate only, TAD level:2)				Does not link any of the closest genes
rs2020854	CS (overlapping); ERBB3; BAZ2A; IL23A; ATP5F1B; PTGES3; COPZ1; RAB5B; TIMELESS; ARHGAP9; NCKAP1L; ORMDL2; DNAJC14; CD63; GDF11; GLS2; RDH5; AGAP2; BLOC1S1; CDK4; TSPAN31; COQ10A (overlapping); PAN2 (overlapping); ZC3H10; OS9; MARCH9; SUOX; NABP2; SMARCC2; ESYT1; ANKRD52; ITGA5; NEMP1; NAB2; STAT6; MARS; MBD6; PA2G4; STAT2 (overlapping); DDIT3; SPRYD4; RNF41; PMEL; NACA; RPS26; SARNP; RPL41; BLOC1…	CS (all, TAD level:3); BAZ2A (one replicate only, TAD level:2); IL23A (comb + one replicate only, TAD level:3); TIMELESS (comb + one replicate only, TAD level:2); GDF11 (comb + one replicate only, TAD level:outside tad); GLS2 (comb + one replicate only, TAD level:2); COQ10A (all, TAD level:3); PAN2 (all, TAD level:3); ZC3H10 (comb + one replicate only, TAD level:not found); NABP2 (one replicate o…	CS (all, TAD level:3); TIMELESS (comb + one replicate only, TAD level:2); GDF11 (comb + one replicate only, TAD level:outside tad); COQ10A (all, TAD level:3); PAN2 (all, TAD level:3); ZC3H10 (comb + one replicate only, TAD level:not found); SMARCC2 (comb + one replicate only, TAD level:3); ESYT1 (comb + one replicate only, TAD level:not found); STAT6 (combined only, TAD level:2); STAT2 (all, TAD …	CS (all, TAD level:1); IL23A (combined only, TAD level:1); TIMELESS (all, TAD level:1); CD63 (one replicate only, TAD level:1); GDF11 (comb + one replicate only, TAD level:1); COQ10A (all, TAD level:1); PAN2 (all, TAD level:1); SMARCC2 (comb + one replicate only, TAD level:1); ESYT1 (all, TAD level:1); STAT2 (all, TAD level:1); SPRYD4 (all, TAD level:1)	CS (all); ERBB3 (all); BAZ2A (all); IL23A (all); ATP5F1B (all); PTGES3 (comb + one replicate only); COPZ1 (combined only); RAB5B (all); TIMELESS (all); ARHGAP9 (all); NCKAP1L (combined only); ORMDL2 (all); DNAJC14 (all); GDF11 (all); GLS2 (comb + one replicate only); RDH5 (all); AGAP2 (combined only); BLOC1S1 (all); CDK4 (comb + one replicate only); TSPAN31 (comb + one replicate only); COQ10A (al…	CS; BAZ2A; IL23A; ATP5F1B; PTGES3; TIMELESS; GDF11; COQ10A; PAN2; ZC3H10; NABP2; SMARCC2; ESYT1; ANKRD52; STAT2; SPRYD4; RNF41; RPL41	Loci larger than 100kb
rs33980500	REV3L; TRAF3IP2; MFSD4B	REV3L (comb + one replicate only, TAD level:1); TRAF3IP2 (comb + one replicate only, TAD level:3); MFSD4B (all, TAD level:1)	REV3L (comb + one replicate only, TAD level:1); TRAF3IP2 (comb + one replicate only, TAD level:3); MFSD4B (comb + one replicate only, TAD level:1)			REV3L; TRAF3IP2	Links all closest genes
rs34725611	ICAM1; TYK2			ICAM1 (comb + one replicate only, TAD level:1); TYK2 (comb + one replicate only, TAD level:not found)		ICAM1	Links all closest genes
rs4921482	TTC1	TTC1 (combined only, TAD level:1)	TTC1 (combined only, TAD level:1)		TTC1 (comb + one replicate only)	TTC1	Does not link any of the closest genes
rs715285	P4HA2; IRF1; PDLIM4; RAPGEF6; SLC22A4; SLC22A5; FNIP1	P4HA2 (combined only, TAD level:2); RAPGEF6 (combined only, TAD level:not found); SLC22A4 (combined only, TAD level:2); SLC22A5 (one replicate only, TAD level:2)	IRF1 (combined only, TAD level:1); PDLIM4 (combined only, TAD level:1); RAPGEF6 (combined only, TAD level:not found)	IRF1 (all, TAD level:1); SLC22A5 (combined only, TAD level:2)	FNIP1 (combined only)		Loci larger than 100kb
rs7552167	STPG1; NIPAL3; RCAN3; SRRM1; IL22RA1; GRHL3; CLIC4; IFNLR1 (overlapping)	STPG1 (all, TAD level:4); NIPAL3 (all, TAD level:4); SRRM1 (comb + one replicate only, TAD level:2); IL22RA1 (one replicate only, TAD level:3); GRHL3 (combined only, TAD level:4); CLIC4 (combined only, TAD level:1); IFNLR1 (all, TAD level:3)	STPG1 (all, TAD level:3); NIPAL3 (all, TAD level:3); SRRM1 (comb + one replicate only, TAD level:2); GRHL3 (all, TAD level:3); IFNLR1 (all, TAD level:3)	STPG1 (all, TAD level:3); NIPAL3 (all, TAD level:3); RCAN3 (combined only, TAD level:3); SRRM1 (all, TAD level:2)	STPG1 (all); NIPAL3 (combined only); SRRM1 (all); IFNLR1 (all)		Links all closest genes
rs76956521	CD74; NDST1; TCOF1; RBM22; DCTN4; TNIP1 (overlapping); G3BP1; RPS14; ATOX1; GM2A	NDST1 (combined only, TAD level:1); TNIP1 (comb + one replicate only, TAD level:2); ATOX1 (one replicate only, TAD level:not found); GM2A (one replicate only, TAD level:2)	TNIP1 (comb + one replicate only, TAD level:2)	CD74 (comb + one replicate only, TAD level:outside tad); RBM22 (combined only, TAD level:2); DCTN4 (one replicate only, TAD level:2); TNIP1 (all, TAD level:2); G3BP1 (combined only, TAD level:not found); RPS14 (comb + one replicate only, TAD level:not found); ATOX1 (comb + one replicate only, TAD level:not found); GM2A (comb + one replicate only, TAD level:3)	CD74 (all); TCOF1 (combined only); RBM22 (combined only); DCTN4 (comb + one replicate only); TNIP1 (all); RPS14 (all); GM2A (combined only)	CD74; TNIP1; RPS14; ATOX1	Links all closest genes

## Sheet: Psoriasis
	combined	hacat_stim	hacat_unstim	myla	naive_T	GM12878	info
rs10794648	STPG1; NIPAL3; RCAN3; SRRM1; IL22RA1; GRHL3; CLIC4	STPG1 (all, TAD level:4); NIPAL3 (all, TAD level:4); SRRM1 (comb + one replicate only, TAD level:2); IL22RA1 (one replicate only, TAD level:3); GRHL3 (combined only, TAD level:4); CLIC4 (combined only, TAD level:1)	STPG1 (all, TAD level:3); NIPAL3 (all, TAD level:3); SRRM1 (comb + one replicate only, TAD level:2); GRHL3 (all, TAD level:3)	STPG1 (all, TAD level:3); NIPAL3 (all, TAD level:3); RCAN3 (combined only, TAD level:3); SRRM1 (all, TAD level:2)	STPG1 (all); NIPAL3 (combined only); SRRM1 (all)		Does not link any of the closest genes
rs11053802	YBX3; CLEC2B; TMEM52B; OLR1	CLEC2B (combined only, TAD level:1)	YBX3 (combined only, TAD level:not found); CLEC2B (combined only, TAD level:1); TMEM52B (combined only, TAD level:1); OLR1 (combined only, TAD level:1)				Loci larger than 100kb
rs11065979	ANKRD13A; RPL6; MAPKAPK5; BRAP; ERP29; MVK; ARPC3; GPN3; VPS29; SH2B3; ACAD10; ALDH2; NAA25; IFT81; TRAFD1; MMAB; GLTP; GIT2; HECTD4; C12orf76; PTPN11; PPP1CC; ANAPC7; PPTC7; TMEM116; PHETA1; ATXN2; TCTN1; FAM216A	RPL6 (comb + one replicate only, TAD level:1); MAPKAPK5 (comb + one replicate only, TAD level:not found); BRAP (one replicate only, TAD level:1); ERP29 (comb + one replicate only, TAD level:1); ACAD10 (one replicate only, TAD level:1); NAA25 (all, TAD level:1); TRAFD1 (comb + one replicate only, TAD level:1); HECTD4 (comb + one replicate only, TAD level:1); PTPN11 (comb + one replicate only, TAD …	RPL6 (comb + one replicate only, TAD level:1); BRAP (combined only, TAD level:1); ERP29 (comb + one replicate only, TAD level:1); ACAD10 (combined only, TAD level:1); NAA25 (all, TAD level:1); TRAFD1 (combined only, TAD level:1); HECTD4 (combined only, TAD level:1); PTPN11 (comb + one replicate only, TAD level:not found); TMEM116 (comb + one replicate only, TAD level:1); ATXN2 (comb + one replica…	RPL6 (all, TAD level:2); MAPKAPK5 (comb + one replicate only, TAD level:1); BRAP (combined only, TAD level:2); ERP29 (comb + one replicate only, TAD level:2); SH2B3 (all, TAD level:2); ACAD10 (combined only, TAD level:2); NAA25 (comb + one replicate only, TAD level:2); HECTD4 (all, TAD level:2); PTPN11 (all, TAD level:not found); TMEM116 (comb + one replicate only, TAD level:2); PHETA1 (combined …	ANKRD13A (all); RPL6 (all); MAPKAPK5 (comb + one replicate only); BRAP (comb + one replicate only); ERP29 (comb + one replicate only); MVK (all); ARPC3 (comb + one replicate only); GPN3 (all); VPS29 (comb + one replicate only); SH2B3 (all); ACAD10 (comb + one replicate only); NAA25 (all); IFT81 (comb + one replicate only); TRAFD1 (comb + one replicate only); MMAB (all); GLTP (combined only); GIT2…	RPL6; ERP29; SH2B3; ALDH2; NAA25; TRAFD1; HECTD4; PTPN11; TMEM116	Loci larger than 100kb
rs1108618	ZMIZ1 (overlapping); PPIF; RPS24; POLR3A	ZMIZ1 (all, TAD level:1); RPS24 (combined only, TAD level:not found); POLR3A (combined only, TAD level:outside tad)	ZMIZ1 (comb + one replicate only, TAD level:1)	ZMIZ1 (all, TAD level:not found); RPS24 (comb + one replicate only, TAD level:1); POLR3A (comb + one replicate only, TAD level:1)	ZMIZ1 (all)	ZMIZ1; PPIF; RPS24; POLR3A	Links all closest genes
rs113935720	SLC35D1; SERBP1	SERBP1 (comb + one replicate only, TAD level:1)	SLC35D1 (one replicate only, TAD level:1); SERBP1 (combined only, TAD level:1)			SLC35D1; SERBP1	Does not link any of the closest genes
rs11767350	STARD3NL; ANLN; EPDR1; AOAH; ELMO1 (overlapping); KIAA0895; GPR141			ANLN (combined only, TAD level:not found); ELMO1 (all, TAD level:1); KIAA0895 (combined only, TAD level:not found)	AOAH (all); ELMO1 (all); KIAA0895 (combined only)	STARD3NL; ANLN; EPDR1; ELMO1; GPR141	Links all closest genes
rs11795343	DNAJA1; DDX58; ACO1; APTX; NDUFB6; TOPORS; SMIM27	DDX58 (comb + one replicate only, TAD level:2); APTX (combined only, TAD level:not found); TOPORS (all, TAD level:2); SMIM27 (all, TAD level:2)	ACO1 (combined only, TAD level:not found); APTX (combined only, TAD level:not found); NDUFB6 (combined only, TAD level:1); TOPORS (comb + one replicate only, TAD level:1); SMIM27 (comb + one replicate only, TAD level:1)		DNAJA1 (combined only); ACO1 (all); APTX (all); NDUFB6 (all); TOPORS (all); SMIM27 (all)	APTX; NDUFB6; TOPORS; SMIM27	Links all closest genes
rs118086960	KAT5; BANF1; EIF1AD; SART1				KAT5 (combined only); BANF1 (all); EIF1AD (all); SART1 (comb + one replicate only)		Does not link any of the closest genes
rs12118303	SUCO; VAMP4; RC3H1; ZBTB37	SUCO (combined only, TAD level:4)	SUCO (comb + one replicate only, TAD level:5)		SUCO (comb + one replicate only); VAMP4 (combined only); RC3H1 (combined only); ZBTB37 (combined only)		Does not link any of the closest genes
rs12188300	TTC1					TTC1	Does not link any of the closest genes
rs1295685	RAD50; IL5; KIF3A; SEPT8; SHROOM1; CCNI2; AC116366.3			RAD50 (comb + one replicate only, TAD level:1); IL5 (all, TAD level:1); KIF3A (comb + one replicate only, TAD level:2)		RAD50; KIF3A; SEPT8; SHROOM1; CCNI2; AC116366.3	Does not link any of the closest genes
rs13080782	RFTN1; PLCL2				PLCL2 (all)	RFTN1; PLCL2	Loci larger than 100kb
rs141688385	KLF4	KLF4 (comb + one replicate only, TAD level:2)	KLF4 (all, TAD level:2)				Links all closest genes
rs142903734	VRK1; BCL11B; EVL			BCL11B (comb + one replicate only, TAD level:2)	BCL11B (all); EVL (combined only)	VRK1; BCL11B	Does not link any of the closest genes, Does not have any genes within 50kb
rs144098432	RAB27B; POLI (overlapping); MBD2; C18orf54; TCF4	RAB27B (comb + one replicate only, TAD level:outside tad); POLI (all, TAD level:2); MBD2 (all, TAD level:1); C18orf54 (comb + one replicate only, TAD level:not found)	RAB27B (comb + one replicate only, TAD level:outside tad); POLI (all, TAD level:2); MBD2 (all, TAD level:1); C18orf54 (combined only, TAD level:not found)	POLI (all, TAD level:1); MBD2 (all, TAD level:not found); C18orf54 (combined only, TAD level:not found); TCF4 (comb + one replicate only, TAD level:outside tad)	POLI (all); MBD2 (all)	POLI; MBD2; C18orf54; TCF4	Links all closest genes
rs1707602	NFKBIZ; ZPLD1	NFKBIZ (combined only, TAD level:2)		NFKBIZ (comb + one replicate only, TAD level:not found); ZPLD1 (comb + one replicate only, TAD level:not found)	NFKBIZ (all)	NFKBIZ	Links all closest genes
rs17715343	PSMD14; GCA; TANK; DPP4		PSMD14 (combined only, TAD level:not found)	TANK (comb + one replicate only, TAD level:outside tad)	PSMD14 (comb + one replicate only); GCA (comb + one replicate only)	GCA; TANK; DPP4	Does not link any of the closest genes
rs17812953	RUNX1; CBR1; SETD4	RUNX1 (comb + one replicate only, TAD level:5); CBR1 (combined only, TAD level:5); SETD4 (combined only, TAD level:5)	RUNX1 (all, TAD level:3)		RUNX1 (all)		Links all closest genes
rs2145623	PPP2R3C; KIAA0391; PSMA6; NFKBIA	PPP2R3C (comb + one replicate only, TAD level:2); KIAA0391 (comb + one replicate only, TAD level:2); PSMA6 (comb + one replicate only, TAD level:3); NFKBIA (comb + one replicate only, TAD level:1)	PPP2R3C (comb + one replicate only, TAD level:2); KIAA0391 (comb + one replicate only, TAD level:2)	PPP2R3C (combined only, TAD level:2); KIAA0391 (combined only, TAD level:2)		PPP2R3C; KIAA0391	Links all closest genes
rs2451258	MRPL18; TCP1; SERAC1; RSPH3; DYNLT1; SYTL3; TAGAP; GTF2H5			RSPH3 (all, TAD level:2); TAGAP (all, TAD level:2)	MRPL18 (combined only); TCP1 (combined only); SERAC1 (comb + one replicate only); DYNLT1 (comb + one replicate only); SYTL3 (all); TAGAP (all); GTF2H5 (comb + one replicate only)	TAGAP	Links all closest genes
rs2459446	VCL; PLAU; CAMK2G; ADK; SAMD8; VDAC2; COMTD1; AP3M1; C10orf55	VCL (comb + one replicate only, TAD level:1); PLAU (comb + one replicate only, TAD level:2); ADK (combined only, TAD level:1); SAMD8 (comb + one replicate only, TAD level:1); VDAC2 (all, TAD level:1); COMTD1 (comb + one replicate only, TAD level:1); C10orf55 (comb + one replicate only, TAD level:2)	VCL (comb + one replicate only, TAD level:1); PLAU (comb + one replicate only, TAD level:2); SAMD8 (combined only, TAD level:1); VDAC2 (all, TAD level:1); COMTD1 (combined only, TAD level:1); C10orf55 (all, TAD level:2)	ADK (comb + one replicate only, TAD level:1); SAMD8 (comb + one replicate only, TAD level:1)	VCL (all); CAMK2G (all); ADK (comb + one replicate only); SAMD8 (all); VDAC2 (all); COMTD1 (all); AP3M1 (comb + one replicate only)	VCL; CAMK2G	Links some of the closest genes
rs27044	RIOK2; ELL2; ERAP1; ERAP2; GLRX; RGMB	ERAP1 (comb + one replicate only, TAD level:2); ERAP2 (comb + one replicate only, TAD level:2)	ERAP1 (comb + one replicate only, TAD level:2); ERAP2 (comb + one replicate only, TAD level:2)	GLRX (combined only, TAD level:outside tad); RGMB (combined only, TAD level:outside tad)	RIOK2 (comb + one replicate only); ELL2 (combined only)		Links all closest genes
rs28624578	KLF13; AC091057.6; ARHGAP11B	KLF13 (comb + one replicate only, TAD level:4)			KLF13 (all); AC091057.6 (comb + one replicate only); ARHGAP11B (comb + one replicate only)	KLF13	Links all closest genes
rs2944542	EGR2; NRBF2; ADO	EGR2 (comb + one replicate only, TAD level:1); ADO (comb + one replicate only, TAD level:1)	ADO (comb + one replicate only, TAD level:1)	NRBF2 (comb + one replicate only, TAD level:not found); ADO (combined only, TAD level:2)		EGR2; NRBF2; ADO	Does not link any of the closest genes
rs34517439	AC118549.1; USP33; IFI44L; GIPC2; IFI44; PIGK; FUBP1 (overlapping); DNAJB4; MIGA1	AC118549.1 (comb + one replicate only, TAD level:not found); USP33 (combined only, TAD level:not found); GIPC2 (comb + one replicate only, TAD level:not found); FUBP1 (all, TAD level:not found); DNAJB4 (comb + one replicate only, TAD level:not found)	FUBP1 (all, TAD level:not found); DNAJB4 (comb + one replicate only, TAD level:not found)	AC118549.1 (comb + one replicate only, TAD level:4); FUBP1 (all, TAD level:4); DNAJB4 (comb + one replicate only, TAD level:4)	AC118549.1 (all); USP33 (all); IFI44L (combined only); IFI44 (comb + one replicate only); PIGK (comb + one replicate only); FUBP1 (all); DNAJB4 (all); MIGA1 (all)	AC118549.1; USP33; IFI44L; IFI44; FUBP1; DNAJB4	Loci larger than 100kb
rs34536443	ICAM3; ICAM1; MRPL4; ICAM5; TYK2 (overlapping); PPAN; ANGPTL6; DNMT1; RAVER1; ZGLP1; PPAN-P2RY11; FDX2	ICAM3 (combined only, TAD level:2); ICAM1 (all, TAD level:2); MRPL4 (all, TAD level:2); ICAM5 (all, TAD level:2); TYK2 (comb + one replicate only, TAD level:2); DNMT1 (comb + one replicate only, TAD level:1); RAVER1 (combined only, TAD level:2); ZGLP1 (comb + one replicate only, TAD level:2); FDX2 (comb + one replicate only, TAD level:2)	ICAM3 (combined only, TAD level:1); ICAM1 (combined only, TAD level:1); ICAM5 (all, TAD level:1); TYK2 (comb + one replicate only, TAD level:1); DNMT1 (combined only, TAD level:1); RAVER1 (combined only, TAD level:1); FDX2 (comb + one replicate only, TAD level:1)	ICAM3 (comb + one replicate only, TAD level:1); ICAM1 (all, TAD level:1); MRPL4 (one replicate only, TAD level:1); ICAM5 (all, TAD level:1); TYK2 (all, TAD level:not found); ZGLP1 (combined only, TAD level:1); FDX2 (combined only, TAD level:1)	ICAM3 (combined only); ICAM1 (all); MRPL4 (comb + one replicate only); TYK2 (all); PPAN (comb + one replicate only); ANGPTL6 (comb + one replicate only); RAVER1 (combined only); PPAN-P2RY11 (comb + one replicate only)	ICAM3; ICAM1; MRPL4; TYK2; PPAN; ANGPTL6; RAVER1; FDX2	Links all closest genes
rs35194171	CCT4; REL; PUS10; PEX13		PUS10 (combined only, TAD level:2); PEX13 (combined only, TAD level:1)		CCT4 (combined only)	CCT4; REL	Links all closest genes
rs3900909	NEK7; ZBTB41; C1orf53; DENND1B (overlapping)	NEK7 (comb + one replicate only, TAD level:3); C1orf53 (comb + one replicate only, TAD level:4); DENND1B (all, TAD level:1)	C1orf53 (comb + one replicate only, TAD level:4); DENND1B (all, TAD level:1)	DENND1B (all, TAD level:not found)	ZBTB41 (combined only); DENND1B (all)	DENND1B	Loci larger than 100kb
rs41298997	PFKFB2; EIF2D; MAPKAPK2; FCMR; C1orf116; RASSF5	PFKFB2 (one replicate only, TAD level:not found); MAPKAPK2 (comb + one replicate only, TAD level:1); C1orf116 (one replicate only, TAD level:1); RASSF5 (comb + one replicate only, TAD level:2)	MAPKAPK2 (comb + one replicate only, TAD level:1); RASSF5 (comb + one replicate only, TAD level:not found)		FCMR (combined only); RASSF5 (comb + one replicate only)	EIF2D; RASSF5	Does not link any of the closest genes
rs413024	CLEC16A; GSPT1; ZC3H7A; TXNDC11; RSL1D1; RMI2; DEXI; SNN; SOCS1 (overlapping)	CLEC16A (all, TAD level:not found); RMI2 (comb + one replicate only, TAD level:2); DEXI (all, TAD level:not found); SNN (comb + one replicate only, TAD level:2); SOCS1 (all, TAD level:3)	CLEC16A (comb + one replicate only, TAD level:not found); DEXI (comb + one replicate only, TAD level:not found); SOCS1 (combined only, TAD level:3)	RMI2 (all, TAD level:1); SOCS1 (all, TAD level:2)	CLEC16A (all); GSPT1 (all); ZC3H7A (all); TXNDC11 (all); RSL1D1 (combined only); RMI2 (comb + one replicate only); DEXI (all); SNN (combined only); SOCS1 (all)	SOCS1	Links some of the closest genes
rs4561177	POU2AF1; FDX1; ZC3H12C (overlapping); NPAT; ATM; DDX10; LAYN	FDX1 (comb + one replicate only, TAD level:not found); ZC3H12C (all, TAD level:1)	ZC3H12C (all, TAD level:1); DDX10 (combined only, TAD level:not found)	ZC3H12C (all, TAD level:3); NPAT (combined only, TAD level:2); ATM (combined only, TAD level:2); DDX10 (combined only, TAD level:2); LAYN (comb + one replicate only, TAD level:outside tad)		POU2AF1; ZC3H12C	Links all closest genes
rs4672505	B3GNT2; COMMD1					B3GNT2; COMMD1	Links all closest genes
rs4804528	DNM2; ZNF791; ZNF490; QTRT1	DNM2 (combined only, TAD level:1); QTRT1 (combined only, TAD level:1)	DNM2 (comb + one replicate only, TAD level:1); QTRT1 (comb + one replicate only, TAD level:1)		DNM2 (all); ZNF791 (comb + one replicate only); ZNF490 (comb + one replicate only); QTRT1 (all)	DNM2; QTRT1	Links all closest genes
rs4845453							Loci larger than 100kb
rs492602	CA11; PIH1D1; TBC1D17; CCDC114; DBP; RRAS; SCAF1; EMP3; ALDH16A1; AKT1S1	CA11 (comb + one replicate only, TAD level:not found)	CA11 (comb + one replicate only, TAD level:not found); DBP (combined only, TAD level:not found)		CA11 (all); TBC1D17 (comb + one replicate only); CCDC114 (one replicate only); RRAS (comb + one replicate only); SCAF1 (comb + one replicate only); EMP3 (one replicate only); AKT1S1 (comb + one replicate only)	PIH1D1; ALDH16A1	Does not link any of the closest genes
rs4942358	TSC22D1		TSC22D1 (one replicate only, TAD level:2)
rs55823223	JMJD6; UNC13D; MFSD11; RECQL5; GALK1; MRPS7; GGA3; WBP2 (overlapping); H3F3B; UNK; TRIM47 (overlapping); TRIM65; SAP30BP; ACOX1; PRPSAP1; SRSF2; EVPL; SRP68; KCTD2; METTL23; EXOC7; GALR2; UBALD2; FBF1; TEN1; AC005837.2	RECQL5 (combined only, TAD level:2); GALK1 (all, TAD level:4); WBP2 (all, TAD level:4); H3F3B (all, TAD level:4); UNK (all, TAD level:4); TRIM47 (all, TAD level:4); TRIM65 (comb + one replicate only, TAD level:3); SAP30BP (combined only, TAD level:2); ACOX1 (comb + one replicate only, TAD level:3); EVPL (comb + one replicate only, TAD level:4); SRP68 (comb + one replicate only, TAD level:4); EXOC…	RECQL5 (combined only, TAD level:2); GALK1 (all, TAD level:3); WBP2 (all, TAD level:3); H3F3B (all, TAD level:3); UNK (all, TAD level:3); TRIM47 (all, TAD level:3); TRIM65 (combined only, TAD level:1); SAP30BP (combined only, TAD level:2); ACOX1 (combined only, TAD level:1); EVPL (combined only, TAD level:2); SRP68 (comb + one replicate only, TAD level:2); EXOC7 (combined only, TAD level:2); GALR…	UNC13D (comb + one replicate only, TAD level:not found); GALK1 (combined only, TAD level:not found); WBP2 (all, TAD level:2); H3F3B (comb + one replicate only, TAD level:not found); UNK (comb + one replicate only, TAD level:not found); TRIM47 (all, TAD level:2); ACOX1 (all, TAD level:2); EXOC7 (combined only, TAD level:2)	JMJD6 (comb + one replicate only); MFSD11 (combined only); GALK1 (combined only); MRPS7 (comb + one replicate only); GGA3 (comb + one replicate only); WBP2 (all); H3F3B (comb + one replicate only); UNK (comb + one replicate only); TRIM47 (all); TRIM65 (comb + one replicate only); ACOX1 (comb + one replicate only); PRPSAP1 (all); SRSF2 (combined only); KCTD2 (combined only); METTL23 (comb + one re…	GALK1; WBP2; H3F3B; UNK; TRIM47; TRIM65; ACOX1; PRPSAP1; SRP68; GALR2; UBALD2	Links all closest genes
rs559406	CEP76; PSMG2; PTPN2	CEP76 (combined only, TAD level:1); PSMG2 (combined only, TAD level:1); PTPN2 (combined only, TAD level:2)		PTPN2 (comb + one replicate only, TAD level:3)		PTPN2	Links all closest genes
rs57137641	CS (overlapping); ERBB3; BAZ2A; IL23A; ATP5F1B; PTGES3; COPZ1; RAB5B; TIMELESS; ARHGAP9; NCKAP1L; ORMDL2; DNAJC14; CD63; GDF11; GLS2; RDH5; AGAP2; BLOC1S1; CDK4; TSPAN31; COQ10A (overlapping); PAN2 (overlapping); ZC3H10; OS9; MARCH9; SUOX; NABP2; SMARCC2; ESYT1; ANKRD52; ITGA5; NEMP1; NAB2; STAT6; MARS; MBD6; PA2G4; STAT2 (overlapping); DDIT3; SPRYD4; RNF41; PMEL; NACA; RPS26; SARNP; RPL41; BLOC1…	CS (all, TAD level:3); BAZ2A (one replicate only, TAD level:2); IL23A (comb + one replicate only, TAD level:3); TIMELESS (comb + one replicate only, TAD level:2); GDF11 (comb + one replicate only, TAD level:outside tad); GLS2 (comb + one replicate only, TAD level:2); COQ10A (all, TAD level:3); PAN2 (all, TAD level:3); ZC3H10 (comb + one replicate only, TAD level:not found); NABP2 (one replicate o…	CS (all, TAD level:3); TIMELESS (comb + one replicate only, TAD level:2); GDF11 (comb + one replicate only, TAD level:outside tad); COQ10A (all, TAD level:3); PAN2 (all, TAD level:3); ZC3H10 (comb + one replicate only, TAD level:not found); SMARCC2 (comb + one replicate only, TAD level:3); ESYT1 (comb + one replicate only, TAD level:not found); STAT6 (combined only, TAD level:2); STAT2 (all, TAD …	CS (all, TAD level:1); IL23A (combined only, TAD level:1); TIMELESS (all, TAD level:1); CD63 (one replicate only, TAD level:1); GDF11 (comb + one replicate only, TAD level:1); COQ10A (all, TAD level:1); PAN2 (all, TAD level:1); SMARCC2 (comb + one replicate only, TAD level:1); ESYT1 (all, TAD level:1); STAT2 (all, TAD level:1); SPRYD4 (all, TAD level:1)	CS (all); ERBB3 (all); BAZ2A (all); IL23A (all); ATP5F1B (all); PTGES3 (comb + one replicate only); COPZ1 (combined only); RAB5B (all); TIMELESS (all); ARHGAP9 (all); NCKAP1L (combined only); ORMDL2 (all); DNAJC14 (all); GDF11 (all); GLS2 (comb + one replicate only); RDH5 (all); AGAP2 (combined only); BLOC1S1 (all); CDK4 (comb + one replicate only); TSPAN31 (comb + one replicate only); COQ10A (al…	CS; BAZ2A; IL23A; ATP5F1B; PTGES3; TIMELESS; GDF11; COQ10A; PAN2; ZC3H10; NABP2; SMARCC2; ESYT1; ANKRD52; STAT2; SPRYD4; RNF41; RPL41	Loci larger than 100kb
rs5754387	ARVCF; TRMT2A; RANBP1; MED15; CRKL; LZTR1; PPM1F; SDF2L1; YDJC (overlapping); TANGO2; UBE2L3	ARVCF (combined only, TAD level:not found); MED15 (comb + one replicate only, TAD level:outside tad); CRKL (comb + one replicate only, TAD level:not found); LZTR1 (comb + one replicate only, TAD level:not found); SDF2L1 (comb + one replicate only, TAD level:1); YDJC (all, TAD level:1); TANGO2 (combined only, TAD level:outside tad); UBE2L3 (all, TAD level:1)	TRMT2A (combined only, TAD level:outside tad); RANBP1 (combined only, TAD level:outside tad); MED15 (combined only, TAD level:outside tad); YDJC (all, TAD level:2); UBE2L3 (all, TAD level:2)	LZTR1 (comb + one replicate only, TAD level:outside tad); PPM1F (combined only, TAD level:outside tad); SDF2L1 (comb + one replicate only, TAD level:not found); YDJC (all, TAD level:not found); UBE2L3 (all, TAD level:not found)	SDF2L1 (all); YDJC (all); UBE2L3 (all)	CRKL; SDF2L1; YDJC; UBE2L3	Links some of the closest genes
rs582757	CCDC28A; IFNGR1; BCLAF1; PEX7; PERP; HECA; TNFAIP3; CITED2; MAP3K5; GVQW2	PERP (comb + one replicate only, TAD level:outside tad); TNFAIP3 (combined only, TAD level:1)	PERP (comb + one replicate only, TAD level:outside tad)	TNFAIP3 (all, TAD level:5)	CCDC28A (comb + one replicate only); IFNGR1 (all); BCLAF1 (all); PEX7 (combined only); HECA (comb + one replicate only); CITED2 (all); MAP3K5 (comb + one replicate only); GVQW2 (comb + one replicate only)	TNFAIP3; MAP3K5	Links all closest genes
rs6067284	DPM1; ADNP; PARD6B; ZNFX1; CSE1L; MOCS3; RNF114 (overlapping); DDX27; B4GALT5; SPATA2; PTPN1; SLC9A8; TMEM189; UBE2V1	ZNFX1 (comb + one replicate only, TAD level:not found); RNF114 (all, TAD level:not found); TMEM189 (all, TAD level:2); UBE2V1 (comb + one replicate only, TAD level:2)	RNF114 (all, TAD level:not found); TMEM189 (comb + one replicate only, TAD level:2); UBE2V1 (one replicate only, TAD level:2)	RNF114 (all, TAD level:2); B4GALT5 (combined only, TAD level:3); SPATA2 (comb + one replicate only, TAD level:3); TMEM189 (comb + one replicate only, TAD level:4); UBE2V1 (combined only, TAD level:4)	DPM1 (combined only); ADNP (combined only); PARD6B (combined only); ZNFX1 (comb + one replicate only); CSE1L (comb + one replicate only); MOCS3 (combined only); RNF114 (all); DDX27 (comb + one replicate only); B4GALT5 (combined only); SPATA2 (comb + one replicate only); PTPN1 (comb + one replicate only); SLC9A8 (comb + one replicate only); UBE2V1 (comb + one replicate only)	ZNFX1; RNF114; SPATA2	Links some of the closest genes
rs61871342	COX15; ABCC2; CWF19L1 (overlapping); DNMBP; ERLIN1; CUTC; BLOC1S2; ENTPD7; CHUK	ABCC2 (all, TAD level:1); CWF19L1 (all, TAD level:2); DNMBP (comb + one replicate only, TAD level:1); ERLIN1 (comb + one replicate only, TAD level:2); ENTPD7 (combined only, TAD level:not found)	COX15 (combined only, TAD level:not found); ABCC2 (all, TAD level:not found); CWF19L1 (all, TAD level:1); DNMBP (one replicate only, TAD level:1); CUTC (combined only, TAD level:not found)	CWF19L1 (all, TAD level:1); ERLIN1 (combined only, TAD level:2); CHUK (combined only, TAD level:2)	CWF19L1 (all); ERLIN1 (comb + one replicate only); CHUK (comb + one replicate only)	CWF19L1; ERLIN1; BLOC1S2; CHUK	Loci larger than 100kb
rs61907765	ETS1 (overlapping); TMEM45B; PRDM10	ETS1 (all, TAD level:2)	ETS1 (all, TAD level:2); TMEM45B (comb + one replicate only, TAD level:outside tad)	ETS1 (all, TAD level:2)	ETS1 (all); TMEM45B (comb + one replicate only); PRDM10 (comb + one replicate only)	ETS1	Links all closest genes
rs6672420	RUNX3 (overlapping); SYF2			RUNX3 (all, TAD level:1)	RUNX3 (all)	RUNX3; SYF2	Links all closest genes
rs7184567	PRSS8; SRCAP; FUS; FBXL19 (overlapping); STX1B; HSD3B7; SETD1A; ZNF629; PYCARD; STX4; BCKDK; KAT8; RNF40; SLC5A2; TGFB1I1; C16orf58; ARMC5; PRSS53; PRR14; FBRS; PHKG2; ZNF668; ZNF646; VKORC1; ZNF267; CCDC189; ZNF720; AC135050.2	PRSS8 (comb + one replicate only, TAD level:3); FUS (comb + one replicate only, TAD level:2); FBXL19 (all, TAD level:not found); HSD3B7 (all, TAD level:not found); SETD1A (all, TAD level:not found); ZNF629 (combined only, TAD level:5); PYCARD (all, TAD level:2); STX4 (all, TAD level:3); BCKDK (comb + one replicate only, TAD level:3); KAT8 (comb + one replicate only, TAD level:3); RNF40 (comb + on…	PRSS8 (all, TAD level:4); FUS (one replicate only, TAD level:3); FBXL19 (all, TAD level:not found); HSD3B7 (all, TAD level:not found); SETD1A (all, TAD level:not found); ZNF629 (comb + one replicate only, TAD level:4); STX4 (all, TAD level:4); RNF40 (comb + one replicate only, TAD level:4); TGFB1I1 (comb + one replicate only, TAD level:2); ARMC5 (all, TAD level:2); PHKG2 (comb + one replicate onl…	FBXL19 (all, TAD level:not found); HSD3B7 (all, TAD level:not found); SETD1A (all, TAD level:not found); STX4 (all, TAD level:not found); BCKDK (all, TAD level:not found); KAT8 (all, TAD level:not found); ARMC5 (all, TAD level:not found); ZNF668 (all, TAD level:not found); ZNF646 (all, TAD level:not found); VKORC1 (all, TAD level:not found); ZNF267 (all, TAD level:not found)	SRCAP (all); FUS (all); FBXL19 (all); STX1B (all); SETD1A (all); PYCARD (combined only); STX4 (all); BCKDK (all); KAT8 (all); RNF40 (comb + one replicate only); SLC5A2 (all); C16orf58 (comb + one replicate only); ARMC5 (all); PRSS53 (all); PRR14 (combined only); FBRS (combined only); ZNF668 (all); ZNF646 (all); VKORC1 (all); ZNF267 (all); CCDC189 (comb + one replicate only); ZNF720 (comb + one re…	SRCAP; FUS; FBXL19; SETD1A; STX4; BCKDK; KAT8; RNF40; C16orf58; ARMC5; PRR14; FBRS; PHKG2; ZNF668; ZNF646; VKORC1; ZNF267; CCDC189; ZNF720	Loci larger than 100kb
rs73178598	TBC1D5; PLCL2; SATB1			SATB1 (all, TAD level:3)	TBC1D5 (combined only); PLCL2 (all); SATB1 (all)	PLCL2	Loci larger than 100kb
rs73183592	FOXO1	FOXO1 (comb + one replicate only, TAD level:4)	FOXO1 (all, TAD level:4)		FOXO1 (combined only)		Links all closest genes, Does not have any genes within 50kb
rs74817271	CD74; NDST1; TCOF1; RBM22; DCTN4; TNIP1 (overlapping); G3BP1; RPS14; ATOX1; GM2A	NDST1 (combined only, TAD level:1); TNIP1 (comb + one replicate only, TAD level:2); ATOX1 (one replicate only, TAD level:not found); GM2A (one replicate only, TAD level:2)	TNIP1 (comb + one replicate only, TAD level:2)	CD74 (comb + one replicate only, TAD level:outside tad); RBM22 (combined only, TAD level:2); DCTN4 (one replicate only, TAD level:2); TNIP1 (all, TAD level:2); G3BP1 (combined only, TAD level:not found); RPS14 (comb + one replicate only, TAD level:not found); ATOX1 (comb + one replicate only, TAD level:not found); GM2A (comb + one replicate only, TAD level:3)	CD74 (all); TCOF1 (combined only); RBM22 (combined only); DCTN4 (comb + one replicate only); TNIP1 (all); RPS14 (all); GM2A (combined only)	CD74; TNIP1; RPS14; ATOX1	Links all closest genes
rs7524364	ERRFI1	ERRFI1 (all, TAD level:not found)	ERRFI1 (all, TAD level:2)				Does not link any of the closest genes, Does not have any genes within 50kb
rs76959677	PTEN; RNLS; KLLN	PTEN (comb + one replicate only, TAD level:3); KLLN (comb + one replicate only, TAD level:3)	PTEN (comb + one replicate only, TAD level:3); KLLN (comb + one replicate only, TAD level:3)		PTEN (all); RNLS (comb + one replicate only)	PTEN; KLLN	Links all closest genes
rs7748720	SOX4		SOX4 (combined only, TAD level:2)			SOX4	Does not link any of the closest genes
rs8070763	KCNH4; NAGLU; HSD17B1; GHDC; STAT3; CAVIN1	STAT3 (combined only, TAD level:3); CAVIN1 (comb + one replicate only, TAD level:4)		KCNH4 (combined only, TAD level:2); STAT3 (all, TAD level:3)	NAGLU (comb + one replicate only); HSD17B1 (comb + one replicate only); GHDC (comb + one replicate only); STAT3 (all)	STAT3	Links some of the closest genes
rs887314	BAD (overlapping); CAPN1; MARK2; PRDX5; WDR74; TUT1; MTA2; EML3; FERMT3; TTC9C; RPS6KA4; OTUB1; SLC3A2; CCDC88B; STIP1; CDC42BPG; TRMT112; ESRRA; GPR137 (overlapping); PPP1R14B (overlapping); HNRNPUL2	BAD (all, TAD level:1); CAPN1 (comb + one replicate only, TAD level:1); PRDX5 (comb + one replicate only, TAD level:not found); WDR74 (comb + one replicate only, TAD level:outside tad); MTA2 (combined only, TAD level:outside tad); EML3 (combined only, TAD level:outside tad); RPS6KA4 (all, TAD level:not found); CDC42BPG (combined only, TAD level:1); TRMT112 (comb + one replicate only, TAD level:1)…	BAD (all, TAD level:1); CAPN1 (comb + one replicate only, TAD level:outside tad); MARK2 (one replicate only, TAD level:1); PRDX5 (all, TAD level:1); WDR74 (comb + one replicate only, TAD level:outside tad); MTA2 (combined only, TAD level:outside tad); EML3 (combined only, TAD level:outside tad); TTC9C (combined only, TAD level:outside tad); RPS6KA4 (all, TAD level:not found); CDC42BPG (combined o…	BAD (all, TAD level:2); FERMT3 (comb + one replicate only, TAD level:2); RPS6KA4 (combined only, TAD level:not found); CCDC88B (all, TAD level:not found); STIP1 (comb + one replicate only, TAD level:2); ESRRA (all, TAD level:2); GPR137 (all, TAD level:2); PPP1R14B (all, TAD level:2)	BAD (all); PRDX5 (comb + one replicate only); WDR74 (all); TUT1 (combined only); MTA2 (combined only); FERMT3 (all); OTUB1 (combined only); SLC3A2 (combined only); CCDC88B (all); STIP1 (all); TRMT112 (comb + one replicate only); ESRRA (all); GPR137 (all); PPP1R14B (all)	BAD; PRDX5; WDR74; FERMT3; RPS6KA4; CCDC88B; STIP1; TRMT112; ESRRA; GPR137; PPP1R14B	Loci larger than 100kb
rs9481169	REV3L; TRAF3IP2; TUBE1; MFSD4B; RPF2	REV3L (all, TAD level:1); TRAF3IP2 (comb + one replicate only, TAD level:3); MFSD4B (comb + one replicate only, TAD level:1)	REV3L (comb + one replicate only, TAD level:1); MFSD4B (comb + one replicate only, TAD level:1)		TUBE1 (combined only); MFSD4B (combined only); RPF2 (comb + one replicate only)	REV3L; MFSD4B	Links all closest genes
rs9504361	DUSP22; IRF4			DUSP22 (comb + one replicate only, TAD level:1); IRF4 (all, TAD level:1)			Does not link any of the closest genes, Does not have any genes within 50kb
rs9513593	DOCK9; STK24; GPR18; CLYBL; RAP2A; TM9SF2; GGACT; UBAC2; GPR183	DOCK9 (comb + one replicate only, TAD level:not found); TM9SF2 (comb + one replicate only, TAD level:2); UBAC2 (all, TAD level:2)	DOCK9 (comb + one replicate only, TAD level:not found); STK24 (combined only, TAD level:outside tad); TM9SF2 (comb + one replicate only, TAD level:2); UBAC2 (all, TAD level:2)	STK24 (all, TAD level:1); GPR18 (comb + one replicate only, TAD level:1); TM9SF2 (comb + one replicate only, TAD level:not found); UBAC2 (all, TAD level:not found); GPR183 (comb + one replicate only, TAD level:1)	DOCK9 (comb + one replicate only); STK24 (comb + one replicate only); GPR18 (all); CLYBL (one replicate only); RAP2A (combined only); TM9SF2 (all); GGACT (comb + one replicate only); UBAC2 (all)	STK24; GPR18; TM9SF2; UBAC2; GPR183	Loci larger than 100kb

## Sheet: Atopic Dermatitis
	combined	hacat_stim	hacat_unstim	myla	naive_T	GM12878	info
rs10199605	ID2	ID2 (combined only, TAD level:2)	ID2 (comb + one replicate only, TAD level:2)				Links all closest genes, Does not have any genes within 50kb
rs10214237	WDR70; RAD1; BRIX1; PRLR; NUP155; SPEF2; NADK2; NIPBL; IL7R (overlapping); DNAJC21	RAD1 (comb + one replicate only, TAD level:outside tad); BRIX1 (comb + one replicate only, TAD level:outside tad); IL7R (all, TAD level:1); DNAJC21 (all, TAD level:outside tad)	RAD1 (comb + one replicate only, TAD level:outside tad); BRIX1 (comb + one replicate only, TAD level:outside tad); IL7R (all, TAD level:1); DNAJC21 (comb + one replicate only, TAD level:outside tad)	RAD1 (comb + one replicate only, TAD level:outside tad); BRIX1 (comb + one replicate only, TAD level:outside tad); PRLR (comb + one replicate only, TAD level:not found); SPEF2 (all, TAD level:1); IL7R (all, TAD level:2); DNAJC21 (comb + one replicate only, TAD level:outside tad)	WDR70 (comb + one replicate only); RAD1 (all); BRIX1 (all); NUP155 (comb + one replicate only); SPEF2 (all); NADK2 (comb + one replicate only); NIPBL (all); IL7R (all); DNAJC21 (all)	PRLR; IL7R	Links some of the closest genes
rs10791824	SSH3; RNASEH2C; KAT5; SART1	SSH3 (combined only, TAD level:outside tad); RNASEH2C (comb + one replicate only, TAD level:2); KAT5 (all, TAD level:2)	RNASEH2C (one replicate only, TAD level:3); KAT5 (comb + one replicate only, TAD level:3)	RNASEH2C (combined only, TAD level:2); KAT5 (comb + one replicate only, TAD level:2)	KAT5 (combined only); SART1 (comb + one replicate only)	KAT5	Does not link any of the closest genes
rs112111458	FAM136A; ATP6V1B1; SNRPG; TEX261	ATP6V1B1 (combined only, TAD level:not found)	TEX261 (comb + one replicate only, TAD level:2)	FAM136A (comb + one replicate only, TAD level:2); SNRPG (combined only, TAD level:2)			Does not link any of the closest genes
rs12188917	AFF4; P4HA2; RAD50; IL5; PPP2CA; C5orf15; KIF3A; ZCCHC10; RAPGEF6; SEPT8; SHROOM1; UQCRQ; LEAP2; IL13; HSPA4; SLC22A4; SLC22A5; CCNI2; VDAC1; AC104109.3; AC116366.3	SEPT8 (comb + one replicate only, TAD level:2); UQCRQ (combined only, TAD level:not found)	P4HA2 (one replicate only, TAD level:1); UQCRQ (one replicate only, TAD level:2); LEAP2 (one replicate only, TAD level:2); SLC22A4 (one replicate only, TAD level:1)	RAD50 (all, TAD level:1); IL5 (all, TAD level:1); KIF3A (all, TAD level:2); SEPT8 (all, TAD level:2); SHROOM1 (all, TAD level:2); IL13 (all, TAD level:2)	AFF4 (comb + one replicate only); PPP2CA (combined only); C5orf15 (comb + one replicate only); KIF3A (combined only); RAPGEF6 (combined only); UQCRQ (all); LEAP2 (all); HSPA4 (all); SLC22A5 (comb + one replicate only); VDAC1 (combined only); AC104109.3 (combined only)	RAD50; KIF3A; ZCCHC10; SEPT8; SHROOM1; UQCRQ; LEAP2; HSPA4; CCNI2; AC116366.3	Loci larger than 100kb
rs1249910	GTPBP8		GTPBP8 (combined only, TAD level:not found)				Does not link any of the closest genes
rs12730935	ATP8B2; ADAM15; EFNA3; ZBTB7B; SHC1; IL6R; PBXIP1; PYGO2; EFNA1; CKS1B; S100A16; S100A14; S100A2	EFNA3 (combined only, TAD level:outside tad); ZBTB7B (combined only, TAD level:outside tad); SHC1 (comb + one replicate only, TAD level:not found); IL6R (comb + one replicate only, TAD level:2); CKS1B (comb + one replicate only, TAD level:not found); S100A16 (one replicate only, TAD level:outside tad); S100A14 (one replicate only, TAD level:outside tad); S100A2 (comb + one replicate only, TAD lev…	SHC1 (all, TAD level:not found); IL6R (all, TAD level:1); EFNA1 (comb + one replicate only, TAD level:outside tad); CKS1B (all, TAD level:not found); S100A16 (comb + one replicate only, TAD level:outside tad); S100A14 (comb + one replicate only, TAD level:outside tad)	ATP8B2 (comb + one replicate only, TAD level:4); SHC1 (comb + one replicate only, TAD level:2); CKS1B (comb + one replicate only, TAD level:2)	ADAM15 (combined only); ZBTB7B (combined only); IL6R (all); PBXIP1 (all); PYGO2 (all)	IL6R	Links all closest genes
rs12951971	ATP6V0A1; COASY; NAGLU; HSD17B1; MLX; PSMC3IP; GHDC; STAT3; CAVIN1	ATP6V0A1 (comb + one replicate only, TAD level:2); STAT3 (comb + one replicate only, TAD level:3); CAVIN1 (all, TAD level:4)	ATP6V0A1 (all, TAD level:1); COASY (all, TAD level:1); MLX (all, TAD level:1); PSMC3IP (comb + one replicate only, TAD level:1); STAT3 (comb + one replicate only, TAD level:1); CAVIN1 (all, TAD level:2)	STAT3 (one replicate only, TAD level:3)	NAGLU (comb + one replicate only); HSD17B1 (comb + one replicate only); GHDC (comb + one replicate only); STAT3 (all)	NAGLU; STAT3	Links some of the closest genes
rs2038255	PPP2R3C; SRP54; KIAA0391; PSMA6; NFKBIA; BRMS1L; SNX6; EAPP; FAM177A1 (overlapping); MBIP; SPTSSA; CFL2; RALGAPA1; BAZ1A	PPP2R3C (all, TAD level:2); SRP54 (comb + one replicate only, TAD level:2); KIAA0391 (all, TAD level:2); PSMA6 (all, TAD level:3); NFKBIA (all, TAD level:1); SNX6 (combined only, TAD level:not found); FAM177A1 (all, TAD level:2); CFL2 (comb + one replicate only, TAD level:2); RALGAPA1 (combined only, TAD level:not found); BAZ1A (comb + one replicate only, TAD level:2)	PPP2R3C (all, TAD level:2); SRP54 (comb + one replicate only, TAD level:3); KIAA0391 (all, TAD level:2); PSMA6 (all, TAD level:3); NFKBIA (all, TAD level:1); SNX6 (combined only, TAD level:not found); FAM177A1 (all, TAD level:2); CFL2 (combined only, TAD level:3); BAZ1A (comb + one replicate only, TAD level:3)	PPP2R3C (all, TAD level:2); KIAA0391 (all, TAD level:2); PSMA6 (all, TAD level:3); NFKBIA (all, TAD level:1); SNX6 (comb + one replicate only, TAD level:not found); FAM177A1 (all, TAD level:2); CFL2 (comb + one replicate only, TAD level:2); RALGAPA1 (combined only, TAD level:1); BAZ1A (combined only, TAD level:2)	PPP2R3C (all); SRP54 (all); KIAA0391 (all); PSMA6 (all); NFKBIA (all); BRMS1L (all); SNX6 (all); EAPP (all); FAM177A1 (all); MBIP (combined only); SPTSSA (combined only); CFL2 (all); RALGAPA1 (all); BAZ1A (all)	PPP2R3C; SRP54; KIAA0391; PSMA6; NFKBIA; FAM177A1; CFL2; BAZ1A	Loci larger than 100kb
rs2212434	EMSY	EMSY (comb + one replicate only, TAD level:2)					Links all closest genes
rs2592555	PRR5L; TRAF6			PRR5L (comb + one replicate only, TAD level:not found); TRAF6 (combined only, TAD level:1)		TRAF6	Links all closest genes
rs2918307	ZNF846			ZNF846 (comb + one replicate only, TAD level:1)			Does not link any of the closest genes
rs2944542	EGR2; NRBF2; ADO	EGR2 (comb + one replicate only, TAD level:1); ADO (comb + one replicate only, TAD level:1)	ADO (comb + one replicate only, TAD level:1)	NRBF2 (comb + one replicate only, TAD level:not found); ADO (combined only, TAD level:2)		EGR2; NRBF2; ADO	Does not link any of the closest genes
rs4643526	REL	REL (comb + one replicate only, TAD level:2)			REL (comb + one replicate only)		Does not link any of the closest genes, Does not have any genes within 50kb
rs4809219	TPD52L2; DNAJC5; PRPF6; PTK6; GMEB2; ARFRP1; SLC2A4RG; PPDPF; SAMD10; RGS19; TCEA2; C20orf204; ZNF512B; STMN3 (overlapping); UCKL1; RTEL1 (overlapping); AL121845.3	PTK6 (all, TAD level:3); GMEB2 (comb + one replicate only, TAD level:3); SLC2A4RG (combined only, TAD level:3); TCEA2 (combined only, TAD level:3); STMN3 (all, TAD level:3); UCKL1 (combined only, TAD level:3)	PRPF6 (combined only, TAD level:3); PTK6 (all, TAD level:3); GMEB2 (comb + one replicate only, TAD level:3); ARFRP1 (comb + one replicate only, TAD level:3); PPDPF (combined only, TAD level:3); SAMD10 (combined only, TAD level:3); TCEA2 (combined only, TAD level:3); STMN3 (all, TAD level:3)	TPD52L2 (combined only, TAD level:3); PTK6 (combined only, TAD level:3); C20orf204 (comb + one replicate only, TAD level:3); STMN3 (all, TAD level:3)	TPD52L2 (all); DNAJC5 (all); PRPF6 (all); PTK6 (all); GMEB2 (comb + one replicate only); SAMD10 (all); RGS19 (all); TCEA2 (all); ZNF512B (combined only); STMN3 (combined only); UCKL1 (all); RTEL1 (combined only); AL121845.3 (combined only)	TPD52L2; SLC2A4RG; STMN3	Links all closest genes
rs6419573	PDCL3; IL1R2; IL1R1; IL18R1 (overlapping); RNF149	IL18R1 (all, TAD level:3)	IL18R1 (comb + one replicate only, TAD level:3)	IL18R1 (all, TAD level:2)	PDCL3 (combined only); IL18R1 (all); RNF149 (combined only)	IL1R2; IL1R1; IL18R1	Loci larger than 100kb
rs6473227	ZBTB10				ZBTB10 (all)	ZBTB10	Links all closest genes, Does not have any genes within 50kb
rs6602364	IL15RA			IL15RA (comb + one replicate only, TAD level:2)			Links all closest genes
rs6827756	EXOSC9; BBS7; KIAA1109; SPATA5; NUDT6				EXOSC9 (all); BBS7 (all); KIAA1109 (combined only); SPATA5 (combined only); NUDT6 (combined only)		Loci larger than 100kb
rs7127307	ETS1; FLI1; TMEM45B			ETS1 (all, TAD level:2)	ETS1 (all); FLI1 (comb + one replicate only); TMEM45B (comb + one replicate only)	ETS1	Links all closest genes, Does not have any genes within 50kb
rs7512552	PRPF3; APH1A; C1orf54; CA14; PRUNE1; SF3B4; ECM1; TARS2; SETDB1; PIP5K1A; ANP32E; MINDY1; ANXA9; CERS2; ENSA; ARNT; C1orf56; GOLPH3L; GABPB2; CIART (overlapping); TNFAIP8L2; LYSMD1; SCNM1; TMOD4; VPS72; BOLA1; HIST2H2AC; HIST2H2BE; CDC42SE1; MLLT11; MRPS21 (overlapping)	APH1A (comb + one replicate only, TAD level:not found); C1orf54 (comb + one replicate only, TAD level:not found); PRUNE1 (all, TAD level:not found); TARS2 (all, TAD level:2); SETDB1 (combined only, TAD level:2); PIP5K1A (comb + one replicate only, TAD level:outside tad); MINDY1 (all, TAD level:not found); ANXA9 (all, TAD level:2); CERS2 (all, TAD level:2); ARNT (all, TAD level:2); GABPB2 (all, TA…	PRUNE1 (all, TAD level:2); ECM1 (combined only, TAD level:4); TARS2 (all, TAD level:4); SETDB1 (comb + one replicate only, TAD level:4); PIP5K1A (comb + one replicate only, TAD level:not found); ANP32E (comb + one replicate only, TAD level:2); MINDY1 (all, TAD level:2); ANXA9 (all, TAD level:4); CERS2 (all, TAD level:4); ARNT (comb + one replicate only, TAD level:4); C1orf56 (comb + one replicate…	PRPF3 (combined only, TAD level:4); APH1A (comb + one replicate only, TAD level:1); PRUNE1 (comb + one replicate only, TAD level:2); TARS2 (all, TAD level:4); CERS2 (all, TAD level:4); GABPB2 (combined only, TAD level:2); CDC42SE1 (combined only, TAD level:2); MRPS21 (all, TAD level:4)	APH1A (comb + one replicate only); C1orf54 (comb + one replicate only); CA14 (comb + one replicate only); PRUNE1 (all); SF3B4 (comb + one replicate only); PIP5K1A (comb + one replicate only); MINDY1 (all); ANXA9 (all); CERS2 (all); ENSA (combined only); ARNT (combined only); GOLPH3L (comb + one replicate only); GABPB2 (all); CIART (all); TNFAIP8L2 (comb + one replicate only); LYSMD1 (combined onl…	PRPF3; APH1A; C1orf54; ANP32E; MRPS21	Loci larger than 100kb
rs7625909	SELENOK; ACTR8; NEK4; TKT; PRKCD; RFT1; SFMBT1; GNL3; PBRM1; STIMATE; TMEM110-MUSTN1	NEK4 (comb + one replicate only, TAD level:not found); PRKCD (combined only, TAD level:1); SFMBT1 (comb + one replicate only, TAD level:2)	PRKCD (all, TAD level:1); SFMBT1 (comb + one replicate only, TAD level:2)	NEK4 (comb + one replicate only, TAD level:not found); PRKCD (comb + one replicate only, TAD level:2); TMEM110-MUSTN1 (combined only, TAD level:2)	SELENOK (all); ACTR8 (all); NEK4 (comb + one replicate only); TKT (comb + one replicate only); PRKCD (all); SFMBT1 (all); GNL3 (all); PBRM1 (all); STIMATE (all); TMEM110-MUSTN1 (all)	NEK4; TKT; PRKCD; RFT1; SFMBT1; GNL3; PBRM1; STIMATE; TMEM110-MUSTN1	Loci larger than 100kb

## Sheet: Melanoma
	combined	hacat_stim	hacat_unstim	myla	naive_T	GM12878	info
rs10830253							Loci larger than 100kb
rs1148732	EMP1; APOLD1	APOLD1 (comb + one replicate only, TAD level:not found)	EMP1 (one replicate only, TAD level:outside tad); APOLD1 (comb + one replicate only, TAD level:not found)	APOLD1 (comb + one replicate only, TAD level:not found)			Does not link any of the closest genes
rs11532907	CDKN2B	CDKN2B (comb + one replicate only, TAD level:3)					Does not link any of the closest genes
rs12203592	DUSP22; EXOC2			DUSP22 (comb + one replicate only, TAD level:1); EXOC2 (comb + one replicate only, TAD level:1)		DUSP22	Does not link any of the closest genes
rs12696304	SEC62; MYNN (overlapping); MECOM; SKIL; TNIK; PRKCI; EIF5A2; RPL22L1; LRRC34; PHC3; GPR160; ACTRT3 (overlapping)	SEC62 (comb + one replicate only, TAD level:3); MYNN (all, TAD level:1); MECOM (all, TAD level:2); ACTRT3 (all, TAD level:1)	SEC62 (comb + one replicate only, TAD level:3); MYNN (all, TAD level:1); MECOM (comb + one replicate only, TAD level:2); ACTRT3 (all, TAD level:1)	SEC62 (comb + one replicate only, TAD level:1); MYNN (all, TAD level:not found); SKIL (all, TAD level:1); PRKCI (combined only, TAD level:1); RPL22L1 (all, TAD level:not found); PHC3 (comb + one replicate only, TAD level:1); GPR160 (comb + one replicate only, TAD level:1); ACTRT3 (all, TAD level:not found)	SEC62 (all); MYNN (all); SKIL (all); TNIK (all); PRKCI (all); EIF5A2 (all); RPL22L1 (all); LRRC34 (comb + one replicate only); PHC3 (all); GPR160 (all)	SEC62; MYNN; SKIL	Links all closest genes
rs132985	PICK1; DDX17; DMC1; CBY1; TOMM22; JOSD1; BAIAP2L2; PLA2G6; FAM227A; MAFF; TMEM184B; CSNK1E	PICK1 (comb + one replicate only, TAD level:1); DMC1 (comb + one replicate only, TAD level:1); TOMM22 (combined only, TAD level:not found); BAIAP2L2 (comb + one replicate only, TAD level:1); PLA2G6 (all, TAD level:1); MAFF (all, TAD level:1); TMEM184B (comb + one replicate only, TAD level:1); CSNK1E (comb + one replicate only, TAD level:1)	PICK1 (combined only, TAD level:2); DDX17 (combined only, TAD level:2); BAIAP2L2 (combined only, TAD level:2); PLA2G6 (combined only, TAD level:2); MAFF (all, TAD level:2); TMEM184B (all, TAD level:2); CSNK1E (comb + one replicate only, TAD level:2)	CBY1 (comb + one replicate only, TAD level:2); TOMM22 (combined only, TAD level:2); JOSD1 (comb + one replicate only, TAD level:2); PLA2G6 (all, TAD level:2); FAM227A (comb + one replicate only, TAD level:2); CSNK1E (combined only, TAD level:2)	PICK1 (combined only); DDX17 (combined only); JOSD1 (comb + one replicate only); PLA2G6 (all); MAFF (all); CSNK1E (combined only)	DDX17; DMC1; CBY1; TOMM22; PLA2G6; FAM227A; MAFF; CSNK1E	Links all closest genes
rs1484375	FSD1L; RAD23B; ZNF462	ZNF462 (one replicate only, TAD level:1)				FSD1L; RAD23B; ZNF462	Links all closest genes, Does not have any genes within 50kb
rs1636744	HDAC9; AHR	HDAC9 (comb + one replicate only, TAD level:not found); AHR (all, TAD level:2)	HDAC9 (combined only, TAD level:not found); AHR (comb + one replicate only, TAD level:2)				Does not link any of the closest genes
rs1640875	EMP1; APOLD1	APOLD1 (comb + one replicate only, TAD level:not found)	EMP1 (one replicate only, TAD level:outside tad); APOLD1 (comb + one replicate only, TAD level:not found)	APOLD1 (comb + one replicate only, TAD level:not found)			Does not link any of the closest genes
rs2005974	DDX17; DMC1; CBY1; TOMM22; JOSD1; BAIAP2L2; PLA2G6; FAM227A; MAFF; TMEM184B; CSNK1E	DMC1 (comb + one replicate only, TAD level:1); TOMM22 (combined only, TAD level:not found); BAIAP2L2 (comb + one replicate only, TAD level:1); PLA2G6 (all, TAD level:1); MAFF (all, TAD level:1); TMEM184B (comb + one replicate only, TAD level:1); CSNK1E (comb + one replicate only, TAD level:1)	DDX17 (combined only, TAD level:2); BAIAP2L2 (combined only, TAD level:2); PLA2G6 (combined only, TAD level:2); MAFF (all, TAD level:2); TMEM184B (all, TAD level:2); CSNK1E (comb + one replicate only, TAD level:2)	CBY1 (comb + one replicate only, TAD level:2); TOMM22 (combined only, TAD level:2); JOSD1 (comb + one replicate only, TAD level:2); PLA2G6 (all, TAD level:2); FAM227A (comb + one replicate only, TAD level:2); CSNK1E (combined only, TAD level:2)	DDX17 (combined only); JOSD1 (comb + one replicate only); PLA2G6 (all); MAFF (all); CSNK1E (combined only)	DDX17; DMC1; CBY1; TOMM22; PLA2G6; FAM227A; MAFF; CSNK1E	Links all closest genes
rs2125570	SOX4; CDKAL1	SOX4 (comb + one replicate only, TAD level:1)				SOX4; CDKAL1	Links all closest genes, Does not have any genes within 50kb
rs2357176	SYNE2	SYNE2 (all, TAD level:3)	SYNE2 (comb + one replicate only, TAD level:3)		SYNE2 (comb + one replicate only)	SYNE2	Links all closest genes
rs250417	TARS			TARS (all, TAD level:not found)		TARS	Does not link any of the closest genes
rs251464	PPARGC1B		PPARGC1B (comb + one replicate only, TAD level:3)			PPARGC1B	Links all closest genes
rs2695237	PARP1 (overlapping); PSEN2; ACBD3; LIN9	PARP1 (all, TAD level:2); PSEN2 (combined only, TAD level:2)	PARP1 (all, TAD level:1)	PARP1 (all, TAD level:1); ACBD3 (comb + one replicate only, TAD level:1)	PARP1 (all)	PARP1; LIN9	Links all closest genes
rs380286	BRD9; CLPTM1L (overlapping); SLC12A7; LPCAT1; TERT	CLPTM1L (all, TAD level:2)	CLPTM1L (all, TAD level:2); LPCAT1 (combined only, TAD level:2)	CLPTM1L (all, TAD level:1); LPCAT1 (comb + one replicate only, TAD level:2)	BRD9 (combined only); CLPTM1L (all); SLC12A7 (comb + one replicate only)	CLPTM1L; LPCAT1; TERT	Links all closest genes
rs416981	PRDM15; MX1; C2CD2; ZBTB21; MX2 (overlapping)			MX2 (all, TAD level:3)	MX1 (comb + one replicate only); MX2 (all)	PRDM15; MX1; C2CD2; ZBTB21; MX2	Links all closest genes
rs45575338	GDI2 (overlapping); KLF6; FAM208B; FBH1; ANKRD16; IL15RA; PFKFB3; NET1; ASB13; SFMBT2	GDI2 (all, TAD level:2); FAM208B (comb + one replicate only, TAD level:2); ANKRD16 (comb + one replicate only, TAD level:2); NET1 (combined only, TAD level:1)	GDI2 (all, TAD level:2); ANKRD16 (comb + one replicate only, TAD level:2)	GDI2 (all, TAD level:1); NET1 (combined only, TAD level:not found)	GDI2 (all); KLF6 (combined only); FAM208B (all); FBH1 (combined only); ANKRD16 (combined only); NET1 (comb + one replicate only); ASB13 (combined only); SFMBT2 (combined only)	GDI2; FAM208B; FBH1; ANKRD16; IL15RA; PFKFB3	Loci larger than 100kb
rs4670813	RMDN2; CYP1B1	CYP1B1 (comb + one replicate only, TAD level:5)	RMDN2 (comb + one replicate only, TAD level:3); CYP1B1 (comb + one replicate only, TAD level:4)				Links all closest genes
rs498136	CCND1; TPCN2	CCND1 (comb + one replicate only, TAD level:1)	CCND1 (combined only, TAD level:2)		TPCN2 (comb + one replicate only)		Links all closest genes, Does not have any genes within 50kb
rs55875066	HDAC4				HDAC4 (all)		Links all closest genes
rs56238684	PHF20; TP53INP2; EDEM2; GSS; TRPC4AP; AHCY; PIGU; RALY; DYNLRB1; CEP250; MMP24OS; RBM39; CNBD2; SCAND1; EIF6	EDEM2 (all, TAD level:3); GSS (comb + one replicate only, TAD level:3); TRPC4AP (comb + one replicate only, TAD level:3); AHCY (combined only, TAD level:2); PIGU (comb + one replicate only, TAD level:3); DYNLRB1 (comb + one replicate only, TAD level:3); CEP250 (comb + one replicate only, TAD level:2); MMP24OS (comb + one replicate only, TAD level:3); EIF6 (comb + one replicate only, TAD level:3)	TP53INP2 (one replicate only, TAD level:4); EDEM2 (comb + one replicate only, TAD level:3); GSS (comb + one replicate only, TAD level:3); TRPC4AP (comb + one replicate only, TAD level:3); AHCY (combined only, TAD level:2); PIGU (comb + one replicate only, TAD level:3); MMP24OS (combined only, TAD level:3); EIF6 (combined only, TAD level:3)	TP53INP2 (all, TAD level:2); EDEM2 (combined only, TAD level:2); TRPC4AP (comb + one replicate only, TAD level:2); AHCY (comb + one replicate only, TAD level:1); PIGU (all, TAD level:2); CEP250 (combined only, TAD level:2); MMP24OS (all, TAD level:1); EIF6 (all, TAD level:1)	PHF20 (comb + one replicate only); EDEM2 (combined only); GSS (all); TRPC4AP (all); AHCY (combined only); DYNLRB1 (combined only); MMP24OS (all); RBM39 (combined only); CNBD2 (combined only); SCAND1 (combined only); EIF6 (all)	TP53INP2; EDEM2; GSS; AHCY; RALY; MMP24OS; EIF6	Loci larger than 100kb
rs600951	DOCK8				DOCK8 (comb + one replicate only)		Does not link any of the closest genes
rs72704658	PRPF3; APH1A; C1orf54; CA14; PRUNE1; SF3B4; ECM1; TARS2; SETDB1; ADAMTSL4; MCL1; ANP32E; MINDY1; CERS2 (overlapping); ENSA; ARNT; GOLPH3L (overlapping); CIART; RPRD2; CTSS (overlapping); TNFAIP8L2; SCNM1; MRPS21	APH1A (comb + one replicate only, TAD level:not found); C1orf54 (comb + one replicate only, TAD level:not found); ECM1 (combined only, TAD level:1); TARS2 (all, TAD level:1); ADAMTSL4 (all, TAD level:1); MCL1 (comb + one replicate only, TAD level:1); ANP32E (comb + one replicate only, TAD level:not found); CERS2 (all, TAD level:2); ENSA (comb + one replicate only, TAD level:2); GOLPH3L (all, TAD …	APH1A (all, TAD level:1); C1orf54 (all, TAD level:1); ECM1 (comb + one replicate only, TAD level:3); TARS2 (comb + one replicate only, TAD level:3); ADAMTSL4 (all, TAD level:3); ANP32E (comb + one replicate only, TAD level:1); MINDY1 (comb + one replicate only, TAD level:2); CERS2 (all, TAD level:4); ENSA (combined only, TAD level:4); GOLPH3L (all, TAD level:4); CIART (combined only, TAD level:1)…	PRPF3 (combined only, TAD level:3); APH1A (all, TAD level:1); TARS2 (all, TAD level:3); SETDB1 (comb + one replicate only, TAD level:4); MCL1 (all, TAD level:3); ANP32E (all, TAD level:1); CERS2 (all, TAD level:4); ENSA (all, TAD level:4); ARNT (combined only, TAD level:4); GOLPH3L (all, TAD level:4); RPRD2 (all, TAD level:3); MRPS21 (comb + one replicate only, TAD level:3)	PRPF3 (comb + one replicate only); APH1A (combined only); C1orf54 (combined only); CA14 (combined only); PRUNE1 (all); SF3B4 (combined only); TARS2 (combined only); ANP32E (comb + one replicate only); MINDY1 (all); CERS2 (all); ENSA (comb + one replicate only); ARNT (combined only); GOLPH3L (all); RPRD2 (all); CTSS (all); TNFAIP8L2 (one replicate only); SCNM1 (one replicate only)	PRUNE1; SETDB1; CERS2; ENSA; ARNT; GOLPH3L; CTSS; SCNM1	Loci larger than 100kb
rs73008229	ACAT1; EXPH5; ALKBH8; ZC3H12C; NPAT; ATM; CWF19L2; CUL5; C11orf65 (overlapping); DDX10; KDELC2	ACAT1 (combined only, TAD level:not found); EXPH5 (all, TAD level:1); NPAT (all, TAD level:not found); ATM (all, TAD level:1); C11orf65 (all, TAD level:1); DDX10 (all, TAD level:not found); KDELC2 (comb + one replicate only, TAD level:1)	ACAT1 (comb + one replicate only, TAD level:1); EXPH5 (all, TAD level:1); NPAT (comb + one replicate only, TAD level:1); ATM (comb + one replicate only, TAD level:1); C11orf65 (all, TAD level:1); DDX10 (comb + one replicate only, TAD level:not found)	ACAT1 (combined only, TAD level:3); ZC3H12C (combined only, TAD level:2); NPAT (comb + one replicate only, TAD level:3); ATM (comb + one replicate only, TAD level:3); DDX10 (comb + one replicate only, TAD level:2)	ACAT1 (all); EXPH5 (all); ALKBH8 (comb + one replicate only); NPAT (all); ATM (all); CWF19L2 (comb + one replicate only); CUL5 (comb + one replicate only); C11orf65 (all); DDX10 (all); KDELC2 (all)	ACAT1; EXPH5; NPAT; ATM; C11orf65; DDX10; KDELC2	Loci larger than 100kb
rs7313352	KITLG (overlapping); DUSP6; POC1B; TMTC3; CEP290	KITLG (all, TAD level:2); DUSP6 (combined only, TAD level:1); TMTC3 (all, TAD level:2); CEP290 (all, TAD level:not found)	KITLG (all, TAD level:2); POC1B (combined only, TAD level:not found); TMTC3 (all, TAD level:2); CEP290 (all, TAD level:not found)	TMTC3 (combined only, TAD level:1); CEP290 (combined only, TAD level:not found)		TMTC3; CEP290	Loci larger than 100kb
rs75570604	DBNDD1; VPS9D1; PIEZO1; DEF8; TCF25; GALNS; GAS8; RNF166; SPATA2L; ZNF276; CDT1; TRAPPC2L; ANKRD11; RPL13; ZNF778; BANP; CTU2; CENPBD1; CPNE7; CDK10; FANCA; SPG7; MC1R; TUBB3	DBNDD1 (comb + one replicate only, TAD level:not found); VPS9D1 (combined only, TAD level:not found); PIEZO1 (all, TAD level:outside tad); TCF25 (comb + one replicate only, TAD level:not found); GALNS (comb + one replicate only, TAD level:outside tad); GAS8 (comb + one replicate only, TAD level:not found); SPATA2L (comb + one replicate only, TAD level:not found); CDT1 (combined only, TAD level:ou…	DBNDD1 (comb + one replicate only, TAD level:not found); VPS9D1 (all, TAD level:not found); PIEZO1 (comb + one replicate only, TAD level:outside tad); DEF8 (comb + one replicate only, TAD level:not found); TCF25 (all, TAD level:not found); GAS8 (comb + one replicate only, TAD level:not found); SPATA2L (combined only, TAD level:not found); ZNF276 (comb + one replicate only, TAD level:not found); C…	TCF25 (comb + one replicate only, TAD level:not found); ZNF778 (comb + one replicate only, TAD level:not found); CPNE7 (all, TAD level:not found)	VPS9D1 (comb + one replicate only); TCF25 (all); RNF166 (combined only); SPATA2L (all); ZNF276 (comb + one replicate only); ANKRD11 (comb + one replicate only); RPL13 (combined only); ZNF778 (all); BANP (combined only); CTU2 (combined only); CDK10 (comb + one replicate only); FANCA (combined only)	TCF25; SPATA2L; RPL13; CENPBD1; CPNE7; CDK10	Loci larger than 100kb
rs7582362	ALS2; CLK1; NOP58; CASP8; STRADB; BZW1; ORC2; TRAK2; SUMO1; CYP20A1; FAM117B; NBEAL1; TMEM237; TYW5; MAIP1; NIF3L1; BMPR2; PPIL3	ALS2 (comb + one replicate only, TAD level:1); CASP8 (all, TAD level:not found); STRADB (comb + one replicate only, TAD level:2); TRAK2 (comb + one replicate only, TAD level:2); TMEM237 (all, TAD level:2); NIF3L1 (one replicate only, TAD level:not found); PPIL3 (one replicate only, TAD level:not found)	ALS2 (comb + one replicate only, TAD level:1); NOP58 (comb + one replicate only, TAD level:not found); CASP8 (all, TAD level:not found); STRADB (comb + one replicate only, TAD level:2); TRAK2 (one replicate only, TAD level:2); TMEM237 (all, TAD level:2)	ALS2 (all, TAD level:1); NOP58 (comb + one replicate only, TAD level:not found); CASP8 (all, TAD level:not found); TMEM237 (all, TAD level:2)	ALS2 (all); CLK1 (all); NOP58 (all); CASP8 (all); STRADB (all); BZW1 (comb + one replicate only); ORC2 (combined only); TRAK2 (all); SUMO1 (comb + one replicate only); CYP20A1 (comb + one replicate only); FAM117B (comb + one replicate only); NBEAL1 (combined only); TMEM237 (all); TYW5 (combined only); MAIP1 (combined only); NIF3L1 (all); BMPR2 (comb + one replicate only); PPIL3 (all)	ALS2; NOP58; CASP8; STRADB; BZW1; ORC2; TRAK2; SUMO1; FAM117B; TMEM237; NIF3L1; BMPR2; PPIL3	Links some of the closest genes
rs869329	MTAP (overlapping); CDKN2A; KLHL9	MTAP (all, TAD level:2); CDKN2A (comb + one replicate only, TAD level:3); KLHL9 (all, TAD level:2)	MTAP (all, TAD level:2); CDKN2A (comb + one replicate only, TAD level:3); KLHL9 (comb + one replicate only, TAD level:1)	MTAP (combined only, TAD level:not found); KLHL9 (combined only, TAD level:1)	MTAP (all); KLHL9 (combined only)	MTAP; CDKN2A; KLHL9	Loci larger than 100kb

## Sheet: Systemic Sclerosis
	combined	hacat_stim	hacat_unstim	myla	naive_T	GM12878	info
rs1005714	LLGL2; MFSD11; RECQL5; CDR2L; MRPS7 (overlapping); GGA3 (overlapping); ARMC7; NUP85 (overlapping); SLC25A19; MIF4GD (overlapping); NT5C; WBP2; H3F3B; UNK; TRIM65; FDXR; SAP30BP; SRSF2; HID1; MRPL58; ATP5PD; CASKIN2; TMEM94; GRB2; KCTD2; METTL23; TSEN54; SUMO2; MRPL38; MYO15B; AC005837.2	LLGL2 (comb + one replicate only, TAD level:3); CDR2L (all, TAD level:not found); MRPS7 (all, TAD level:not found); GGA3 (all, TAD level:not found); ARMC7 (all, TAD level:1); NUP85 (all, TAD level:1); SLC25A19 (one replicate only, TAD level:not found); MIF4GD (all, TAD level:not found); NT5C (combined only, TAD level:1); ATP5PD (all, TAD level:1); CASKIN2 (comb + one replicate only, TAD level:3);…	LLGL2 (combined only, TAD level:3); CDR2L (combined only, TAD level:not found); MRPS7 (all, TAD level:not found); GGA3 (all, TAD level:not found); ARMC7 (all, TAD level:1); NUP85 (all, TAD level:1); MIF4GD (all, TAD level:not found); HID1 (comb + one replicate only, TAD level:not found); ATP5PD (comb + one replicate only, TAD level:1); CASKIN2 (combined only, TAD level:3); TMEM94 (comb + one repl…	CDR2L (all, TAD level:not found); MRPS7 (all, TAD level:1); GGA3 (all, TAD level:1); ARMC7 (all, TAD level:2); NUP85 (all, TAD level:2); MIF4GD (all, TAD level:1); NT5C (comb + one replicate only, TAD level:2); GRB2 (all, TAD level:1); KCTD2 (combined only, TAD level:2)	LLGL2 (comb + one replicate only); MFSD11 (combined only); RECQL5 (all); MRPS7 (all); GGA3 (all); ARMC7 (all); NUP85 (all); SLC25A19 (combined only); MIF4GD (all); NT5C (combined only); WBP2 (comb + one replicate only); H3F3B (all); UNK (all); TRIM65 (combined only); SAP30BP (all); SRSF2 (combined only); HID1 (comb + one replicate only); ATP5PD (all); TMEM94 (comb + one replicate only); GRB2 (all…	MRPS7; GGA3; ARMC7; NUP85; MIF4GD; NT5C; FDXR; MRPL58; ATP5PD; GRB2; KCTD2	Links all closest genes
rs11117420	COX4I1; EMC8; IRF8				COX4I1 (comb + one replicate only); EMC8 (comb + one replicate only); IRF8 (comb + one replicate only)	COX4I1; EMC8; IRF8	Links all closest genes
rs11217020	MCAM; DDX6 (overlapping); UPK2; CXCR5; CCDC84; BCL9L	DDX6 (all, TAD level:2); UPK2 (combined only, TAD level:2); CCDC84 (combined only, TAD level:2); BCL9L (all, TAD level:2)	DDX6 (all, TAD level:2); UPK2 (combined only, TAD level:2); CCDC84 (combined only, TAD level:2); BCL9L (all, TAD level:2)	MCAM (comb + one replicate only, TAD level:3); DDX6 (all, TAD level:4)	DDX6 (all); CXCR5 (all); CCDC84 (comb + one replicate only); BCL9L (all)	DDX6; BCL9L	Loci larger than 100kb
rs11724804	TACC3; IDUA (overlapping); FGFRL1; TMEM175; DGKQ (overlapping); UVSSA; TMEM129; ATP5ME; GAK; MYL5	DGKQ (all, TAD level:not found); ATP5ME (comb + one replicate only, TAD level:not found); GAK (comb + one replicate only, TAD level:1); MYL5 (comb + one replicate only, TAD level:not found)	TMEM175 (one replicate only, TAD level:1); DGKQ (all, TAD level:not found); ATP5ME (combined only, TAD level:outside tad); GAK (comb + one replicate only, TAD level:1); MYL5 (combined only, TAD level:not found)	DGKQ (all, TAD level:2); GAK (combined only, TAD level:2); MYL5 (comb + one replicate only, TAD level:not found)	TACC3 (combined only); IDUA (all); FGFRL1 (combined only); DGKQ (all); UVSSA (combined only); TMEM129 (combined only); ATP5ME (combined only); MYL5 (combined only)	TMEM175; DGKQ; ATP5ME; GAK; MYL5	Links all closest genes
rs12155080	IRF5; TSPAN33	IRF5 (comb + one replicate only, TAD level:2)	IRF5 (comb + one replicate only, TAD level:3)	IRF5 (comb + one replicate only, TAD level:3)		IRF5; TSPAN33	Links some of the closest genes
rs1378942	STOML1; CSK; MAN2C1; PML; ULK3; SCAMP2; C15orf39; SIN3A; RPP25; COX5A; FAM219B; CLK3	CSK (all, TAD level:4); ULK3 (one replicate only, TAD level:4); C15orf39 (comb + one replicate only, TAD level:2); RPP25 (comb + one replicate only, TAD level:4); COX5A (comb + one replicate only, TAD level:4); FAM219B (all, TAD level:4)	CSK (all, TAD level:4); C15orf39 (one replicate only, TAD level:2); RPP25 (all, TAD level:4); COX5A (comb + one replicate only, TAD level:4); FAM219B (all, TAD level:4)	CSK (all, TAD level:5); ULK3 (all, TAD level:5); SCAMP2 (comb + one replicate only, TAD level:5); COX5A (all, TAD level:5); FAM219B (combined only, TAD level:5); CLK3 (all, TAD level:4)	STOML1 (combined only); CSK (all); PML (combined only); C15orf39 (all); SIN3A (all); COX5A (all); CLK3 (comb + one replicate only)	STOML1; CSK; MAN2C1; PML; ULK3; SIN3A; RPP25; COX5A; FAM219B; CLK3	Links some of the closest genes
rs16832798	STAT4; ASNSD1; NAB1 (overlapping); INPP1; MFSD6; NABP1; C2orf88; NEMP2; HIBCH	NAB1 (all, TAD level:1); INPP1 (all, TAD level:not found); MFSD6 (comb + one replicate only, TAD level:1); NEMP2 (all, TAD level:1); HIBCH (all, TAD level:not found)	NAB1 (all, TAD level:1); INPP1 (comb + one replicate only, TAD level:not found); MFSD6 (comb + one replicate only, TAD level:1); NEMP2 (all, TAD level:1); HIBCH (comb + one replicate only, TAD level:not found)	INPP1 (all, TAD level:2); MFSD6 (combined only, TAD level:4); NEMP2 (comb + one replicate only, TAD level:4); HIBCH (all, TAD level:2)	STAT4 (all); ASNSD1 (combined only); NAB1 (all); INPP1 (combined only); MFSD6 (all); NABP1 (all); NEMP2 (all); HIBCH (comb + one replicate only)	STAT4; NAB1; INPP1; C2orf88; NEMP2; HIBCH	Links all closest genes
rs1857066	TNFSF4; DARS2; CENPL; RABGAP1L	DARS2 (comb + one replicate only, TAD level:not found); CENPL (comb + one replicate only, TAD level:not found)	DARS2 (comb + one replicate only, TAD level:5); CENPL (comb + one replicate only, TAD level:5); RABGAP1L (combined only, TAD level:not found)	DARS2 (combined only, TAD level:5); CENPL (combined only, TAD level:5); RABGAP1L (comb + one replicate only, TAD level:3)		TNFSF4; DARS2; CENPL	Links some of the closest genes
rs2022449	PRDX6; ZBTB37	PRDX6 (combined only, TAD level:5)	ZBTB37 (combined only, TAD level:5)				Does not link any of the closest genes
rs2056626	BLZF1; NME7; GPA33; UCK2; TMCO1; POU2F1; MGST3; TADA1; CD247	POU2F1 (comb + one replicate only, TAD level:2); TADA1 (combined only, TAD level:not found)	POU2F1 (comb + one replicate only, TAD level:2); TADA1 (comb + one replicate only, TAD level:not found)	UCK2 (combined only, TAD level:outside tad); TMCO1 (combined only, TAD level:outside tad); POU2F1 (comb + one replicate only, TAD level:1); MGST3 (combined only, TAD level:not found); TADA1 (comb + one replicate only, TAD level:not found); CD247 (all, TAD level:2)	BLZF1 (comb + one replicate only); NME7 (comb + one replicate only); GPA33 (all); POU2F1 (all); TADA1 (all); CD247 (all)		Links all closest genes, Does not have any genes within 50kb
rs230534	NFKB1 (overlapping); MANBA; UBE2D3; PPP3CA; SLC39A8; CISD2; SLC9B1; SLC9B2; BDH2	NFKB1 (all, TAD level:1); UBE2D3 (all, TAD level:1); CISD2 (combined only, TAD level:1)	NFKB1 (all, TAD level:1); UBE2D3 (comb + one replicate only, TAD level:1)	NFKB1 (all, TAD level:2); SLC9B2 (comb + one replicate only, TAD level:2); BDH2 (comb + one replicate only, TAD level:2)	NFKB1 (all); MANBA (comb + one replicate only); UBE2D3 (all); PPP3CA (combined only); SLC39A8 (all); CISD2 (all); SLC9B1 (all); SLC9B2 (comb + one replicate only); BDH2 (comb + one replicate only)	NFKB1; UBE2D3; CISD2; SLC9B2	Loci larger than 100kb
rs2651804	TRPM5; CD81; TSSC4	CD81 (combined only, TAD level:4); TSSC4 (comb + one replicate only, TAD level:4)	CD81 (combined only, TAD level:2); TSSC4 (comb + one replicate only, TAD level:1)		TRPM5 (combined only)		Links some of the closest genes
rs2736340	FDFT1; BLK (overlapping); NEIL2					FDFT1; BLK; NEIL2	Links some of the closest genes
rs36073657	TNPO3 (overlapping); ATP6V1F; CALU; IRF5; HILPDA; KCP; TSPAN33; AHCYL2; METTL2B	TNPO3 (comb + one replicate only, TAD level:2); IRF5 (comb + one replicate only, TAD level:2); KCP (comb + one replicate only, TAD level:1)	TNPO3 (all, TAD level:3); IRF5 (comb + one replicate only, TAD level:3)	TNPO3 (all, TAD level:3); IRF5 (comb + one replicate only, TAD level:3); HILPDA (comb + one replicate only, TAD level:2)	TNPO3 (all); ATP6V1F (combined only); CALU (combined only); AHCYL2 (combined only); METTL2B (comb + one replicate only)	TNPO3; IRF5; TSPAN33	Loci larger than 100kb
rs3790566	SLC35D1; GADD45A; SERBP1	GADD45A (one replicate only, TAD level:outside tad); SERBP1 (comb + one replicate only, TAD level:1)	SERBP1 (combined only, TAD level:1)			SLC35D1; SERBP1	Does not link any of the closest genes
rs3792783	CD74; NDST1; TCOF1; RBM22; DCTN4; TNIP1; G3BP1; RPS14; SYNPO; ATOX1; GM2A	NDST1 (combined only, TAD level:1); TNIP1 (combined only, TAD level:2); SYNPO (comb + one replicate only, TAD level:1); ATOX1 (one replicate only, TAD level:not found); GM2A (one replicate only, TAD level:2)		RBM22 (combined only, TAD level:2); G3BP1 (combined only, TAD level:not found); ATOX1 (comb + one replicate only, TAD level:not found); GM2A (combined only, TAD level:3)	CD74 (all); TCOF1 (combined only); RBM22 (combined only); DCTN4 (comb + one replicate only); RPS14 (all); GM2A (combined only)	CD74	Links all closest genes
rs3821236	STAT1; STAT4; ASNSD1; MFSD6; NABP1	STAT1 (comb + one replicate only, TAD level:not found); MFSD6 (comb + one replicate only, TAD level:not found)	MFSD6 (comb + one replicate only, TAD level:not found)	MFSD6 (combined only, TAD level:not found)	STAT1 (comb + one replicate only); STAT4 (all); ASNSD1 (combined only); MFSD6 (all); NABP1 (all)	STAT4	Links all closest genes
rs4076852							Loci larger than 100kb
rs4853458	NABP1				NABP1 (all)		Does not link any of the closest genes
rs589446	IFT80; SMC4; TRIM59; IQCJ-SCHIP1	IFT80 (comb + one replicate only, TAD level:2); SMC4 (comb + one replicate only, TAD level:not found); IQCJ-SCHIP1 (comb + one replicate only, TAD level:2)	IFT80 (combined only, TAD level:2); SMC4 (combined only, TAD level:not found)	IFT80 (comb + one replicate only, TAD level:1); SMC4 (comb + one replicate only, TAD level:1); TRIM59 (comb + one replicate only, TAD level:not found)		IFT80; SMC4; TRIM59	Does not link any of the closest genes
rs633724	PRDM1; PREP	PRDM1 (comb + one replicate only, TAD level:2); PREP (combined only, TAD level:1)	PRDM1 (one replicate only, TAD level:2)	PRDM1 (all, TAD level:1); PREP (combined only, TAD level:not found)	PRDM1 (all)	PRDM1	Loci larger than 100kb
rs6598008	PHRF1; RASSF7; SIRT3; LRRC56; HRAS; DEAF1; TMEM80; EPS8L2; TALDO1; GATD1; SLC25A22; PIDD1; RPLP2; BET1L; RIC8A; CEND1; IRF7; LMNTD2; PSMD13; PANO1	PHRF1 (comb + one replicate only, TAD level:1); RASSF7 (comb + one replicate only, TAD level:1); DEAF1 (combined only, TAD level:2); TMEM80 (combined only, TAD level:2); EPS8L2 (combined only, TAD level:2); TALDO1 (combined only, TAD level:2); GATD1 (combined only, TAD level:2); SLC25A22 (combined only, TAD level:2); PIDD1 (comb + one replicate only, TAD level:2); RPLP2 (comb + one replicate only…	PHRF1 (comb + one replicate only, TAD level:1); RASSF7 (comb + one replicate only, TAD level:1); HRAS (combined only, TAD level:2); DEAF1 (comb + one replicate only, TAD level:2); TMEM80 (comb + one replicate only, TAD level:2); EPS8L2 (comb + one replicate only, TAD level:2); TALDO1 (comb + one replicate only, TAD level:2); SLC25A22 (combined only, TAD level:2); PIDD1 (combined only, TAD level:n…	PHRF1 (combined only, TAD level:1); DEAF1 (combined only, TAD level:2); TMEM80 (combined only, TAD level:2); EPS8L2 (all, TAD level:2)	PHRF1 (all); RASSF7 (all); SIRT3 (combined only); DEAF1 (all); TMEM80 (all); EPS8L2 (all); TALDO1 (comb + one replicate only); GATD1 (comb + one replicate only); SLC25A22 (all); PIDD1 (all); RPLP2 (comb + one replicate only); BET1L (comb + one replicate only); RIC8A (comb + one replicate only); IRF7 (all); LMNTD2 (all); PSMD13 (combined only); PANO1 (all)	PHRF1; RASSF7; LRRC56; HRAS; DEAF1; TMEM80; EPS8L2; TALDO1; SLC25A22; PIDD1; RPLP2; CEND1; IRF7; LMNTD2	Links all closest genes
rs685985	NSMAF; RAB2A; CHD7; ASPH	RAB2A (combined only, TAD level:3); CHD7 (comb + one replicate only, TAD level:2); ASPH (combined only, TAD level:outside tad)	CHD7 (comb + one replicate only, TAD level:2)	CHD7 (combined only, TAD level:1)	NSMAF (combined only); RAB2A (combined only); CHD7 (all); ASPH (comb + one replicate only)	CHD7	Links all closest genes
rs7355798	FLNB			FLNB (comb + one replicate only, TAD level:3)
rs883770	CACNB1; GSDMB (overlapping); RPL19; PSMD3; RPL23; CCR7; STARD3; RARA; GRB7; MIEN1; IKZF3; ORMDL3; EIF1; TCAP; ZPBP2; MLLT6	GSDMB (all, TAD level:1); PSMD3 (all, TAD level:not found); STARD3 (all, TAD level:1); GRB7 (all, TAD level:1); MIEN1 (all, TAD level:1); ORMDL3 (all, TAD level:1)	PSMD3 (comb + one replicate only, TAD level:not found); STARD3 (comb + one replicate only, TAD level:1); GRB7 (comb + one replicate only, TAD level:1); MIEN1 (comb + one replicate only, TAD level:1); ORMDL3 (all, TAD level:1); TCAP (combined only, TAD level:1)	CACNB1 (comb + one replicate only, TAD level:1); GSDMB (all, TAD level:2); RPL19 (comb + one replicate only, TAD level:1); PSMD3 (all, TAD level:not found); RPL23 (combined only, TAD level:1); STARD3 (all, TAD level:1); MIEN1 (combined only, TAD level:2); IKZF3 (all, TAD level:2); ORMDL3 (all, TAD level:2)	GSDMB (all); PSMD3 (all); STARD3 (all); MIEN1 (comb + one replicate only); IKZF3 (all); ORMDL3 (all); EIF1 (combined only); TCAP (comb + one replicate only)	GSDMB; PSMD3; CCR7; STARD3; RARA; MIEN1; IKZF3; ORMDL3; ZPBP2; MLLT6	Loci larger than 100kb
rs9884090	ARHGAP31; NDUFB4; GSK3B; TIMMDC1; B4GALT4; COX17; PLA1A; RABL3; GTF2E1; POGLUT1 (overlapping); LRRC58; TMEM39A (overlapping)	ARHGAP31 (comb + one replicate only, TAD level:not found); TIMMDC1 (comb + one replicate only, TAD level:1); COX17 (comb + one replicate only, TAD level:1); POGLUT1 (all, TAD level:1); TMEM39A (all, TAD level:1)	ARHGAP31 (comb + one replicate only, TAD level:not found); TIMMDC1 (comb + one replicate only, TAD level:not found); COX17 (comb + one replicate only, TAD level:not found); POGLUT1 (all, TAD level:not found); TMEM39A (all, TAD level:not found)	TIMMDC1 (one replicate only, TAD level:1); COX17 (all, TAD level:1); PLA1A (combined only, TAD level:1); POGLUT1 (all, TAD level:1); TMEM39A (all, TAD level:1)	NDUFB4 (all); GSK3B (all); TIMMDC1 (all); B4GALT4 (all); COX17 (all); RABL3 (all); GTF2E1 (all); POGLUT1 (all); LRRC58 (comb + one replicate only); TMEM39A (all)	ARHGAP31; COX17; POGLUT1; TMEM39A	Loci larger than 100kb
