# Supplementary material for: Chromatin Looping Links Target Genes with Genetic Risk Loci for Dermatological Traits
Source: J Invest Dermatol. 2021 Aug;141(8):1975–84. doi: 10.1016/j.jid.2021.01.015 (PMC8315765; doi:10.1016/j.jid.2021.01.015)
Supplement: Supplementary file 2 [file mmc3.xlsx]

## Sheet: Psoriatic Arthritis
dbid	desc	drug_name	indication	targets
DB00108	Humanized IgG4k monoclonal antibody produced in murine myeloma cells. Natalizumab contains human framework regions and the complementarity-determining regions of a murine antibody that binds to a4-integrin. Natalizumab was voluntarily withdrawn from U.S. market because of risk of Progressive multifocal leukoencephalopathy (PML). It was returned to market July, 2006.	Natalizumab	For treatment of multiple sclerosis.	['ITGA4', 'FCGR3B', 'C1R', 'C1QA', 'C1QB', 'C1QC', 'FCGR3A', 'FCGR1A', 'FCGR2A', 'FCGR2B', 'FCGR2C', 'ICAM1']
DB00131	Adenylic acid. Adenine nucleotide containing one phosphate group esterified to the sugar moiety in the 2&#39;-, 3&#39;-, or 5&#39;-position.	Adenosine phosphate	For nutritional supplementation, also for treating dietary shortage or imbalance	['CREB1', 'PIM1', 'PDE4B', 'PYGL', 'PRKAB1', 'HINT1', 'PDE4D', 'ACSS1', 'ACSS2', 'PRKAA1', 'PRKAB2', 'ADCY1', 'ACSL1', 'FBP1', 'ADK']
DB00139	A water-soluble, colorless crystal with an acid taste that is used as a chemical intermediate, in medicine, the manufacture of lacquers, and to make perfume esters. It is also used in foods as a sequestrant, buffer, and a neutralizing agent. (Hawley's Condensed Chemical Dictionary, 12th ed, p1099; McGraw-Hill Dictionary of Scientific and Technical Terms, 4th ed, p1851)	Succinic acid	For nutritional supplementation, also for treating dietary shortage or imbalance	['SDHC', 'SUCNR1', 'OXCT2', 'TMLHE', 'SUCLA2', 'SLC25A10', 'SDHA', 'HSD17B6', 'SLC13A3', 'SLC13A2', 'SLC13A1', 'SUCLG2', 'SDHD', 'P4HA2', 'PLOD3', 'BBOX1', 'P4HA1', 'SDHB', 'ALDH5A1', 'SUCLG1', 'OXCT1', 'PLOD1', 'ASPH', 'P3H1', 'P3H2', 'P3H3']
DB00142	A peptide that is a homopolymer of glutamic acid.	Glutamic Acid	Considered to be nature's "Brain food" by improving mental capacities; helps speed the healing of ulcers; gives a "lift" from fatigue; helps control alcoholism, schizophrenia and the craving for sugar.	['GRM1', 'GRM4', 'GRIK4', 'GRIK5', 'GRM7', 'GRM8', 'SLC1A7', 'OPLAH', 'PFAS', 'BCAT2', 'GRIN2D', 'GRID2', 'GRIN3B', 'GATB', 'GLS', 'GOT2', 'EPRS', 'ASNS', 'GLUL', 'GOT1', 'TAT', 'GPT', 'GGCX', 'SLC1A3', 'SLC1A2', 'SLC1A1', 'GCLC', 'SLC1A6', 'GLUD2', 'GMPS', 'BCAT1', 'ABAT', 'GRIN1', 'FPGS', 'ENPEP', 'GRIN2A', 'GRIN2B', 'GRIN2C', 'GIG18', 'EARS2', 'LGSN', 'NADSYN1', 'CCBL2', 'NAGS', 'AADAT', 'GRIN…
DB00157	NADH is the reduced form of NAD+, and NAD+ is the oxidized form of NADH, a coenzyme composed of ribosylnicotinamide 5'-diphosphate coupled to adenosine 5'-phosphate by pyrophosphate linkage. It is found widely in nature and is involved in numerous enzymatic reactions in which it serves as an electron carrier by being alternately oxidized (NAD+) and reduced (NADH). It forms NADP with the addition …	NADH	Some evidence suggests that NADH might be useful in treating Parkinson's disease, chronic fatigue syndrome, Alzheimer's disease and cardiovascular disease.	['UGDH', 'ADH1A', 'SORD', 'ADH4', 'ADH1C', 'ADH1B', 'ADH7', 'GPD1', 'LDHAL6A', 'ADH5', 'AKR1B1', 'HSD17B10', 'MDH2', 'LDHA', 'ME2', 'HSD17B4', 'LDHAL6B', 'LDHC', 'LDHB', 'EHHADH', 'HADH', 'ME3', 'BDH1', 'MDH1', 'HIBADH', 'HSD17B3', 'HMGCR', 'ME1', 'PHGDH', 'HSD17B7', 'IDH3G', 'IDH3B', 'IDH3A', 'HSD17B1', 'HSD17B2', 'RDH5', 'H6PD', 'HSD17B8', 'AKR1C4', 'IMPDH2', 'AKR1C3', 'HPGD', 'TSTA3', 'AKR1C1'…
DB00162	Retinol and derivatives of retinol that play an essential role in metabolic functioning of the retina, the growth of and differentiation of epithelial tissue, the growth of bone, reproduction, and the immune response. Dietary vitamin A is derived from a variety of carotenoids found in plants. It is enriched in the liver, egg yolks, and the fat component of dairy products.	Vitamin A	For the treatment of vitamin A deficiency.	['RDH12', 'DHRS3', 'ALDH1A3', 'RETSAT', 'RDH11', 'DHRS4', 'RDH14', 'RDH8', 'LRAT', 'RBP1', 'RDH5', 'RDH13', 'RBP3', 'ALDH1A2', 'ALDH1A1', 'RLBP1', 'APOD', 'HPGDS']
DB00172	L-Proline is one of the twenty amino acids used in living organisms as the building blocks of proteins. Proline is sometimes called an imino acid, although the IUPAC definition of an imine requires a carbon-nitrogen double bond. Proline is a non-essential amino acid that is synthesized from glutamic acid. It is an essential component of collagen and is important for proper functioning of joints a…	Proline	L-Proline is extremely important for the proper functioning of joints and tendons and also helps maintain and strengthen heart muscles.	['P4HA2', 'PRODH', 'PPIH', 'PROSC', 'P4HA1', 'PPIB', 'PPIF', 'PPIC', 'PPIA', 'PPIG', 'P3H1', 'P5CR2', 'PARS2', 'P3H2', 'P3H3', 'PYCRL', 'L3HYPDH', 'PYCR1', 'EPRS', 'SLC6A14', 'SLC6A7', 'PYCR2']
DB00201	A methylxanthine naturally occurring in some beverages and also used as a pharmacological agent. Caffeine's most notable pharmacological effect is as a central nervous system stimulant, increasing alertness and producing agitation. It also relaxes smooth muscle, stimulates cardiac muscle, stimulates diuresis, and appears to be useful in the treatment of some types of headache. Several cellular ac…	Caffeine	For management of fatigue, orthostatic hypotension, and for the short term treatment of apnea of prematurity in infants.	['ADORA1', 'ADORA2A', 'PDE4B', 'RYR1', 'PDE1A', 'PDE1B', 'PDE1C', 'PDE10A', 'PDE4A', 'PDE4B', 'PDE4C', 'PDE4D', 'PDE7B', 'PDE2A', 'PDE3A', 'PDE3B', 'PDE5A', 'PDE6C', 'PDE11A', 'PDE7A', 'PDE8A', 'PDE8B', 'PDE9A', 'PDE6A', 'PDE6B', 'PRKDC', 'PIK3CD', 'PIK3CA', 'PIK3CB', 'ITPR1', 'ITPR2', 'ITPR3', 'ATM']
DB00277	A methylxanthine derivative from tea with diuretic, smooth muscle relaxant, bronchial dilation, cardiac and central nervous system stimulant activities. Mechanistically, theophylline acts as a phosphodiesterase inhibitor, adenosine receptor blocker, and histone deacetylase activator. Theophylline is marketed under several brand names such as Uniphyl and Theochron, and it is indicated mainly for a…	Theophylline	For the treatment of the symptoms and reversible airflow obstruction associated with chronic asthma and other chronic lung diseases, such as emphysema and chronic bronchitis.	['ADORA1', 'ADORA2A', 'ADORA2B', 'PDE4B', 'PDE5A', 'PDE4A', 'PDE3A', 'HDAC2', 'CPNE1', 'HM13', 'NOMO1', 'PARP1', 'RIC3', 'TTLL3']
DB00515	Cisplatin, cisplatinum or cis-diamminedichloroplatinum(II) (CDDP) is a platinum-based chemotherapy drug used to treat various types of cancers, including sarcomas, some carcinomas (e.g. small cell lung cancer, and ovarian cancer), lymphomas and germ cell tumors. It was the first member of its class, which now also includes carboplatin and oxaliplatin.	Cisplatin	For the treatment of metastatic testicular tumors, metastatic ovarian tumors and advanced bladder cancer.	['MPG', 'A2M', 'TF', 'ATOX1']
DB00583	Constituent of striated muscle and liver. It is used therapeutically to stimulate gastric and pancreatic secretions and in the treatment of hyperlipoproteinemias.	Levocarnitine	For treatment of primary systemic carnitine deficiency, a genetic impairment of normal biosynthesis or utilization of levocarnitine from dietary sources, or for the treatment of secondary carnitine deficiency resulting from an inborn error of metabolism such as glutaric aciduria II, methyl malonic aciduria, propionic acidemia, and medium chain fatty acylCoA dehydrogenase deficiency. Used therapeu…	['SLC22A4', 'SLC22A5', 'CRAT', 'SLC25A29', 'SLC25A20', 'CROT', 'CPT2', 'CPT1A', 'XDH', 'CES1', 'MPO']
DB00651	Dyphylline is a theophylline derivative with broncho- and vasodilator properties. It is typically used in the management of asthma, cardiac dyspnea, and bronchitis.	Dyphylline	For relief of acute bronchial asthma and for reversible bronchospasm associated with chronic bronchitis and emphysema.	['PDE4B', 'PDE4A', 'PDE4C', 'PDE4D', 'ADORA1', 'ADORA2A', 'PDE7A', 'PDE7B']
DB00806	A methylxanthine derivative that inhibits phosphodiesterase and affects blood rheology. It improves blood flow by increasing erythrocyte and leukocyte flexibility. It also inhibits platelet aggregation. Pentoxifylline modulates immunologic activity by stimulating cytokine production. [PubChem]	Pentoxifylline	For the treatment of patients with intermittent lameness or immobility arising from chronic occlusive arterial disease of the limbs.	['PDE4B', 'ADORA1', 'PDE5A', 'PDE4A', 'ADORA2A', 'NT5E']
DB00824	Enprofylline is a derivative of theophylline which shares bronchodilator properties. Enprofylline is used in asthma, chronic obstructive pulmonary disease, and in the management of cerebrovascular insufficiency, sickle cell disease, and diabetic neuropathy. Long-term enprofylline administration may be associated with elevation in liver enzyme levels and unpredictable blood levels.	Enprofylline	Used in the management of symptoms of asthma. Also used in the treatment of peripheral vascular diseases and in the management of cerebrovascular insufficiency, sickle cell disease, and diabetic neuropathy.	['PDE4A', 'PDE4B', 'ADORA2B', 'ADORA1', 'ADORA2A', 'ADORA3']
DB01088	Iloprost is a synthetic analogue of prostacyclin PGI2 that dilates systemic and pulmonary arterial vascular beds. It is used to treat pulmonary arterial hypertension (PAH).	Iloprost	Used for the treatment of pulmonary arterial hypertension.	['PTGIR', 'PTGER1', 'PDE4A', 'PDE4B', 'PDE4C', 'PDE4D', 'PLAT', 'PTGDR2']
DB01113	An alkaloid found in opium but not closely related to the other opium alkaloids in its structure or pharmacological actions. It is a direct-acting smooth muscle relaxant used in the treatment of impotence and as a vasodilator, especially for cerebral vasodilation. The mechanism of its pharmacological actions is not clear, but it apparently can inhibit phosphodiesterases and it may have direct act…	Papaverine	For the treatment of impotence and vasospasms.	['PDE4B', 'PDE10A']
DB01427	Amrinone (or inamrinone) is a type 3 pyridine phosphodiesterase inhibitor. It is used in the treatment of congestive heart failure.	Amrinone	Used in the treatment of congestive heart failure.	['PDE3A', 'PDE4B', 'TNF']
DB01656	Roflumilast is a phosphodiesterase-4 (PDE-4) inhibitor. Due to its selective inhibition of the PDE4 isoenzyme in lung cells, roflumilast is indicated for the management of chronic obstrtuctive pulmonary disease (COPD) exacerbations. Treatment with Roflumilast is associated with an increase in psychiatric adverse reactions, including suicide and suicidal attempts.	Roflumilast	Roflumilast is indicated as a treatment to reduce the risk of COPD exacerbations in patients with severe COPD associated with chronic bronchitis and a history of exacerbations. Roflumilast is not a bronchodilator and is not indicated for the relief of acute bronchospasm.	['PDE4D', 'PDE4A', 'PDE4B', 'PDE4C']
DB02709	Resveratrol (3,5,4'-trihydroxystilbene) is a polyphenolic phytoalexin. It is a stilbenoid, a derivate of stilbene, and is produced in plants with the help of the enzyme stilbene synthase. It exists as cis-(Z) and trans-(E) isomers. The trans- form can undergo isomerisation to the cis- form when heated or exposed to ultraviolet irradiation. In a 2004 issue of Science, Dr. Sinclair of Harvard Unive…	Resveratrol	Being investigated for the treatment of Herpes labialis infections (cold sores).	['NQO2', 'CSNK2A1', 'PTGS1', 'PTGS2', 'ALOX15', 'ALOX5', 'AHR', 'PI4K2B', 'ITGA5', 'ITGB3', 'APP', 'SNCA', 'ESR1', 'MTNR1A', 'MTNR1B', 'CLEC14A', 'NR1I2', 'NR1I3', 'SLC2A1', 'CBR1', 'PPARA', 'PPARG', 'AKT1', 'KHSRP', 'YARS']
DB05219	Crisaborole is a novel oxaborole approved by FDA on December 14, 2016 as Eucrisa, a topical treatment of for mild to moderate atopic dermatitis. This non-steroidal agent is efficacious in improving disease severity, reducing the risk of infection and reducing the signs and symptoms in patients 2 years old and older. It reduces the local inflammation in the skin and prevents further exacerbation o…	Crisaborole	Intended for the topical treatment of mild to moderate atopic dermatitis in patients 2 years of age and older.	['PDE4A', 'PDE4B', 'PDE4C', 'PDE4D']
DB05676	Apremilast is a novel, orally available small molecule inhibitor of type-4 cyclic nucleotide phosphodiesterase (PDE-4). It is indicated in the treatment of active psoriatic arthritis in adults (approved by the FDA in March 2014) and moderate to severe plaque psoriasis (approved by the FDA in September 2014). PDE-4 is a cyclic adenosine monophosphate (cAMP)-specific phosphodiesterase that is predo…	Apremilast	Investigated for use/treatment in psoriasis and psoriatic disorders.	['PDE4D', 'PDE4A', 'PDE4B', 'TNF', 'IL2', 'IFNG', 'NOS3']
DB05679	Ustekinumab, is a human immunosuppressive drug developed by the biotechnology company Centocor. It is a laboratory-manufactured, monoclonal antibody directed against interleukins IL-12 and IL-23. Since 2009, ustekinumab has been approved in US, Canada, and Europe for the treatment of plaque psoriasis and psoriatic arthritis. In September 2016, Janssen announced that the FDA approved the medicatio…	Ustekinumab	Ustekinumab is indicated for management of moderate to severe plaque psoriasis in adults who are candidates for systemic therapy or phototherapy; or is used alone or in conjunction with methotrexate for the management of active psoriatic arthritis in adults. The FDA approved the use of ustekinumab in September 2016 for the treatment of moderate to severe Crohn's disease. The use of ustekinumab ma…	['IL12B', 'IL12B', 'IL23A']
DB08818	Hyaluronic acid (HA) is an anionic, nonsulfated glycosaminoglycan distributed widely throughout connective, epithelial, and neural tissues. It is unique among glycosaminoglycans in that it is nonsulfated, forms in the plasma membrane instead of the Golgi, and can be very large, with its molecular weight often reaching the millions. One of the chief components of the extracellular matrix, hyaluron…	Hyaluronic acid	Used to treat knee pain in patients with joint inflammation (osteoarthritis). It is usually used in patients who have not responded to other treatments such as acetaminophen, exercise, or physical therapy. Hyaluronic acid may also be used in plastic surgery to reduce wrinkles on the face or as a filler in other parts of the body. May be used in ophthalmology to assist in the extraction of catarac…	['CD44', 'ICAM1', 'HMMR', 'NCAN', 'VCAN', 'C1QBP', 'HAPLN1', 'HAPLN3', 'HAPLN4', 'HABP2', 'LAYN', 'STAB2', 'TNFAIP6', 'IMPG2', 'HABP4']
DB08895	Tofacitinib is an inhibitor of Janus kinases, a group of intracellular enzymes involved in signalling pathways that affect hematopoiesis and immune cell function. It is approved by the FDA for treatment of moderate to severe rheumatoid arthritis that responds inadequately to methotrexate or in those who are intolerant to methotrexate. Besides rheumatoid arthritis, tofacitinib has also been studie…	Tofacitinib	For the treatment of moderate to severe rheumatoid arthritis which is resistant or intolerant to methotrexate therapy. It may also be used as an adjunct to methotrexate therapy, or other non-biologic disease-modifying antirheumatic drugs (DMARDS), when methotrexate alone is not sufficient. Tofacitinib has also been investigated as a preventative therapy for kidney transplant rejections, and as a …	['JAK1', 'JAK2', 'JAK3', 'TYK2']
DB09073	Palbociclib is a piperazine pyridopyrimidine[A176792] that acts in the cell cycle machinery. It is a second generation cyclin-dependent kinase inhibitor[A176798] selected from a group of pyridopyrimidine compounds due to its favorable physical and pharmaceutical properties.[A176810] Palbociclib was developed by Pfizer Inc after the discovery that identified the cyclin-dependent kinases as key reg…	Palbociclib	Palbociclib is indicated in combination with [letrozole] as initial endocrine-based therapy for the treatment of human epidermal growth factor receptor type 2 (HER2)-negative and hormone receptor(HR)-positive tumors in adult patients with advanced/metastatic breast cancer. It is as well approved in combination with [fulvestrant] in patients with disease progression with prior endocrine therapy.[A…	['CDK4', 'CDK6']
DB09130	Copper is a transition metal and a trace element in the body. It is important to the function of many enzymes including cytochrome c oxidase, monoamine oxidase and superoxide dismutase [FDA Label]. Copper is commonly used in contraceptive intrauterine devices (IUD) [L801].	Copper	For use in the supplementation of total parenteral nutrition and in contraception with intrauterine devices [FDA Label] [L801].	['APP', 'AHCY', 'HIST1H2BC', 'GAPDH', 'NME1', 'HIST1H1E', 'PRDX1', 'S100A8', 'RPSA', 'ACTG1', 'ENO1', 'EEF1A1', 'KRT8', 'P4HB', 'PDIA3', 'HSPD1', 'HSPA13', 'HSPA5', 'HSP90B1', 'TF', 'Lyar', 'RPS2', 'SRSF1', 'HNRNPA2B1', 'HNRNPH1', 'HNRNPH3', 'cbiD', 'HNRNPL', 'SFPQ', 'SF3A2', 'RACK1', 'ACTN1', 'ACY1', 'ANXA4', 'ANXA5', 'CALR', 'PKM', 'AKR1A1', 'CYB5R3', 'GSR', 'TKT', 'PRDX2', 'PRDX6', 'PPIA', 'HS…
DB11730	Ribociclib is a selective cyclin-dependent kinase inhibitor, a class of drugs that help slow the progression of cancer by inhibiting two proteins called cyclin-dependent kinase 4 and 6 (CDK4/6). These proteins, when over-activated, can enable cancer cells to grow and divide too quickly. Targeting CDK4/6 with enhanced precision may play a role in ensuring that cancer cells do not continue to repli…	Ribociclib	Kisqali (ribociclib) is a selective cyclin-dependent kinase inhibitor, a class of drugs that help slow the progression of cancer by inhibiting two proteins called cyclin-dependent kinase 4 and 6 (CDK4/6). These proteins, when over-activated, can enable cancer cells to grow and divide too quickly. Targeting CDK4/6 with enhanced precision may play a role in ensuring that cancer cells do not continu…	['CDK4', 'CDK6']
DB11834	Guselkumab is a human immunoglobulin G1 lambda (IgG1λ) monoclonal antibody that selectively blocks interleukin-23. IL-23 is an inflammatory cytokine that activates the CD4+ T-helper (Th17) cell pathway to mediate the inflammatory cascade that induces psoriatic plaque formation [A20357]. In clinical trials, guselkumab demonstrated improved skin clearance and symptomatic improvements in dermatologi…	Guselkumab	Indicated for the treatment of adults with moderate-to-severe plaque psoriasis who are candidates for systemic therapy or phototherapy.	['IL23A']
DB12001	Abemaciclib is an antitumor agent and dual inhibitor of cyclin-dependent kinases 4 (CDK4) and 6 (CDK6) that are involved in the cell cycle and promotion of cancer cell growth in case of unregulated activity. On September 28, 2017, FDA granted approval of abemaciclib treatment under the market name Verzenio for the treatment of HR-positive and HER2-negative advanced or metastatic breast cancer tha…	Abemaciclib	* Indicated in combination with fulvestrant for the treatment of women with hormone receptor (HR)-positive, human epidermal growth factor receptor 2 (HER2)-negative advanced or metastatic breast cancer with disease progression following endocrine therapy. * Inidicated as monotherapy for the treatment of adult patients with HR-positive, HER2-negative advanced or metastatic breast cancer with disea…	['CDK4', 'CDK6']
DB12010	Fostamatinib has been investigated for the treatment and basic science of Rheumatoid Arthritis and Immune Thrombocytopenic Purpura (ITP). It was approved on April 17, 2018 under the trade name Tavalisse for use in ITP [L2644,FDA Label]. Fostamatinib has also been granted orphan drug status by the FDA [L2644].	Fostamatinib	Fostamatinib is indicated for use in the treatment of chronic immune thrombocytopenia (ITP) in patients who have had insufficient response to previous therapy [FDA Label].	['SYK', 'ADORA3', 'VMAT2', 'FAAH', 'SLC29A1', 'UGT1A1', 'PDE5A', 'ALOX5', 'CTSS', 'CTSL', 'ABL1', 'CPK1', 'pknB', 'RPS6KA6', 'TYK2', 'COQ8A', 'JAK1', 'MET', 'NIM1K', 'STK26', 'PRKACA', 'STK24', 'STK3', 'TEC', 'STK33', 'STK35', 'STK36', 'STK38', 'STK38L', 'STK39', 'TAOK1', 'TAOK2', 'TAOK3', 'TBK1', 'TEK', 'TESK1', 'TGFBR1', 'TGFBR2', 'TIE1', 'TLK1', 'TLK2', 'TNIK', 'TNK1', 'TNK2', 'TNNI3K', 'TSSK1…
DB14004	Tildrakizumab is a high-affinity, humanized, IgG1 κ antibody targeting interleukin 23 p19 that shows promise in the evolution of treatment strategy in chronic plaque psoriasis [A32255]. The Food and Drug Administration (FDA) approved ILUMYA (tildrakizumab-asmn) for the treatment of adults with moderate-to-severe plaque psoriasis who are candidates for systemic therapy or phototherapy in March 201…	Tildrakizumab	Moderate-severe plaque psoriasis [L1858], [FDA label].	['IL12B', 'IL23A']
DB14762	Risankizumab is a fully humanized IgG1 monoclonal antibody (mAb) that is selective for interleukin 23 (IL-23). On April 23, 2019 it was approved by the FDA (as _SKYRIZI_) for the treatment of moderate-to-severe plaque psoriasis in adults who are clinically considered eligible for systemic therapy or phototherapy for psoriasis.[FDA label] This drug has been commercialized through collaboration bet…	Risankizumab	This drug is for the treatment of moderate-to-severe plaque psoriasis in adults who are eligible to receive systemic therapy or phototherapy based on their disease process.[FDA label]	['IL12B', 'IL23A']

## Sheet: Psoriasis
dbid	desc	drug_name	indication	targets
DB00013	Low molecular weight form of human urokinase, that consists of an A chain of 2,000 daltons linked by a sulfhydryl bond to a B chain of 30,400 daltons. Recombinant urokinase plasminogen activator.	Urokinase	Urokinase can be used for the treatment of pulminary embolism, coronary artery thrombosis, IV catheter clearance, and venous and arterial blood clots.	['PLG', 'PLAUR', 'PLAU', 'PLAT', 'SERPINE1', 'SERPINB2', 'SERPINA5', 'LRP2', 'ST14', 'NID1']
DB00033	Human Interferon gamma-1b (140 residues), produced from E. coli. Production of Actimmune is achieved by fermentation of a genetically engineered Escherichia coli bacterium containing the DNA which encodes for the human protein. Purification of the product is achieved by conventional column chromatography. The sequence displayed is a cDNA sequence which codes for human interferon gamma, as describ…	Interferon gamma-1b	Interferon gamma-1b is used for the treatment of Chronic granulomatous disease and Osteopetrosis.	['IFNGR1', 'IFNGR2']
DB00091	Cyclosporine is a lipophilic cyclic polypeptide formed by 11 amino acids that presents powerful immunosuppressive and immunomodulatory properties.[A174088] It is isolated from the fungus _Beauveria nivea_ and it was first formulated as an injectable ethanolic solution in 1980 followed by a vegetable oil formulation in 1990.[A174049] This drug was first discovered in 1970 by Sandoz.[A174076] On th…	Ciclosporin	Cyclosporine is officially approved for different conditions listed below: * Prophylaxis of organ rejection in kidney, liver, and heart allogeneic transplants. For this indication, it can be used concomitantly with azathioprine and corticosteroids. * Treatment of patients with severe active, rheumatoid arthritis when the patient no longer responds to methotrexate. * Concomitantly with methotrexat…	['CAMLG', 'PPP3R2', 'PPIA', 'PPIF']
DB00108	Humanized IgG4k monoclonal antibody produced in murine myeloma cells. Natalizumab contains human framework regions and the complementarity-determining regions of a murine antibody that binds to a4-integrin. Natalizumab was voluntarily withdrawn from U.S. market because of risk of Progressive multifocal leukoencephalopathy (PML). It was returned to market July, 2006.	Natalizumab	For treatment of multiple sclerosis.	['ITGA4', 'FCGR3B', 'C1R', 'C1QA', 'C1QB', 'C1QC', 'FCGR3A', 'FCGR1A', 'FCGR2A', 'FCGR2B', 'FCGR2C', 'ICAM1']
DB00131	Adenylic acid. Adenine nucleotide containing one phosphate group esterified to the sugar moiety in the 2&#39;-, 3&#39;-, or 5&#39;-position.	Adenosine phosphate	For nutritional supplementation, also for treating dietary shortage or imbalance	['CREB1', 'PIM1', 'PDE4B', 'PYGL', 'PRKAB1', 'HINT1', 'PDE4D', 'ACSS1', 'ACSS2', 'PRKAA1', 'PRKAB2', 'ADCY1', 'ACSL1', 'FBP1', 'ADK']
DB00141	The N-acetyl derivative of glucosamine.	N-Acetylglucosamine	For the treatment and prevention of osteoarthritis, by itself or in combination with chondroitin sulfate.	['B4GALT3', 'B4GALT4', 'B4GALT2', 'NAGK', 'NAGPA', 'NAGLU', 'RENBP', 'B4GALT1']
DB00142	A peptide that is a homopolymer of glutamic acid.	Glutamic Acid	Considered to be nature's "Brain food" by improving mental capacities; helps speed the healing of ulcers; gives a "lift" from fatigue; helps control alcoholism, schizophrenia and the craving for sugar.	['GRM1', 'GRM4', 'GRIK4', 'GRIK5', 'GRM7', 'GRM8', 'SLC1A7', 'OPLAH', 'PFAS', 'BCAT2', 'GRIN2D', 'GRID2', 'GRIN3B', 'GATB', 'GLS', 'GOT2', 'EPRS', 'ASNS', 'GLUL', 'GOT1', 'TAT', 'GPT', 'GGCX', 'SLC1A3', 'SLC1A2', 'SLC1A1', 'GCLC', 'SLC1A6', 'GLUD2', 'GMPS', 'BCAT1', 'ABAT', 'GRIN1', 'FPGS', 'ENPEP', 'GRIN2A', 'GRIN2B', 'GRIN2C', 'GIG18', 'EARS2', 'LGSN', 'NADSYN1', 'CCBL2', 'NAGS', 'AADAT', 'GRIN…
DB00143	A tripeptide with many roles in cells. It conjugates to drugs to make them more soluble for excretion, is a cofactor for some enzymes, is involved in protein disulfide bond rearrangement and reduces peroxides.	Glutathione	For nutritional supplementation, also for treating dietary shortage or imbalance	['MGST3', 'HPGDS', 'TXNDC12', 'GSTA1', 'GSTA2', 'MGST1', 'ESD', 'GGT1', 'GSTM2', 'GLRX', 'GPX4', 'GSTM5', 'GPX6', 'HAGH', 'GPX1', 'GPX8', 'GPX7', 'MGST2', 'GSTO2', 'GLRX2', 'GLO1', 'LTC4S', 'GSR', 'GSS', 'GSTM1', 'GSTK1', 'GSTA3', 'GSTM3', 'GSTA4', 'GSTM4', 'GSTA5', 'GSTP1', 'GSTO1', 'GPX1', 'GPX2', 'GSTT1', 'GSTZ1', 'GPX5', 'GPX3', 'AKR1B1', 'MMP9', 'CYP3A4']
DB00145	A non-essential amino acid. It is found primarily in gelatin and silk fibroin and used therapeutically as a nutrient. It is also a fast inhibitory neurotransmitter.	Glycine	Supplemental glycine may have antispastic activity. Very early findings suggest it may also have antipsychotic activity as well as antioxidant and anti-inflammatory activities.	['GCAT', 'ALAS1', 'ALAS2', 'GCSH', 'GARS', 'GRIN2A', 'BAAT', 'GPR18', 'GSS', 'GRIN2C', 'GLYAT', 'SLC36A1', 'SHMT2', 'GLYATL2', 'GLYATL1', 'AGXT2', 'SLC32A1', 'PIPOX', 'SLC6A5', 'GRIN3B', 'GLDC', 'SLC6A9', 'GLRA1', 'AGXT', 'GLRB', 'SHMT1', 'GLRA3', 'GLRA2', 'GNMT', 'GATM']
DB00157	NADH is the reduced form of NAD+, and NAD+ is the oxidized form of NADH, a coenzyme composed of ribosylnicotinamide 5'-diphosphate coupled to adenosine 5'-phosphate by pyrophosphate linkage. It is found widely in nature and is involved in numerous enzymatic reactions in which it serves as an electron carrier by being alternately oxidized (NAD+) and reduced (NADH). It forms NADP with the addition …	NADH	Some evidence suggests that NADH might be useful in treating Parkinson's disease, chronic fatigue syndrome, Alzheimer's disease and cardiovascular disease.	['UGDH', 'ADH1A', 'SORD', 'ADH4', 'ADH1C', 'ADH1B', 'ADH7', 'GPD1', 'LDHAL6A', 'ADH5', 'AKR1B1', 'HSD17B10', 'MDH2', 'LDHA', 'ME2', 'HSD17B4', 'LDHAL6B', 'LDHC', 'LDHB', 'EHHADH', 'HADH', 'ME3', 'BDH1', 'MDH1', 'HIBADH', 'HSD17B3', 'HMGCR', 'ME1', 'PHGDH', 'HSD17B7', 'IDH3G', 'IDH3B', 'IDH3A', 'HSD17B1', 'HSD17B2', 'RDH5', 'H6PD', 'HSD17B8', 'AKR1C4', 'IMPDH2', 'AKR1C3', 'HPGD', 'TSTA3', 'AKR1C1'…
DB00162	Retinol and derivatives of retinol that play an essential role in metabolic functioning of the retina, the growth of and differentiation of epithelial tissue, the growth of bone, reproduction, and the immune response. Dietary vitamin A is derived from a variety of carotenoids found in plants. It is enriched in the liver, egg yolks, and the fat component of dairy products.	Vitamin A	For the treatment of vitamin A deficiency.	['RDH12', 'DHRS3', 'ALDH1A3', 'RETSAT', 'RDH11', 'DHRS4', 'RDH14', 'RDH8', 'LRAT', 'RBP1', 'RDH5', 'RDH13', 'RBP3', 'ALDH1A2', 'ALDH1A1', 'RLBP1', 'APOD', 'HPGDS']
DB00170	A synthetic naphthoquinone without the isoprenoid side chain and biological activity, but can be converted to active vitamin K2, menaquinone, after alkylation in vivo.	Menadione	The primary known function of vitamin K is to assist in the normal clotting of blood, but it may also play a role in normal bone calcification.	['GGCX', 'VKORC1', 'VKORC1L1', 'F2', 'F7', 'F9', 'F10', 'PROC', 'PROS1', 'PROZ', 'NQO2', 'NQO1', 'BGLAP']
DB00172	L-Proline is one of the twenty amino acids used in living organisms as the building blocks of proteins. Proline is sometimes called an imino acid, although the IUPAC definition of an imine requires a carbon-nitrogen double bond. Proline is a non-essential amino acid that is synthesized from glutamic acid. It is an essential component of collagen and is important for proper functioning of joints a…	Proline	L-Proline is extremely important for the proper functioning of joints and tendons and also helps maintain and strengthen heart muscles.	['P4HA2', 'PRODH', 'PPIH', 'PROSC', 'P4HA1', 'PPIB', 'PPIF', 'PPIC', 'PPIA', 'PPIG', 'P3H1', 'P5CR2', 'PARS2', 'P3H2', 'P3H3', 'PYCRL', 'L3HYPDH', 'PYCR1', 'EPRS', 'SLC6A14', 'SLC6A7', 'PYCR2']
DB00200	Hydroxocobalamin, also known as vitamin B12a and hydroxycobalamin, is an injectable form of vitamin B 12 that has been used therapeutically to treat vitamin B 12 deficiency. It is also used in cyanide poisoning, Leber's optic atrophy, and toxic amblyopia.	Hydroxocobalamin	For treatment of pernicious anemia and the prevention and treatment of vitamin B12 deficiency arising from alcoholism, malabsorption, tapeworm infestation, celiac, hyperthyroidism, hepatic-biliary tract disease, persistent diarrhea, ileal resection, pancreatic cancer, renal disease, prolonged stress, vegan diets, macrobiotic diets or other restrictive diets. Also for the treatment of known or sus…	['MTR', 'MUT', 'MTRR', 'MMAA', 'TCN1', 'AMN', 'CUBN', 'MMAB', 'MMACHC']
DB00201	A methylxanthine naturally occurring in some beverages and also used as a pharmacological agent. Caffeine's most notable pharmacological effect is as a central nervous system stimulant, increasing alertness and producing agitation. It also relaxes smooth muscle, stimulates cardiac muscle, stimulates diuresis, and appears to be useful in the treatment of some types of headache. Several cellular ac…	Caffeine	For management of fatigue, orthostatic hypotension, and for the short term treatment of apnea of prematurity in infants.	['ADORA1', 'ADORA2A', 'PDE4B', 'RYR1', 'PDE1A', 'PDE1B', 'PDE1C', 'PDE10A', 'PDE4A', 'PDE4B', 'PDE4C', 'PDE4D', 'PDE7B', 'PDE2A', 'PDE3A', 'PDE3B', 'PDE5A', 'PDE6C', 'PDE11A', 'PDE7A', 'PDE8A', 'PDE8B', 'PDE9A', 'PDE6A', 'PDE6B', 'PRKDC', 'PIK3CD', 'PIK3CA', 'PIK3CB', 'ITPR1', 'ITPR2', 'ITPR3', 'ATM']
DB00233	An antitubercular agent often administered in association with isoniazid. The sodium salt of the drug is better tolerated than the free acid.	Aminosalicylic Acid	For the treatment of tuberculosis	['PTGS2', 'CHUK', 'ALOX5', 'PLA2G2E', 'folK']
DB00244	An anti-inflammatory agent, structurally related to the salicylates and non-steroidal anti-inflammatory drugs like acetylsalicylic acid, which is active in inflammatory bowel disease [A174022]. It is considered to be the active moiety of sulphasalazine. (From Martindale, The Extra Pharmacopoeia, 30th ed) Although demonstrably effective in treating and maintaining remission for ulcerative colitis,…	Mesalazine	Mesalazine is indicated for the induction of remission in patients with active or mild to moderate acute exacerbations of ulcerative colitis and for the maintenance of remission of ulcerative colitis [FDA Label], [L5101]. Prescribing information for mesalazine in the UK also indicates the medication for the maintenance of remission of Crohn's ileo-colitis [L5101].	['PTGS2', 'PTGS1', 'ALOX5', 'PPARG', 'CHUK', 'IKBKB', 'MPO', 'nat']
DB00255	A synthetic nonsteroidal estrogen used in the treatment of menopausal and postmenopausal disorders. It was also used formerly as a growth promoter in animals. According to the Fourth Annual Report on Carcinogens (NTP 85-002, 1985), diethylstilbestrol has been listed as a known carcinogen. (Merck, 11th ed)	Diethylstilbestrol	Used in the treatment of prostate cancer. Previously used in the prevention of miscarriage or premature delivery in pregnant women prone to miscarriage or premature delivery.	['ESR1', 'ESRRG', 'ESR2', 'ESRRA', 'ESRRB', 'NCOA2', 'NR1I2', 'AR', 'SHBG']
DB00266	Dicoumarol ia an oral anticoagulant agent that works by interfering with the metabolism of vitamin K. In addition to its clinical use, it is also used in biochemical experiments as an inhibitor of reductases.	Dicoumarol	For decreasing blood clotting. Often used along with heparin for treatment of deep vein thrombosis.	['VKORC1', 'NQO1', 'CRYZ']
DB00498	An indandione that has been used as an anticoagulant. Phenindione has actions similar to warfarin, but it is now rarely employed because of its higher incidence of severe adverse effects. (From Martindale, The Extra Pharmacopoeia, 30th ed, p234)	Phenindione	For the treatment of pulmonary embolism, cardiomyopathy, atrial fibrillation and flutter, cerebral embolism, mural thrombosis, and thrombophili. Also used for anticoagulant prophylaxis.	['VKORC1']
DB00515	Cisplatin, cisplatinum or cis-diamminedichloroplatinum(II) (CDDP) is a platinum-based chemotherapy drug used to treat various types of cancers, including sarcomas, some carcinomas (e.g. small cell lung cancer, and ovarian cancer), lymphomas and germ cell tumors. It was the first member of its class, which now also includes carboplatin and oxaliplatin.	Cisplatin	For the treatment of metastatic testicular tumors, metastatic ovarian tumors and advanced bladder cancer.	['MPG', 'A2M', 'TF', 'ATOX1']
DB00536	A strong organic base existing primarily as guanidium ions at physiological pH. It is found in the urine as a normal product of protein metabolism. It is also used in laboratory research as a protein denaturant. (From Martindale, the Extra Pharmacopoeia, 30th ed and Merck Index, 12th ed) It is also used in the treatment of myasthenia and as a fluorescent probe in HPLC.	Guanidine	For the reduction of the symptoms of muscle weakness and easy fatigability associated with the myasthenic syndrome of Eaton-Lambert. It is not indicated for treating myasthenia gravis.	['argG', 'GAMT', 'RNASE1', 'DLG4', 'E', 'ALDH2', 'rocF']
DB00570	Antitumor alkaloid isolated from Vinca rosea. (Merck, 11th ed.)	Vinblastine	For treatment of breast cancer, testicular cancer, lymphomas, neuroblastoma, Hodgkin's and non-Hodgkin's lymphomas, mycosis fungoides, histiocytosis, and Kaposi's sarcoma.	['TUBA1A', 'TUBB', 'TUBD1', 'TUBG1', 'TUBE1', 'JUN']
DB00594	A pyrazine compound inhibiting sodium reabsorption through sodium channels in renal epithelial cells. This inhibition creates a negative potential in the luminal membranes of principal cells, located in the distal convoluted tubule and collecting duct. Negative potential reduces secretion of potassium and hydrogen ions. Amiloride is used in conjunction with diuretics to spare potassium loss. (Fro…	Amiloride	For use as adjunctive treatment with thiazide diuretics or other kaliuretic-diuretic agents in congestive heart failure or hypertension.	['SCNN1A', 'SCNN1B', 'SCNN1G', 'SCNN1D', 'AOC1', 'ASIC2', 'ASIC1', 'SLC9A1', 'PLAU']
DB00648	A derivative of the insecticide dichlorodiphenyldichloroethane that specifically inhibits cells of the adrenal cortex and their production of hormones. It is used to treat adrenocortical tumors and causes CNS damage, but no bone marrow depression.	Mitotane	For treatment of inoperable adrenocortical tumours; Cushing's syndrome	['CYP11B1', 'FDX1', 'ESR1', 'PGR', 'AR']
DB00682	Warfarin is an anticoagulant drug normally used to prevent blood clot formation as well as migration. Although originally marketed as a pesticide (d-Con, Rodex, among others), Warfarin has since become the most frequently prescribed oral anticoagulant in North America. Warfarin has several properties that should be noted when used medicinally, including its ability to cross the placental barrier …	Warfarin	**Indicated** for:[label,L6616] 1) Prophylaxis and treatment of venous thromboembolism and related pulmonary embolism. 2) Prophylaxis and treatment of thromboembolism associated with atrial fibrillation. 3) Prophylaxis and treatment of thromboembolism associated with cardiac valve replacement. 4) Use as adjunct therapy to reduce mortality, recurrent myocardial infarction, and thromboembolic event…	['VKORC1', 'NR1I2']
DB00795	A drug that is used in the management of inflammatory bowel diseases. Its activity is generally considered to lie in its metabolic breakdown product, 5-aminosalicylic acid (see mesalamine) released in the colon. (From Martindale, The Extra Pharmacopoeia, 30th ed, p907)	Sulfasalazine	For the treatment of Crohn's disease and rheumatoid arthritis as a second-line agent.	['ALOX5', 'PTGS2', 'PTGS1', 'PPARG', 'CHUK', 'IKBKB', 'SLC7A11', 'ACAT1', 'TBXAS1', 'PLA2G1B']
DB00822	A carbamate derivative used as an alcohol deterrent. It is a relatively nontoxic substance when administered alone, but markedly alters the intermediary metabolism of alcohol. When alcohol is ingested after administration of disulfiram, blood acetaldehyde concentrations are increased, followed by flushing, systemic vasodilation, respiratory difficulties, nausea, hypotension, and other symptoms (a…	Disulfiram	For the treatment and management of chronic alcoholism	['ALDH2', 'DBH']
DB00909	Zonisamide is a sulfonamide anticonvulsant approved for use as an adjunctive therapy in adults with partial-onset seizures. Zonisamide may be a carbonic anhydrase inhibitor although this is not one of the primary mechanisms of action. Zonisamide may act by blocking repetitive firing of voltage-gated sodium channels leading to a reduction of T-type calcium channel currents, or by binding allosteri…	Zonisamide	For use as adjunctive treatment of partial seizures in adults with epilepsy.	['SCN1A', 'SCN2A', 'SCN3A', 'SCN4A', 'SCN5A', 'SCN9A', 'SCN11A', 'SCN1B', 'SCN2B', 'SCN3B', 'SCN4B', 'CACNA1G', 'CACNA1H', 'CACNA1I', 'CA1', 'CA2', 'CA3', 'CA4', 'CA5A', 'CA5B', 'CA6', 'CA7', 'CA8', 'CA9', 'CA10', 'CA11', 'CA12', 'CA13', 'CA14', 'MAOB', 'MAOA']
DB00928	A pyrimidine nucleoside analogue that inhibits DNA methyltransferase, impairing DNA methylation. It is also an antimetabolite of cytidine, incorporated primarily into RNA. Azacytidine has been used as an antineoplastic agent.	Azacitidine	For treatment of patients with the following French-American-British myelodysplastic syndrome subtypes: refractory anemia or refractory anemia with ringed sideroblasts (if accompanied by neutropenia or thrombocytopenia or requiring transfusions), refractory anemia with excess blasts, refractory anemia with excess blasts in transformation (now classified as acute myelogenous leukemia with multilin…	['DNMT1']
DB00945	Also known as _Aspirin_, acetylsalicylic acid (ASA) is a commonly used drug for the treatment of pain and fever due to various causes. Acetylsalicylic acid has both anti-inflammatory and antipyretic effects. This drug also inhibits platelet aggregation and is used in the prevention of blood clots stroke, and myocardial infarction (MI) [FDA label]. Interestingly, the results of various studies hav…	Acetylsalicylic acid	**Pain, fever, and inflammation** Acetylsalicylic acid (ASA), in the regular tablet form (immediate-release), is indicated to relieve pain, fever, and inflammation associated with many conditions, including the flu, the common cold, neck and back pain, dysmenorrhea, headache, tooth pain, sprains, fractures, myositis, neuralgia, synovitis, arthritis, bursitis, burns, and various injuries. It is al…	['PTGS1', 'PTGS2', 'AKR1C1', 'PRKAA1', 'PRKAA2', 'PRKAB1', 'PRKAB2', 'PRKAG1', 'PRKAG2', 'PRKAG3', 'EDNRA', 'TP53', 'HSPA5', 'RPS6KA3', 'NFKBIA', 'TNFAIP6', 'CASP1', 'CASP3', 'IKBKB', 'CCND1', 'MYC', 'PCNA']
DB00946	Coumarin derivative that acts as a long acting oral anticoagulant.	Phenprocoumon	Used for the prevention and treatment of thromboembolic disease including venous thrombosis, thromboembolism, and pulmonary embolism as well as for the prevention of ischemic stroke in patients with atrial fibrillation (AF).	['VKORC1']
DB00995	Auranofin is a gold salt that is capable of eliciting pharmacologic actions that suppress inflammation and stimulate cell-mediated immunity. It has subsequently been listed by the World Health Organization as a member of the antirheumatic agent category. Auranofin appears to induce heme oxygenase 1 (HO-1) mRNA. Heme oxygenase 1 is an inducible heme-degrading enzyme with anti-inflammatory properti…	Auranofin	Used in the treatment of active, progressive or destructive forms of inflammatory arthritis, such as adult rheumatoid arthritis.	['PRDX5', 'IKBKB']
DB01035	A derivative of procaine with less CNS action.	Procainamide	For the treatment of life-threatening ventricular arrhythmias.	['SCN5A', 'DNMT1', 'KCNH2']
DB01076	Atorvastatin is a member of the statins firstly synthesized in 1985 by Dr. Bruce Roth and FDA approved in 1996.[T568] It is a pentasubstituted pyrrole[A177415] formed by two contrasting moieties with an achiral heterocyclic core unit and a 3,5-dihydroxypentanoyl side chain identical to its parent compound.[T571] Unlike other members of the statin group, atorvastatin is an active compound and henc…	Atorvastatin	Atorvastatin is approved for the treatment of several types of dyslipidemias including: - Primary hyperlipidemia and mixed dyslipidemia in adults. - Hypertriglyceridemia. - Primary dysbetalipoproteinemia. - Homozygous familial hypercholesterolemia. - Heterozygous familial hypercholesterolemia in adolescent patients with failed dietary modifications.[A177397] Dyslipidemia is defined as an elevatio…	['HMGCR', 'DPP4', 'AHR']
DB01099	A fluorinated cytosine analog that is used as an antifungal agent.	Flucytosine	For the treatment (in combination with amphotericin B) of serious infections caused by susceptible strains of Candida (septicemia, endocarditis and urinary system infections) and/or Cryptococcus (meningitis and pulmonary infections).	['DNMT1', 'TMP1']
DB01133	Tiludronic acid is a bisphosphonate characterized by a (4-chlorophenylthio) group on the carbon atom of the basic P-C-P structure common to all bisphosphonates.	Tiludronic acid	For treatment of Paget's disease of bone (osteitis deformans).	['ATP6V1A', 'PTPN1']
DB01138	A uricosuric drug that is used to reduce the serum urate levels in gout therapy. It lacks anti-inflammatory, analgesic, and diuretic properties.	Sulfinpyrazone	For the treatment of gout and gouty arthritis.	['ABCC2', 'ABCC1', 'SLC22A12', 'NR1I2']
DB01261	Sitagliptin is an oral dipeptidyl peptidase-4 (DPP-4) inhibitor used in conjunction with diet and exercise to improve glycemic control in patients with type 2 diabetes mellitus[Label,A2260,A2255,A2256]. The effect of this medication leads to glucose dependent increases in insulin and decreases in glucagon to improve control of blood sugar[Label,A2255]. Sitagliptin was granted FDA approval on Octo…	Sitagliptin	Sitagliptin is indicated for the management of glycemic control in type 2 diabetes mellitus along with diet and exercise[Label].	['DPP4']
DB01262	Decitabine is indicated for treatment of patients with myelodysplastic syndrome (MDS). It is a chemical analogue of cytidine, a nucleoside present in DNA and RNA. Cells in the presence of Decitabine incorporate it into DNA during replication and RNA during transcription. The incorporation of Decitabine into DNA or RNA inhibits methyltransferase thereby causing demethylation in that sequence. This…	Decitabine	For treatment of patients with myelodysplastic syndromes (MDS) including previously treated and untreated, de novo and secondary MDS of all French-American-British subtypes (refractory anemia, refractory anemia with ringed sideroblasts, refractory anemia with excess blasts, refractory anemia with excess blasts in transformation, and chronic myelomonocytic leukemia) and intermediate-1, intermediat…	['DNMT1']
DB01418	Acenocoumarol is a coumarin derivative used as an anticoagulant. Coumarin derivatives inhibit the reduction of vitamin K by vitamin K reductase. This prevents carboxylation of vitamin K-dependent clotting factors, II, VII, IX and X, and interferes with coagulation. Hematocrit, hemoglobin, international normalized ratio and liver panel should be monitored. Patients on acenocoumarol are prohibited …	Acenocoumarol	For the treatment and prevention of thromboembolic diseases. More specifically, it is indicated for the prevention of cerebral embolism, deep vein thrombosis, pulmonary embolism, thromboembolism in infarction and transient ischemic attacks. It is used for the treatment of deep vein thrombosis and myocardial infarction.	['VKORC1']
DB01708	Prasterone, also known as dehydroepiandrosterone (DHEA) is a major C19 steroid produced by the adrenal cortex. It is also produced in small quantities in the testis and the ovary. Dehydroepiandrosterone (DHEA) can be converted to testosterone; androstenedione; estradiol; and estrone. Most of DHEA is sulfated (dehydroepiandrosterone sulfate) before secretion. In the United States, DHEA or DHEAS ha…	Prasterone	DHEA is taken as a supplement for a variety of unsubstantiated indications. The following indications have shown promise and are backed up by some scientific evidence: schizophrenia (DHEA may be more effective in women than men); improving the appearance of older people’s skin (taking DHEA by mouth seems to increase skin thickness and moisture, and decrease facial “age spots” in elderly men and w…	['ESR1', 'ESR2', 'GABRA1', 'GABRA2', 'GABRA3', 'GABRA4', 'GABRA5', 'GABRA6', 'GABRB1', 'GABRB2', 'GABRB3', 'GABRD', 'GABRE', 'GABRG1', 'GABRG2', 'GABRG3', 'GABRP', 'GABRQ', 'GRIN1', 'GRIN2A', 'GRIN2B', 'GRIN2C', 'GRIN2D', 'GRIN3A', 'GRIN3B', 'AR', 'HSD17B1', 'SULT2A1', 'SULT2B1', 'PPARA', 'SIGMAR1', 'NR1I2', 'NR1I3', 'ksi', 'choB']
DB02709	Resveratrol (3,5,4'-trihydroxystilbene) is a polyphenolic phytoalexin. It is a stilbenoid, a derivate of stilbene, and is produced in plants with the help of the enzyme stilbene synthase. It exists as cis-(Z) and trans-(E) isomers. The trans- form can undergo isomerisation to the cis- form when heated or exposed to ultraviolet irradiation. In a 2004 issue of Science, Dr. Sinclair of Harvard Unive…	Resveratrol	Being investigated for the treatment of Herpes labialis infections (cold sores).	['NQO2', 'CSNK2A1', 'PTGS1', 'PTGS2', 'ALOX15', 'ALOX5', 'AHR', 'PI4K2B', 'ITGA5', 'ITGB3', 'APP', 'SNCA', 'ESR1', 'MTNR1A', 'MTNR1B', 'CLEC14A', 'NR1I2', 'NR1I3', 'SLC2A1', 'CBR1', 'PPARA', 'PPARG', 'AKT1', 'KHSRP', 'YARS']
DB03147	A condensation product of riboflavin and adenosine diphosphate. The coenzyme of various aerobic dehydrogenases, e.g., D-amino acid oxidase and L-amino acid oxidase. (Lehninger, Principles of Biochemistry, 1982, p972) Flavin adenine dinucleotide is approved for use in Japan under the trade name Adeflavin as an ophthalmic treatment for vitamin B2 deficiency.	Flavin adenine dinucleotide	Used to treat eye diseases caused by vitamin B2 deficiency, such as keratitis and blepharitis.	['glf', 'hmp', 'thiO', 'POR', 'GCDH', 'ACADM', 'DAO', 'putA', 'phr', 'MAOA', 'ACADS', 'IL4I1', 'fadH', 'xecC', 'pobA', 'NOS1', 'NQO1', 'pobA', 'ERO1B', 'GSR', 'fprA', 'CYB5R3', 'choA', 'thyX', 'pox5', 'trxB', 'gor', 'metF', 'soxA', 'TPR', 'NQO2', 'IVD', 'XDH', 'choB', 'dmg', 'npr', 'DPYD', 'petH', 'dld', 'cysJ', 'TXNRD1', 'fpr', 'ACAD8', 'AIFM1', 'bphA4', 'phrB', 'phr', 'nadB', 'cry', 'DLD', 'ifc…
DB04876	Vildagliptin, previously identified as LAF237, is a new oral anti-hyperglycemic agent (anti-diabetic drug) of the new dipeptidyl peptidase-4 (DPP-4) inhibitor class of drugs. Vidagliptin subsequently acts by inhibiting the inactivation of glucagon-like peptide-1 (GLP-1) and gastric inhibitory polypeptide (GIP) by DPP-4. This inhibitory activity ultimately results in a two-fold action where GLP-1 …	Vildagliptin	Used to reduce hyperglycemia in type 2 diabetes mellitus.	['DPP4']
DB05679	Ustekinumab, is a human immunosuppressive drug developed by the biotechnology company Centocor. It is a laboratory-manufactured, monoclonal antibody directed against interleukins IL-12 and IL-23. Since 2009, ustekinumab has been approved in US, Canada, and Europe for the treatment of plaque psoriasis and psoriatic arthritis. In September 2016, Janssen announced that the FDA approved the medicatio…	Ustekinumab	Ustekinumab is indicated for management of moderate to severe plaque psoriasis in adults who are candidates for systemic therapy or phototherapy; or is used alone or in conjunction with methotrexate for the management of active psoriatic arthritis in adults. The FDA approved the use of ustekinumab in September 2016 for the treatment of moderate to severe Crohn's disease. The use of ustekinumab ma…	['IL12B', 'IL12B', 'IL23A']
DB06151	Acetylcysteine (also known as N-acetylcysteine or N-acetyl-L-cysteine or NAC) is primarily used as a mucolytic agent and in the management of acetaminophen poisoning. It is a derivative of cysteine with an acetyl group attached to the amino group of cysteine. NAC is essentially a prodrug that is converted to cysteine (in the intestine by the enzyme aminoacylase 1) and absorbed in the intestine in…	Acetylcysteine	Acetylcysteine is used mainly as a mucolytic and in the management of paracetamol (acetaminophen) overdose.	['GSS', 'SLC7A11', 'ACY1', 'IKBKB', 'CHUK', 'GRIN2B', 'GRIN1', 'GRIN2A', 'GRIN2D', 'GRIN3A']
DB06203	Alogliptin is a selective, orally-bioavailable inhibitor of enzymatic activity of dipeptidyl peptidase-4 (DPP-4). Chemically, alogliptin is prepared as a benzoate salt and exists predominantly as the R-enantiomer (>99%). It undergoes little or no chiral conversion in vivo to the (S)-enantiomer. FDA approved January 25, 2013.	Alogliptin	Indicated as an adjunct to diet and exercise to improve glycemic control in adults with type 2 diabetes mellitus.	['DPP4']
DB06292	Dapagliflozin is a sodium-glucose cotransporter 2 inhibitor indicated for managing diabetes mellitus type 2[A6757]. When combined with diet and exercise in adults, dapagliflozin helps to improve glycemic control by inhibiting glucose resorption in the proximal tubule of the nephron and causing glycosuria[A6757]. Dapagliflozin was approved by the FDA on Jan 08, 2014[L6034].	Dapagliflozin	Dapagliflozin is indicated to improve glycemic control in adult patients with type 2 diabetes mellitus along with diet and exercise[Label,A6757,A6758].	['SLC5A2']
DB06335	Saxagliptin (rINN) is an orally active hypoglycemic (anti-diabetic drug) of the new dipeptidyl peptidase-4 (DPP-4) inhibitor class of drugs. FDA approved on July 31, 2009.	Saxagliptin	Treatment of type 2 diabetes mellitus to improve glycemic control in combination with other agents or as monotherapy.	['DPP4']
DB06589	Pazopanib is a small molecule inhibitor of multiple protein tyrosine kinases with potential antineoplastic activity. It is developed by GlaxoSmithKline and was FDA approved on October 19, 2009.	Pazopanib	Treatment of advanced renal cell cancer and advanced soft tissue sarcoma (in patients previously treated with chemotherapy)	['FLT1', 'KDR', 'FLT4', 'PDGFRA', 'PDGFRB', 'KIT', 'FGFR3', 'ITK', 'FGF1', 'SH2B3']
DB06602	Reslizumab is a humanized interleukin-5 (IL-5) antagonist monoclonal antibody (IgG4 kappa) that is produced by recombinant DNA technology in murine myeloma non-secreting 0 (NS0) cells. IL-5 is a pro-inflammatory cytokine that is responsible for the growth and differentiation, recruitment, activation, and survival of eosinophils [FDA Label]. Elevated levels of eosinophils increase the risk for ast…	Reslizumab	Indicated for the add-on maintenance treatment of patients with severe asthma aged 18 years and older with an eosinophilic phenotype.	['IL5']
DB06612	Mepolizumab is a humanized IL-5 antagonist monoclonal antibody produced by recombinant DNA technology in Chinese hamster ovary cells. It has a molecular weight of approximately 149 kDa. It was approved by the FDA in November, 2015 for the treatment of asthma under the brand name Nucala (marketed by GlaxoSmithKline). Mepolizumab has been investigated in the treatment of severe nasal polyposis, amo…	Mepolizumab	Mepolizumab is indicated for add-on maintenance treatment of severe eosinophilic asthma, as identified by blood eosinophils greater than or equal to 150 cells/μl at initiation of treatment or blood eosinophils greater than or equal to 300 cells/μl in the past 12 months, in patients aged 12 years and older. Mepolizumab has been shown to reduce exacerbations of asthma in patients with an exacerbati…	['IL5']
DB06616	Bosutinib is a Bcr-Abl kinase inhibitor for the treatment of Philadelphia chromosome-positive (Ph+) chronic myelogenous leukemia (CML). Compared to other tyrosine kinase inhibitors, it has a more favourable hematologic toxicity profile. FDA approved on September 4, 2012.	Bosutinib	Treatment of chronic, accelerated, or blast phase Philadelphia chromosome-positive (Ph+) chronic myelogenous leukemia (CML) with resistance or intolerance to prior therapy in adult patients.	['BCR', 'ABL1', 'LYN', 'HCK', 'SRC', 'CDK2', 'MAP2K1', 'MAP2K2', 'MAP3K2', 'CAMK2G']
DB08818	Hyaluronic acid (HA) is an anionic, nonsulfated glycosaminoglycan distributed widely throughout connective, epithelial, and neural tissues. It is unique among glycosaminoglycans in that it is nonsulfated, forms in the plasma membrane instead of the Golgi, and can be very large, with its molecular weight often reaching the millions. One of the chief components of the extracellular matrix, hyaluron…	Hyaluronic acid	Used to treat knee pain in patients with joint inflammation (osteoarthritis). It is usually used in patients who have not responded to other treatments such as acetaminophen, exercise, or physical therapy. Hyaluronic acid may also be used in plastic surgery to reduce wrinkles on the face or as a filler in other parts of the body. May be used in ophthalmology to assist in the extraction of catarac…	['CD44', 'ICAM1', 'HMMR', 'NCAN', 'VCAN', 'C1QBP', 'HAPLN1', 'HAPLN3', 'HAPLN4', 'HABP2', 'LAYN', 'STAB2', 'TNFAIP6', 'IMPG2', 'HABP4']
DB08882	Linagliptin is a DPP-4 inhibitor developed by Boehringer Ingelheim for the treatment of type II diabetes [FDA Label]. Linagliptin differs from other DPP-4 inhibitors in that it has a non-linear pharmacokinetic profile, is not primarily eliminated by the renal system, and obeys concentration dependant protein binding[A37050]. Linagliptin was approved by the FDA on May 2, 2011[FDA Label].	Linagliptin	Linagliptin is indicated for the treatment of type II diabetes in addition to diet and exercise[FDA Label]. It should not be used to treat type I diabetes or in diabetic ketoacidosis[FDA Label].	['DPP4']
DB08895	Tofacitinib is an inhibitor of Janus kinases, a group of intracellular enzymes involved in signalling pathways that affect hematopoiesis and immune cell function. It is approved by the FDA for treatment of moderate to severe rheumatoid arthritis that responds inadequately to methotrexate or in those who are intolerant to methotrexate. Besides rheumatoid arthritis, tofacitinib has also been studie…	Tofacitinib	For the treatment of moderate to severe rheumatoid arthritis which is resistant or intolerant to methotrexate therapy. It may also be used as an adjunct to methotrexate therapy, or other non-biologic disease-modifying antirheumatic drugs (DMARDS), when methotrexate alone is not sufficient. Tofacitinib has also been investigated as a preventative therapy for kidney transplant rejections, and as a …	['JAK1', 'JAK2', 'JAK3', 'TYK2']
DB08907	Canagliflozin, also known as _Invokana_, is a sodium-glucose cotransporter 2 (SGLT2) inhibitor used in the management of type 2 diabetes mellitus along with lifestyle changes including diet and exercise [FDA label]. It was initially approved by the FDA in 2013 for the management of diabetes and later approved in 2018 for a second indication of reducing the risk of cardiovascular events in patient…	Canagliflozin	This drug is used in conjunction with diet and exercise to increase glycemic control in adults diagnosed with type 2 diabetes mellitus [FDA label]. Another indication for canagliflozin is for the prevention of major cardiovascular events (myocardial infarction, stroke, or death due to a cardiovascular cause) in patients with type 2 diabetes [FDA label], [L5897]. It is important to note that this …	['SLC5A2']
DB09038	Empagliflozin is a sodium glucose co-transporter-2 (SGLT-2) inhibitor indicated as an adjunct to diet and exercise to improve glycemic control in adult patients with type 2 diabetes. SGLT2 co-transporters are responsible for reabsorption of glucose from the glomerular filtrate in the kidney. The glucuretic effect resulting from SGLT2 inhibition reduces renal absorption and lowers the renal thresh…	Empagliflozin	Empagliflozin is indicated as an adjunct to diet and exercise to improve glycemic control in adult patients with type 2 diabetes.	['SLC5A2']
DB09061	Cannabidiol, or CBD, is one of at least 85 active cannabinoids identified within the Cannabis plant. It is a major phytocannabinoid, accounting for up to 40% of the Cannabis plant's extract, that binds to a wide variety of physiological targets of the endocannabinoid system within the body. Although the exact medical implications are currently being investigated, CBD has shown promise as a therap…	Cannabidiol	When used in combination with delta-9-tetrahydrocannabinol as the product Sativex, cannabidiol was given a standard marketing authorization (ie. a Notice of Compliance (NOC)) by Health Canada for the following indications: 1) as adjunctive treatment for symptomatic relief of spasticity in adult patients with multiple sclerosis (MS) who have not responded adequately to other therapy and who demons…	['CNR1', 'CNR2', 'GPR12', 'GLRA1', 'GLRA1', 'GLRB', 'GLRA3', 'GPR18', 'GPR55', 'HTR1A', 'HTR2A', 'CHRNA7', 'OPRD1', 'OPRM1', 'PPARG', 'TRPV1', 'CACNA1G', 'CACNA1H', 'CACNA1I', 'TRPA1', 'TRPM8', 'TRPV2', 'TRPV3', 'TRPV4', 'VDAC1', 'HTR3A', 'ADORA1']
DB09073	Palbociclib is a piperazine pyridopyrimidine[A176792] that acts in the cell cycle machinery. It is a second generation cyclin-dependent kinase inhibitor[A176798] selected from a group of pyridopyrimidine compounds due to its favorable physical and pharmaceutical properties.[A176810] Palbociclib was developed by Pfizer Inc after the discovery that identified the cyclin-dependent kinases as key reg…	Palbociclib	Palbociclib is indicated in combination with [letrozole] as initial endocrine-based therapy for the treatment of human epidermal growth factor receptor type 2 (HER2)-negative and hormone receptor(HR)-positive tumors in adult patients with advanced/metastatic breast cancer. It is as well approved in combination with [fulvestrant] in patients with disease progression with prior endocrine therapy.[A…	['CDK4', 'CDK6']
DB09130	Copper is a transition metal and a trace element in the body. It is important to the function of many enzymes including cytochrome c oxidase, monoamine oxidase and superoxide dismutase [FDA Label]. Copper is commonly used in contraceptive intrauterine devices (IUD) [L801].	Copper	For use in the supplementation of total parenteral nutrition and in contraception with intrauterine devices [FDA Label] [L801].	['APP', 'AHCY', 'HIST1H2BC', 'GAPDH', 'NME1', 'HIST1H1E', 'PRDX1', 'S100A8', 'RPSA', 'ACTG1', 'ENO1', 'EEF1A1', 'KRT8', 'P4HB', 'PDIA3', 'HSPD1', 'HSPA13', 'HSPA5', 'HSP90B1', 'TF', 'Lyar', 'RPS2', 'SRSF1', 'HNRNPA2B1', 'HNRNPH1', 'HNRNPH3', 'cbiD', 'HNRNPL', 'SFPQ', 'SF3A2', 'RACK1', 'ACTN1', 'ACY1', 'ANXA4', 'ANXA5', 'CALR', 'PKM', 'AKR1A1', 'CYB5R3', 'GSR', 'TKT', 'PRDX2', 'PRDX6', 'PPIA', 'HS…
DB11093	Calcium citrate is a salt typically used as a source of calcium in a variety of over the counter supplements.	Calcium Citrate	For use as an over the counter calcium supplement.	['CASR', 'CALR', 'CIB1', 'PDCD6', 'SRI', 'CHP1', 'SPARC', 'CANX', 'FBN2', 'S100B', 'CASQ2', 'RGN', 'PEF1', 'S100A6', 'TPT1', 'CIB2', 'S100A13', 'CASQ1', 'NUCB1', 'NUCB2', 'CALM1', 'FBN3', 'GCA', 'CADPS', 'CALM2', 'CALM3', 'S100A16', 'CALB2', 'CAPS', 'CADPS2', 'CALR3', 'NRXN1', 'NCS1']
DB11348	Calcium phosphate is typically available as an over the counter supplement, antacid, or as an added ingredient in some toothpastes [FDA Label] [L851].	Calcium Phosphate	For use as an over the counter calcium and phosphate supplement, antacid, or a source of calcium and phosphate in toothpaste [FDA Label] [L851].	['CASR', 'CALR', 'CIB1', 'PDCD6', 'SRI', 'CHP1', 'SPARC', 'CANX', 'FBN2', 'S100B', 'CASQ2', 'RGN', 'PEF1', 'S100A6', 'TPT1', 'CIB2', 'S100A13', 'CASQ1', 'NUCB1', 'NUCB2', 'CALM1', 'FBN3', 'GCA', 'CADPS', 'CALM2', 'CALM3', 'S100A16', 'CALB2', 'CAPS', 'CADPS2', 'CALR3', 'NRXN1', 'NCS1']
DB11672	Curcumin, also known as diferuloylmethane, is an active component in the golden spice turmeric (Curcuma longa) and in [DB11265]. It is a highly pleiotropic molecule that exhibits antibacterial, anti-inflammatory, hypoglycemic, antioxidant, wound-healing, and antimicrobial activities [A33166]. Due to these properties, curcumin has been investigated for the treatment and supportive care of clinical…	Curcumin	No approved therapeutic indications.	['PPARG', 'VDR', 'ABCC5', 'CBR1', 'GSTP1']
DB11730	Ribociclib is a selective cyclin-dependent kinase inhibitor, a class of drugs that help slow the progression of cancer by inhibiting two proteins called cyclin-dependent kinase 4 and 6 (CDK4/6). These proteins, when over-activated, can enable cancer cells to grow and divide too quickly. Targeting CDK4/6 with enhanced precision may play a role in ensuring that cancer cells do not continue to repli…	Ribociclib	Kisqali (ribociclib) is a selective cyclin-dependent kinase inhibitor, a class of drugs that help slow the progression of cancer by inhibiting two proteins called cyclin-dependent kinase 4 and 6 (CDK4/6). These proteins, when over-activated, can enable cancer cells to grow and divide too quickly. Targeting CDK4/6 with enhanced precision may play a role in ensuring that cancer cells do not continu…	['CDK4', 'CDK6']
DB11827	Ertugliflozin belongs to the class of potent and selective inhibitors of the sodium-dependent glucose cotransporters (SGLT), more specifically the type 2 which is responsible for about 90% of the glucose reabsorption from glomerulus.[A31581] This drug was developed under the collaboration of Merck and Pfizer. It was FDA approved as monotherapy and in combination with sitagliptin or metformin hydr…	Ertugliflozin	Ertugliflozin as a monotherapy is indicated to improve the glycemic control in adult patients with type 2 diabetes.[FDA label] Ertugliflozin, in combination with metformin hydrochloride, is indicated to improve glycemic control in patients with diabetes type 2 who are not controlled on a regimen of ertugliflozin or metformin or in patients who are already treated with both ertugliflozin and metfo…	['SLC5A2']
DB11834	Guselkumab is a human immunoglobulin G1 lambda (IgG1λ) monoclonal antibody that selectively blocks interleukin-23. IL-23 is an inflammatory cytokine that activates the CD4+ T-helper (Th17) cell pathway to mediate the inflammatory cascade that induces psoriatic plaque formation [A20357]. In clinical trials, guselkumab demonstrated improved skin clearance and symptomatic improvements in dermatologi…	Guselkumab	Indicated for the treatment of adults with moderate-to-severe plaque psoriasis who are candidates for systemic therapy or phototherapy.	['IL23A']
DB12001	Abemaciclib is an antitumor agent and dual inhibitor of cyclin-dependent kinases 4 (CDK4) and 6 (CDK6) that are involved in the cell cycle and promotion of cancer cell growth in case of unregulated activity. On September 28, 2017, FDA granted approval of abemaciclib treatment under the market name Verzenio for the treatment of HR-positive and HER2-negative advanced or metastatic breast cancer tha…	Abemaciclib	* Indicated in combination with fulvestrant for the treatment of women with hormone receptor (HR)-positive, human epidermal growth factor receptor 2 (HER2)-negative advanced or metastatic breast cancer with disease progression following endocrine therapy. * Inidicated as monotherapy for the treatment of adult patients with HR-positive, HER2-negative advanced or metastatic breast cancer with disea…	['CDK4', 'CDK6']
DB12010	Fostamatinib has been investigated for the treatment and basic science of Rheumatoid Arthritis and Immune Thrombocytopenic Purpura (ITP). It was approved on April 17, 2018 under the trade name Tavalisse for use in ITP [L2644,FDA Label]. Fostamatinib has also been granted orphan drug status by the FDA [L2644].	Fostamatinib	Fostamatinib is indicated for use in the treatment of chronic immune thrombocytopenia (ITP) in patients who have had insufficient response to previous therapy [FDA Label].	['SYK', 'ADORA3', 'VMAT2', 'FAAH', 'SLC29A1', 'UGT1A1', 'PDE5A', 'ALOX5', 'CTSS', 'CTSL', 'ABL1', 'CPK1', 'pknB', 'RPS6KA6', 'TYK2', 'COQ8A', 'JAK1', 'MET', 'NIM1K', 'STK26', 'PRKACA', 'STK24', 'STK3', 'TEC', 'STK33', 'STK35', 'STK36', 'STK38', 'STK38L', 'STK39', 'TAOK1', 'TAOK2', 'TAOK3', 'TBK1', 'TEK', 'TESK1', 'TGFBR1', 'TGFBR2', 'TIE1', 'TLK1', 'TLK2', 'TNIK', 'TNK1', 'TNK2', 'TNNI3K', 'TSSK1…
DB14004	Tildrakizumab is a high-affinity, humanized, IgG1 κ antibody targeting interleukin 23 p19 that shows promise in the evolution of treatment strategy in chronic plaque psoriasis [A32255]. The Food and Drug Administration (FDA) approved ILUMYA (tildrakizumab-asmn) for the treatment of adults with moderate-to-severe plaque psoriasis who are candidates for systemic therapy or phototherapy in March 201…	Tildrakizumab	Moderate-severe plaque psoriasis [L1858], [FDA label].	['IL12B', 'IL23A']
DB14481		Calcium phosphate dihydrate	For use as an over the counter calcium and phosphate supplement, antacid, or a source of calcium and phosphate in toothpaste [FDA Label] [L851].	['CASR', 'CALR', 'CIB1', 'PDCD6', 'SRI', 'CHP1', 'SPARC', 'CANX', 'FBN2', 'S100B', 'CASQ2', 'RGN', 'PEF1', 'S100A6', 'TPT1', 'CIB2', 'S100A13', 'CASQ1', 'NUCB1', 'NUCB2', 'CALM1', 'FBN3', 'GCA', 'CADPS', 'CALM2', 'CALM3', 'S100A16', 'CALB2', 'CAPS', 'CADPS2', 'CALR3', 'NRXN1', 'NCS1']
DB14762	Risankizumab is a fully humanized IgG1 monoclonal antibody (mAb) that is selective for interleukin 23 (IL-23). On April 23, 2019 it was approved by the FDA (as _SKYRIZI_) for the treatment of moderate-to-severe plaque psoriasis in adults who are clinically considered eligible for systemic therapy or phototherapy for psoriasis.[FDA label] This drug has been commercialized through collaboration bet…	Risankizumab	This drug is for the treatment of moderate-to-severe plaque psoriasis in adults who are eligible to receive systemic therapy or phototherapy based on their disease process.[FDA label]	['IL12B', 'IL23A']

## Sheet: Atopic Dermatitis
dbid	desc	drug_name	indication	targets
DB00026	Anakinra is a recombinant, nonglycosylated human interleukin-1 receptor antagonist (IL-1Ra). The difference between anakinra and the native human IL-1Ra is that anakinra has an extra methionine residue at the amino terminus. It is manufactured by using the E. coli expression system. Anakinra is composed of 153 amino acid residues. FDA approved on November 14, 2001.	Anakinra	For the treatment of adult rheumatoid arthritis and treatment of Neonatal-Onset Multisystem Inflammatory Disease (NOMID).	['IL1R1']
DB00052	Recombinant human growth hormone (somatotropin) 191 residues, MW 22.1 kD, synthesized in E. coli	Somatotropin	For treatment of dwarfism, acromegaly and prevention of HIV-induced weight loss	['GHR', 'PRLR']
DB00141	The N-acetyl derivative of glucosamine.	N-Acetylglucosamine	For the treatment and prevention of osteoarthritis, by itself or in combination with chondroitin sulfate.	['B4GALT3', 'B4GALT4', 'B4GALT2', 'NAGK', 'NAGPA', 'NAGLU', 'RENBP', 'B4GALT1']
DB00156	An essential amino acid occurring naturally in the L-form, which is the active form. It is found in eggs, milk, gelatin, and other proteins. [PubChem]	L-Threonine	L-Threonine makes up collagen, elastin, and enamel protein. It aids proper fat metabolism in the liver, helps the digestive and intestinal tracts function more smoothly, and assists in metabolism and assimilation.	['THNSL1', 'TARS', 'TARS2']
DB00157	NADH is the reduced form of NAD+, and NAD+ is the oxidized form of NADH, a coenzyme composed of ribosylnicotinamide 5'-diphosphate coupled to adenosine 5'-phosphate by pyrophosphate linkage. It is found widely in nature and is involved in numerous enzymatic reactions in which it serves as an electron carrier by being alternately oxidized (NAD+) and reduced (NADH). It forms NADP with the addition …	NADH	Some evidence suggests that NADH might be useful in treating Parkinson's disease, chronic fatigue syndrome, Alzheimer's disease and cardiovascular disease.	['UGDH', 'ADH1A', 'SORD', 'ADH4', 'ADH1C', 'ADH1B', 'ADH7', 'GPD1', 'LDHAL6A', 'ADH5', 'AKR1B1', 'HSD17B10', 'MDH2', 'LDHA', 'ME2', 'HSD17B4', 'LDHAL6B', 'LDHC', 'LDHB', 'EHHADH', 'HADH', 'ME3', 'BDH1', 'MDH1', 'HIBADH', 'HSD17B3', 'HMGCR', 'ME1', 'PHGDH', 'HSD17B7', 'IDH3G', 'IDH3B', 'IDH3A', 'HSD17B1', 'HSD17B2', 'RDH5', 'H6PD', 'HSD17B8', 'AKR1C4', 'IMPDH2', 'AKR1C3', 'HPGD', 'TSTA3', 'AKR1C1'…
DB00163	In 1922, vitamin E was demonstrated to be an essential nutrient[A32448]. Vitamin E is a term used to describe 8 different fat soluble tocopherols and tocotrienols, alpha-tocopherol being the most biologically active[A176104]. Vitamin E acts as an antioxidant, protecting cell membranes from oxidative damage[A176104]. The antioxidant effects are currently being researched for use in the treatment o…	Vitamin E	Vitamin E supplementation is indicated for treatment of vitamin E deficiency which can occur in cystic fibrosis, cholestasis and severe liver disease, abetalipoproteinemia or simply poor diet[A176104,L3063].	['NR1I2', 'PRKCB', 'ALOX5', 'PRKCA', 'DGKA', 'PPP2CB', 'PPP2CA', 'SEC14L4', 'SEC14L3', 'SEC14L2']
DB00472	Fluoxetine hydrochloride is the first agent of the class of antidepressants known as selective serotonin-reuptake inhibitors (SSRIs). Fluoxetine is a racemic mixture of the R- and S- enantiomers and are of equivalent pharmacologic activity. Despite distinct structural differences between compounds in this class, SSRIs possess similar pharmacological activity. As with other antidepressant agents, …	Fluoxetine	Labeled indication include: major depressive disorder (MDD), moderate to severe bulimia nervosa, obsessive-compulsive disorder (OCD), premenstrual dysphoric disorder (PMDD), panic disorder with or without agoraphobia, and combination treatment with olanzapine for treatment-resistant or bipolar I depression. Unlabeled indications include: selective mutism, mild dementia-associated agitation in non…	['SLC6A4', 'KCNH2', 'HTR2C', 'CKS1B', 'CHRNA2', 'CHRNA3', 'CHRNB4']
DB00583	Constituent of striated muscle and liver. It is used therapeutically to stimulate gastric and pancreatic secretions and in the treatment of hyperlipoproteinemias.	Levocarnitine	For treatment of primary systemic carnitine deficiency, a genetic impairment of normal biosynthesis or utilization of levocarnitine from dietary sources, or for the treatment of secondary carnitine deficiency resulting from an inborn error of metabolism such as glutaric aciduria II, methyl malonic aciduria, propionic acidemia, and medium chain fatty acylCoA dehydrogenase deficiency. Used therapeu…	['SLC22A4', 'SLC22A5', 'CRAT', 'SLC25A29', 'SLC25A20', 'CROT', 'CPT2', 'CPT1A', 'XDH', 'CES1', 'MPO']
DB00675	One of the selective estrogen receptor modulators (SERM) with tissue-specific activities for the treatment and prevention of estrogen receptor positive breast cancer. Tamoxifen acts as an anti-estrogen (inhibiting agent) in the mammary tissue, but as an estrogen (stimulating agent) in cholesterol metabolism, bone density, and cell proliferation in the endometrium.	Tamoxifen	Tamoxifen is indicated for the treatment of metastatic breast cancer in women and men and ductal carcinoma in Situ.	['ESR1', 'ESR2', 'EBP', 'PRKCA', 'PRKCB', 'PRKCD', 'PRKCE', 'PRKCG', 'PRKCI', 'PRKCQ', 'PRKCZ', 'AR', 'KCNH2', 'NR1I2', 'ESRRG', 'SHBG']
DB00768	Olopatadine is a selective histamine H1 antagonist and mast cell stabilizer that works by attenuating inflammatory and allergic reactions. It is a structural analog of [doxepin], which has a minimal anti-allergic activity.[L6790] Olopatadine works by blocking the effects of histamine, which is a primary inflammatory mediator that causes inflammatory and allergic reactions. An ophthalmic solution …	Olopatadine	Olopatadine is indicated for the symptomatic treatment of ocular itching associated with allergic conjunctivitis as ophthalmic solution.[L6781] In nasal spray, olopatadine is indicated for the symptomatic relief of seasonal allergic rhinitis in patients 12 years of age and older.[L6784]	['HRH1', 'HRH2', 'HRH3', 'S100A1', 'S100A12', 'S100B', 'S100A13', 'S100A2']
DB00819	One of the carbonic anhydrase inhibitors that is sometimes effective against absence seizures. It is sometimes useful also as an adjunct in the treatment of tonic-clonic, myoclonic, and atonic seizures, particularly in women whose seizures occur or are exacerbated at specific times in the menstrual cycle. However, its usefulness is transient often because of rapid development of tolerance. Its an…	Acetazolamide	For adjunctive treatment of: edema due to congestive heart failure; drug-induced edema; centrencephalic epilepsies; chronic simple (open-angle) glaucoma	['CA1', 'CA2', 'CA4', 'CA12', 'CA14', 'CA3', 'CA7', 'AQP1']
DB00909	Zonisamide is a sulfonamide anticonvulsant approved for use as an adjunctive therapy in adults with partial-onset seizures. Zonisamide may be a carbonic anhydrase inhibitor although this is not one of the primary mechanisms of action. Zonisamide may act by blocking repetitive firing of voltage-gated sodium channels leading to a reduction of T-type calcium channel currents, or by binding allosteri…	Zonisamide	For use as adjunctive treatment of partial seizures in adults with epilepsy.	['SCN1A', 'SCN2A', 'SCN3A', 'SCN4A', 'SCN5A', 'SCN9A', 'SCN11A', 'SCN1B', 'SCN2B', 'SCN3B', 'SCN4B', 'CACNA1G', 'CACNA1H', 'CACNA1I', 'CA1', 'CA2', 'CA3', 'CA4', 'CA5A', 'CA5B', 'CA6', 'CA7', 'CA8', 'CA9', 'CA10', 'CA11', 'CA12', 'CA13', 'CA14', 'MAOB', 'MAOA']
DB00945	Also known as _Aspirin_, acetylsalicylic acid (ASA) is a commonly used drug for the treatment of pain and fever due to various causes. Acetylsalicylic acid has both anti-inflammatory and antipyretic effects. This drug also inhibits platelet aggregation and is used in the prevention of blood clots stroke, and myocardial infarction (MI) [FDA label]. Interestingly, the results of various studies hav…	Acetylsalicylic acid	**Pain, fever, and inflammation** Acetylsalicylic acid (ASA), in the regular tablet form (immediate-release), is indicated to relieve pain, fever, and inflammation associated with many conditions, including the flu, the common cold, neck and back pain, dysmenorrhea, headache, tooth pain, sprains, fractures, myositis, neuralgia, synovitis, arthritis, bursitis, burns, and various injuries. It is al…	['PTGS1', 'PTGS2', 'AKR1C1', 'PRKAA1', 'PRKAA2', 'PRKAB1', 'PRKAB2', 'PRKAG1', 'PRKAG2', 'PRKAG3', 'EDNRA', 'TP53', 'HSPA5', 'RPS6KA3', 'NFKBIA', 'TNFAIP6', 'CASP1', 'CASP3', 'IKBKB', 'CCND1', 'MYC', 'PCNA']
DB01185	An anabolic steroid that has been used in the treatment of male hypogonadism, delayed puberty in males, and in the treatment of breast neoplasms in women.	Fluoxymesterone	In males, used as replacement therapy in conditions associated with symptoms of deficiency or absence of endogenous testosterone. In females, for palliation of androgenresponsive recurrent mammary cancer in women who are more than one year but less than five years postmenopausal.	['AR', 'ESR1', 'PRLR', 'NR3C1', 'HSD11B2']
DB01373	Calcium plays a vital role in the anatomy, physiology and biochemistry of organisms and of the cell, particularly in signal transduction pathways. The skeleton acts as a major mineral storage site for the element and releases Ca2+ ions into the bloodstream under controlled conditions. Circulating calcium is either in the free, ionized form or bound to blood proteins such as serum albumin. Althoug…	Calcium	Calcium plays a vital role in the anatomy, physiology and biochemistry of organisms and of the cell, particularly in signal transduction pathways. It is vital in cell signaling, muscular contractions, bone health, and signalling cascades.	['CACNA1C', 'ATP2C1', 'TNNC2', 'TNNC1', 'SPTBN1', 'S100B', 'CAST', 'COMP', 'CALM1', 'AOC1', 'S100A13', 'ALPP', 'S100A8', 'S100A9', 'S100A2', 'CP', 'BMP4', 'MGP', 'PCDH19', 'PDCD6']
DB01593	A metallic element of atomic number 30 and atomic weight 65.38. It is a necessary trace element in the diet, forming an essential part of many enzymes, and playing an important role in protein synthesis and in cell division. Zinc deficiency is associated with anemia, short stature, hypogonadism, impaired wound healing, and geophagia. It is identified by the symbol _Zn_ [L2098]. A newer study sugg…	Zinc	Zinc can be used for the treatment and prevention of zinc deficiency/its consequences, including stunted growth and acute diarrhea in children, and slowed wound healing. It is also utilized for boosting the immune system, treating the common cold and recurrent ear infections, as well as preventing lower respiratory tract infections [L2172].	['BDKRB1', 'MGMT', 'ALDOA', 'EEF1A1', 'ENO1', 'GAPDHS', 'NME1', 'P4HB', 'PDIA3', 'PRDX1', 'PSPH', 'TPI1', 'TUFM', 'ESR1', 'IL3', 'MT2A', 'CCS', 'HDAC1', 'HDAC4', 'MPG', 'SEMG1', 'SOD1', 'HDAC8', 'SIVA1', 'GLRA1', 'MDM2', 'INS', 'UTRN', 'ASPA', 'S100A8', 'S100A9', 'MMP9', 'TP73', 'S100A2', 'TP53', 'MT3', 'PDCD6', 'DAND5', 'MT1A', 'A1BG', 'A2M', 'AGT', 'AHSG', 'APCS', 'APOA1', 'APOA2', 'APOA4', 'AP…
DB01708	Prasterone, also known as dehydroepiandrosterone (DHEA) is a major C19 steroid produced by the adrenal cortex. It is also produced in small quantities in the testis and the ovary. Dehydroepiandrosterone (DHEA) can be converted to testosterone; androstenedione; estradiol; and estrone. Most of DHEA is sulfated (dehydroepiandrosterone sulfate) before secretion. In the United States, DHEA or DHEAS ha…	Prasterone	DHEA is taken as a supplement for a variety of unsubstantiated indications. The following indications have shown promise and are backed up by some scientific evidence: schizophrenia (DHEA may be more effective in women than men); improving the appearance of older people’s skin (taking DHEA by mouth seems to increase skin thickness and moisture, and decrease facial “age spots” in elderly men and w…	['ESR1', 'ESR2', 'GABRA1', 'GABRA2', 'GABRA3', 'GABRA4', 'GABRA5', 'GABRA6', 'GABRB1', 'GABRB2', 'GABRB3', 'GABRD', 'GABRE', 'GABRG1', 'GABRG2', 'GABRG3', 'GABRP', 'GABRQ', 'GRIN1', 'GRIN2A', 'GRIN2B', 'GRIN2C', 'GRIN2D', 'GRIN3A', 'GRIN3B', 'AR', 'HSD17B1', 'SULT2A1', 'SULT2B1', 'PPARA', 'SIGMAR1', 'NR1I2', 'NR1I3', 'ksi', 'choB']
DB05013	Ingenol mebutate was approved by the FDA in January 2012, and it is marketed under the name Picato®. Picato gel is indicated for the topical treatment of actinic keratosis. Before approval, ingenol mebutate was called PEP005 as an investigational drug. PEP005 is a selective small molecule activator of protein kinase C (PKC) extracted from the plant Euphorbia peplus, whose sap has been used as a t…	Ingenol mebutate	For the topical treatment of actinic keratosis.	['PRKCD', 'PRKCA']
DB05294	Vandetanib is an oral once-daily kinase inhibitor of tumour angiogenesis and tumour cell proliferation with the potential for use in a broad range of tumour types. On April 6 2011, vandetanib was approved by the FDA to treat nonresectable, locally advanced, or metastatic medullary thyroid cancer in adult patients.	Vandetanib	Vandetanib is currently approved as an alternative to local therapies for both unresectable and disseminated disease. Because Vandetanib can prolong the Q-T interval, it is contraindicated for use in patients with serious cardiac complications such as congenital long QT syndrome and uncompensated heart failure.	['VEGFA', 'EGFR', 'PTK6', 'TEK', 'RET']
DB06273	Tocilizumab is a recombinant, humanized, anti-human interleukin 6 (IL-6) receptor monoclonal antibody that achieves a significant therapeutic response rate. The light chain is made up of 214 amino acids. The heavy chain is made up of 448 amino acids. The four polypeptide chains are linked intra- and inter-molecularly by disulfide bonds. FDA approved on January 8, 2010. Tocilizumab (injection) was…	Tocilizumab	Indicated for the treatment of adult patients with moderately to severely active rheumatoid arthritis (RA) who have had an inadequate response to one or more Disease-Modifying Anti-Rheumatic Drugs (DMARDs). It is also indicated for the treatment of active polyarticular juvenile idiopathic arthritis (PJIA) and active systemic juvenile idiopathic arthritis (SJIA) in patients 2 years of age and olde…	['IL6R']
DB06602	Reslizumab is a humanized interleukin-5 (IL-5) antagonist monoclonal antibody (IgG4 kappa) that is produced by recombinant DNA technology in murine myeloma non-secreting 0 (NS0) cells. IL-5 is a pro-inflammatory cytokine that is responsible for the growth and differentiation, recruitment, activation, and survival of eosinophils [FDA Label]. Elevated levels of eosinophils increase the risk for ast…	Reslizumab	Indicated for the add-on maintenance treatment of patients with severe asthma aged 18 years and older with an eosinophilic phenotype.	['IL5']
DB06612	Mepolizumab is a humanized IL-5 antagonist monoclonal antibody produced by recombinant DNA technology in Chinese hamster ovary cells. It has a molecular weight of approximately 149 kDa. It was approved by the FDA in November, 2015 for the treatment of asthma under the brand name Nucala (marketed by GlaxoSmithKline). Mepolizumab has been investigated in the treatment of severe nasal polyposis, amo…	Mepolizumab	Mepolizumab is indicated for add-on maintenance treatment of severe eosinophilic asthma, as identified by blood eosinophils greater than or equal to 150 cells/μl at initiation of treatment or blood eosinophils greater than or equal to 300 cells/μl in the past 12 months, in patients aged 12 years and older. Mepolizumab has been shown to reduce exacerbations of asthma in patients with an exacerbati…	['IL5']
DB09061	Cannabidiol, or CBD, is one of at least 85 active cannabinoids identified within the Cannabis plant. It is a major phytocannabinoid, accounting for up to 40% of the Cannabis plant's extract, that binds to a wide variety of physiological targets of the endocannabinoid system within the body. Although the exact medical implications are currently being investigated, CBD has shown promise as a therap…	Cannabidiol	When used in combination with delta-9-tetrahydrocannabinol as the product Sativex, cannabidiol was given a standard marketing authorization (ie. a Notice of Compliance (NOC)) by Health Canada for the following indications: 1) as adjunctive treatment for symptomatic relief of spasticity in adult patients with multiple sclerosis (MS) who have not responded adequately to other therapy and who demons…	['CNR1', 'CNR2', 'GPR12', 'GLRA1', 'GLRA1', 'GLRB', 'GLRA3', 'GPR18', 'GPR55', 'HTR1A', 'HTR2A', 'CHRNA7', 'OPRD1', 'OPRM1', 'PPARG', 'TRPV1', 'CACNA1G', 'CACNA1H', 'CACNA1I', 'TRPA1', 'TRPM8', 'TRPV2', 'TRPV3', 'TRPV4', 'VDAC1', 'HTR3A', 'ADORA1']
DB09130	Copper is a transition metal and a trace element in the body. It is important to the function of many enzymes including cytochrome c oxidase, monoamine oxidase and superoxide dismutase [FDA Label]. Copper is commonly used in contraceptive intrauterine devices (IUD) [L801].	Copper	For use in the supplementation of total parenteral nutrition and in contraception with intrauterine devices [FDA Label] [L801].	['APP', 'AHCY', 'HIST1H2BC', 'GAPDH', 'NME1', 'HIST1H1E', 'PRDX1', 'S100A8', 'RPSA', 'ACTG1', 'ENO1', 'EEF1A1', 'KRT8', 'P4HB', 'PDIA3', 'HSPD1', 'HSPA13', 'HSPA5', 'HSP90B1', 'TF', 'Lyar', 'RPS2', 'SRSF1', 'HNRNPA2B1', 'HNRNPH1', 'HNRNPH3', 'cbiD', 'HNRNPL', 'SFPQ', 'SF3A2', 'RACK1', 'ACTN1', 'ACY1', 'ANXA4', 'ANXA5', 'CALR', 'PKM', 'AKR1A1', 'CYB5R3', 'GSR', 'TKT', 'PRDX2', 'PRDX6', 'PPIA', 'HS…
DB10770	Foreskin fibroblast-like stromal cells (FDSCs) are progenitors isolated from human tissue that can differentiate into various cell types [A32660]. Also known as Dermagraft, this device is a cryopreserved human fibroblast-derived dermal substitute. Composed of fibroblasts, extracellular matrix, and a bioabsorbable scaffold, it effectively supports wound healing [L2418]. Dermagraft has only been av…	Foreskin fibroblast (neonatal)	This device is indicated for use for the treatment of full-thickness, diabetic foot ulcers greater than six weeks duration which extends through the dermis, but without tendon, muscle, joint capsule or bone exposure. This drug should be used in conjunction with standard wound care regimens and in patients with an adequate blood supply to the involved foot [L2418].	['IL6', 'FLT1', 'IL1R1', 'TGFBR2', 'FGF1', 'IFNG', 'FGFR2', 'CSF2RA', 'PDGFRB', 'TGFB1', 'TNF']
DB11093	Calcium citrate is a salt typically used as a source of calcium in a variety of over the counter supplements.	Calcium Citrate	For use as an over the counter calcium supplement.	['CASR', 'CALR', 'CIB1', 'PDCD6', 'SRI', 'CHP1', 'SPARC', 'CANX', 'FBN2', 'S100B', 'CASQ2', 'RGN', 'PEF1', 'S100A6', 'TPT1', 'CIB2', 'S100A13', 'CASQ1', 'NUCB1', 'NUCB2', 'CALM1', 'FBN3', 'GCA', 'CADPS', 'CALM2', 'CALM3', 'S100A16', 'CALB2', 'CAPS', 'CADPS2', 'CALR3', 'NRXN1', 'NCS1']
DB11348	Calcium phosphate is typically available as an over the counter supplement, antacid, or as an added ingredient in some toothpastes [FDA Label] [L851].	Calcium Phosphate	For use as an over the counter calcium and phosphate supplement, antacid, or a source of calcium and phosphate in toothpaste [FDA Label] [L851].	['CASR', 'CALR', 'CIB1', 'PDCD6', 'SRI', 'CHP1', 'SPARC', 'CANX', 'FBN2', 'S100B', 'CASQ2', 'RGN', 'PEF1', 'S100A6', 'TPT1', 'CIB2', 'S100A13', 'CASQ1', 'NUCB1', 'NUCB2', 'CALM1', 'FBN3', 'GCA', 'CADPS', 'CALM2', 'CALM3', 'S100A16', 'CALB2', 'CAPS', 'CADPS2', 'CALR3', 'NRXN1', 'NCS1']
DB11767	Sarilumab is a fully human anti-IL-6R monoclonal IgG1 antibody that binds to both membrane bound and soluble interleukin 6 (IL-6) receptor forms, thus blocking the cis- and trans-inflammatory signalling cascades of IL-6 [A27262]. Sarilumab was developped by Sanofi and Regeneron Pharmaceuticals, Inc; it was US FDA-approved in May 2017 and followed by EU approval in June 2017 for the treatment of m…	Sarilumab	Indicated for modere to severe reactive RA in adult patients who are irresponsive, respond inadequately or present intolerance to disease-modifying anti-rheumatic drugs (DMARDs) or tumor necrosis factor (TNF) antagonists. It is indicated to be used in combination with methotrexate (MTX) or as a monotherapy when there is intolerance to MTX or MTX administration is inappropriate.	['IL6R', 'FCGR1A', 'FCGR2A', 'FCGR2B', 'FCGR3A', 'FCGR3B']
DB12010	Fostamatinib has been investigated for the treatment and basic science of Rheumatoid Arthritis and Immune Thrombocytopenic Purpura (ITP). It was approved on April 17, 2018 under the trade name Tavalisse for use in ITP [L2644,FDA Label]. Fostamatinib has also been granted orphan drug status by the FDA [L2644].	Fostamatinib	Fostamatinib is indicated for use in the treatment of chronic immune thrombocytopenia (ITP) in patients who have had insufficient response to previous therapy [FDA Label].	['SYK', 'ADORA3', 'VMAT2', 'FAAH', 'SLC29A1', 'UGT1A1', 'PDE5A', 'ALOX5', 'CTSS', 'CTSL', 'ABL1', 'CPK1', 'pknB', 'RPS6KA6', 'TYK2', 'COQ8A', 'JAK1', 'MET', 'NIM1K', 'STK26', 'PRKACA', 'STK24', 'STK3', 'TEC', 'STK33', 'STK35', 'STK36', 'STK38', 'STK38L', 'STK39', 'TAOK1', 'TAOK2', 'TAOK3', 'TBK1', 'TEK', 'TESK1', 'TGFBR1', 'TGFBR2', 'TIE1', 'TLK1', 'TLK2', 'TNIK', 'TNK1', 'TNK2', 'TNNI3K', 'TSSK1…
DB14001	Alpha-tocopherol is the primary form of vitamin E that is preferentially used by the human body to meet appropriate dietary requirements. In particular, the RRR-alpha-tocopherol (or sometimes called the d-alpha-tocopherol stereoisomer) stereoisomer is considered the natural formation of alpha-tocopherol and generally exhibits the greatest bioavailability out of all of the alpha-tocopherol stereoi…	alpha-Tocopherol succinate	The primary health-related use for which alpha-tocopherol succinate is formally indicated is as a dietary supplement for patients who demonstrate a genuine vitamin E deficiency. At the same time, vitamin E deficiency is generally quite rare but may occur in premature babies of very low birth weight (< 1500 grams), individuals with fat-malabsorption disorders (as fat is required for the digestive …	['SEC14L4', 'SEC14L3', 'SEC14L2', 'NR1I2', 'PRKCB', 'ALOX5', 'PRKCA', 'DGKA', 'PPP2CB', 'PPP2CA']
DB14002	Alpha-tocopherol is the primary form of vitamin E that is preferentially used by the human body to meet appropriate dietary requirements. In particular, the RRR-alpha-tocopherol (or sometimes called the d-alpha-tocopherol stereoisomer) stereoisomer is considered the natural formation of alpha-tocopherol and generally exhibits the greatest bioavailability out of all of the alpha-tocopherol stereoi…	D-alpha-Tocopherol acetate	_In addition to any following information, owing to d-alpha-Tocopherol acetate's closely related chemical nature with alpha-Tocopherol acetate, please also refer to the drug information page for alpha-Tocopherol acetate for further data._ Vitamin E, known for its antioxidant activities, is protective against cardiovascular disease and some forms of cancer and has also demonstrated immune-enhancin…	['SEC14L4', 'SEC14L3', 'SEC14L2', 'NR1I2', 'PRKCB', 'ALOX5', 'PRKCA', 'DGKA', 'PPP2CB', 'PPP2CA']
DB14481		Calcium phosphate dihydrate	For use as an over the counter calcium and phosphate supplement, antacid, or a source of calcium and phosphate in toothpaste [FDA Label] [L851].	['CASR', 'CALR', 'CIB1', 'PDCD6', 'SRI', 'CHP1', 'SPARC', 'CANX', 'FBN2', 'S100B', 'CASQ2', 'RGN', 'PEF1', 'S100A6', 'TPT1', 'CIB2', 'S100A13', 'CASQ1', 'NUCB1', 'NUCB2', 'CALM1', 'FBN3', 'GCA', 'CADPS', 'CALM2', 'CALM3', 'S100A16', 'CALB2', 'CAPS', 'CADPS2', 'CALR3', 'NRXN1', 'NCS1']
DB14487		Zinc acetate	Zinc can be used for the treatment and prevention of zinc deficiency/its consequences, including stunted growth and acute diarrhea in children, and slowed wound healing. It is also utilized for boosting the immune system, treating the common cold and recurrent ear infections, as well as preventing lower respiratory tract infections [L2172].	['BDKRB1', 'MGMT', 'ALDOA', 'EEF1A1', 'ENO1', 'GAPDHS', 'NME1', 'P4HB', 'PDIA3', 'PRDX1', 'PSPH', 'TPI1', 'TUFM', 'ESR1', 'IL3', 'MT2A', 'CCS', 'HDAC1', 'HDAC4', 'MPG', 'SEMG1', 'SOD1', 'HDAC8', 'SIVA1', 'GLRA1', 'MDM2', 'INS', 'UTRN', 'ASPA', 'S100A8', 'S100A9', 'MMP9', 'TP73', 'S100A2', 'TP53', 'MT3', 'PDCD6', 'DAND5', 'MT1A', 'A1BG', 'A2M', 'AGT', 'AHSG', 'APCS', 'APOA1', 'APOA2', 'APOA4', 'AP…
DB14533		Zinc chloride	Zinc can be used for the treatment and prevention of zinc deficiency/its consequences, including stunted growth and acute diarrhea in children, and slowed wound healing. It is also utilized for boosting the immune system, treating the common cold and recurrent ear infections, as well as preventing lower respiratory tract infections [L2172].	['BDKRB1', 'MGMT', 'ALDOA', 'EEF1A1', 'ENO1', 'GAPDHS', 'NME1', 'P4HB', 'PDIA3', 'PRDX1', 'PSPH', 'TPI1', 'TUFM', 'ESR1', 'IL3', 'MT2A', 'CCS', 'HDAC1', 'HDAC4', 'MPG', 'SEMG1', 'SOD1', 'HDAC8', 'SIVA1', 'GLRA1', 'MDM2', 'INS', 'UTRN', 'ASPA', 'S100A8', 'S100A9', 'MMP9', 'TP73', 'S100A2', 'TP53', 'MT3', 'PDCD6', 'DAND5', 'MT1A', 'A1BG', 'A2M', 'AGT', 'AHSG', 'APCS', 'APOA1', 'APOA2', 'APOA4', 'AP…

## Sheet: Melanoma
dbid	desc	drug_name	indication	targets
DB00143	A tripeptide with many roles in cells. It conjugates to drugs to make them more soluble for excretion, is a cofactor for some enzymes, is involved in protein disulfide bond rearrangement and reduces peroxides.	Glutathione	For nutritional supplementation, also for treating dietary shortage or imbalance	['MGST3', 'HPGDS', 'TXNDC12', 'GSTA1', 'GSTA2', 'MGST1', 'ESD', 'GGT1', 'GSTM2', 'GLRX', 'GPX4', 'GSTM5', 'GPX6', 'HAGH', 'GPX1', 'GPX8', 'GPX7', 'MGST2', 'GSTO2', 'GLRX2', 'GLO1', 'LTC4S', 'GSR', 'GSS', 'GSTM1', 'GSTK1', 'GSTA3', 'GSTM3', 'GSTA4', 'GSTM4', 'GSTA5', 'GSTP1', 'GSTO1', 'GPX1', 'GPX2', 'GSTT1', 'GSTZ1', 'GPX5', 'GPX3', 'AKR1B1', 'MMP9', 'CYP3A4']
DB00145	A non-essential amino acid. It is found primarily in gelatin and silk fibroin and used therapeutically as a nutrient. It is also a fast inhibitory neurotransmitter.	Glycine	Supplemental glycine may have antispastic activity. Very early findings suggest it may also have antipsychotic activity as well as antioxidant and anti-inflammatory activities.	['GCAT', 'ALAS1', 'ALAS2', 'GCSH', 'GARS', 'GRIN2A', 'BAAT', 'GPR18', 'GSS', 'GRIN2C', 'GLYAT', 'SLC36A1', 'SHMT2', 'GLYATL2', 'GLYATL1', 'AGXT2', 'SLC32A1', 'PIPOX', 'SLC6A5', 'GRIN3B', 'GLDC', 'SLC6A9', 'GLRA1', 'AGXT', 'GLRB', 'SHMT1', 'GLRA3', 'GLRA2', 'GNMT', 'GATM']
DB00151	A thiol-containing non-essential amino acid that is oxidized to form cystine.	L-Cysteine	For the prevention of liver damage and kidney damage associated with overdoses of acetaminophen	['GCLM', 'GCLC', 'GOT1', 'CTH', 'CBS', 'CARS', 'MGMT', 'GSS', 'SLC19A3', 'CARS2', 'CSAD', 'NFS1', 'CDO1']
DB00156	An essential amino acid occurring naturally in the L-form, which is the active form. It is found in eggs, milk, gelatin, and other proteins. [PubChem]	L-Threonine	L-Threonine makes up collagen, elastin, and enamel protein. It aids proper fat metabolism in the liver, helps the digestive and intestinal tracts function more smoothly, and assists in metabolism and assimilation.	['THNSL1', 'TARS', 'TARS2']
DB00173	A purine base and a fundamental unit of adenine nucleotides.	Adenine	For nutritional supplementation, also for treating dietary shortage or imbalance	['APRT', 'mtnN', 'ACACB', 'ACP1', 'PECR', 'mutY', 'ptd', 'SRPK2', 'ruvB', 'MTAP', 'cobT']
DB00201	A methylxanthine naturally occurring in some beverages and also used as a pharmacological agent. Caffeine's most notable pharmacological effect is as a central nervous system stimulant, increasing alertness and producing agitation. It also relaxes smooth muscle, stimulates cardiac muscle, stimulates diuresis, and appears to be useful in the treatment of some types of headache. Several cellular ac…	Caffeine	For management of fatigue, orthostatic hypotension, and for the short term treatment of apnea of prematurity in infants.	['ADORA1', 'ADORA2A', 'PDE4B', 'RYR1', 'PDE1A', 'PDE1B', 'PDE1C', 'PDE10A', 'PDE4A', 'PDE4B', 'PDE4C', 'PDE4D', 'PDE7B', 'PDE2A', 'PDE3A', 'PDE3B', 'PDE5A', 'PDE6C', 'PDE11A', 'PDE7A', 'PDE8A', 'PDE8B', 'PDE9A', 'PDE6A', 'PDE6B', 'PRKDC', 'PIK3CD', 'PIK3CA', 'PIK3CB', 'ITPR1', 'ITPR2', 'ITPR3', 'ATM']
DB00277	A methylxanthine derivative from tea with diuretic, smooth muscle relaxant, bronchial dilation, cardiac and central nervous system stimulant activities. Mechanistically, theophylline acts as a phosphodiesterase inhibitor, adenosine receptor blocker, and histone deacetylase activator. Theophylline is marketed under several brand names such as Uniphyl and Theochron, and it is indicated mainly for a…	Theophylline	For the treatment of the symptoms and reversible airflow obstruction associated with chronic asthma and other chronic lung diseases, such as emphysema and chronic bronchitis.	['ADORA1', 'ADORA2A', 'ADORA2B', 'PDE4B', 'PDE5A', 'PDE4A', 'PDE3A', 'HDAC2', 'CPNE1', 'HM13', 'NOMO1', 'PARP1', 'RIC3', 'TTLL3']
DB00313	Valproic acid, or valproate, is an fatty acid derivative and anticonvulsant originally synthesized in 1881 by Beverly S. Burton.[A178051] It enjoyed use as a popular organic solvent in industry and pharmaceutical manufacturing for nearly a century. In 1963, a serendipitous discovery was made by George Carraz during his investigations into the anticonvulsant effects of khelline when he found that …	Valproic Acid	**Indicated** for:[Label] 1) Use as monotherapy or adjunctive therapy in the management of complex partial seizures and simple or complex absence seizures. 2) Adjunctive therapy in the management of multiple seizure types that include absence seizures. 3) Prophylaxis of migraine headaches. 4) Acute management of mania associated with bipolar disorder. **Off-label** uses include: 1) Maintenance th…	['ACADSB', 'HDAC9', 'OGDH', 'ALDH5A1', 'SCN1A', 'SCN10A', 'SCN11A', 'SCN2A', 'SCN3A', 'SCN4A', 'SCN5A', 'SCN7A', 'SCN8A', 'SCN9A', 'SCN1B', 'SCN2B', 'SCN3B', 'SCN4B', 'HDAC2', 'PPARA', 'PPARD', 'PPARG']
DB00338	Originally approved by the FDA in 1989, omeprazole is a _proton-pump inhibitor_, used to treat gastric acid-related disorders. These disorders may include gastroesophageal reflux disease (GERD), peptic ulcer disease, and other diseases characterized by the oversecretion of gastric acid. This drug was the first clinical useful drug in its class, and its approval was followed by the formulation of …	Omeprazole	Omeprazole, according to the FDA label [FDA label] is a proton pump inhibitor (PPI) used for the following purposes: • Treatment of active duodenal ulcer in adults • Eradication of Helicobacter pylori to reduce the risk of duodenal ulcer recurrence in adults • Treatment of active benign gastric ulcer in adults • Treatment of symptomatic gastroesophageal reflux disease (GERD) in patients 1 year of…	['ATP4A', 'AHR']
DB00379	Antiarrhythmic agent pharmacologically similar to lidocaine. It may have some anticonvulsant properties.	Mexiletine	For the treatment of ventricular tachycardia and symptomatic premature ventricular beats, and prevention of ventricular fibrillation.	['SCN5A', 'AHR']
DB00393	Nimodipine is a 1,4-dihydropyridine calcium channel blocker. It acts primarily on vascular smooth muscle cells by stabilizing voltage-gated L-type calcium channels in their inactive conformation. By inhibiting the influx of calcium in smooth muscle cells, nimodipine prevents calcium-dependent smooth muscle contraction and subsequent vasoconstriction. Compared to other calcium channel blocking age…	Nimodipine	For use as an adjunct to improve neurologic outcome following subarachnoid hemorrhage (SAH) from ruptured intracranial berry aneurysms by reducing the incidence and severity of ischemic deficits.	['CACNA1C', 'CACNA1D', 'CACNA1F', 'CACNA1S', 'CACNB1', 'CACNB2', 'CACNB3', 'CACNB4', 'NR3C2', 'AHR']
DB00495	A dideoxynucleoside compound in which the 3&#39;-hydroxy group on the sugar moiety has been replaced by an azido group. This modification prevents the formation of phosphodiester linkages which are needed for the completion of nucleic acid chains. The compound is a potent inhibitor of HIV replication, acting as a chain-terminator of viral DNA during reverse transcription. It improves immunologic …	Zidovudine	Used in combination with other antiretroviral agents for the treatment of human immunovirus (HIV) infections.	['pol', 'TERT']
DB00499	An antiandrogen with about the same potency as cyproterone in rodent and canine species.	Flutamide	For the management of locally confined Stage B2-C and Stage D2 metastatic carcinoma of the prostate	['AR', 'AHR', 'NR1I2']
DB00675	One of the selective estrogen receptor modulators (SERM) with tissue-specific activities for the treatment and prevention of estrogen receptor positive breast cancer. Tamoxifen acts as an anti-estrogen (inhibiting agent) in the mammary tissue, but as an estrogen (stimulating agent) in cholesterol metabolism, bone density, and cell proliferation in the endometrium.	Tamoxifen	Tamoxifen is indicated for the treatment of metastatic breast cancer in women and men and ductal carcinoma in Situ.	['ESR1', 'ESR2', 'EBP', 'PRKCA', 'PRKCB', 'PRKCD', 'PRKCE', 'PRKCG', 'PRKCI', 'PRKCQ', 'PRKCZ', 'AR', 'KCNH2', 'NR1I2', 'ESRRG', 'SHBG']
DB00761	A white crystal or crystalline powder used as an electrolyte replenisher, in the treatment of hypokalemia, in buffer solutions, and in fertilizers and explosives.	Potassium chloride	For use as an electrolyte replenisher and in the treatment of hypokalemia.	['SLC12A2', 'SLC12A1', 'SLC12A5', 'SLC12A6', 'SLC12A7', 'SLC12A4']
DB00795	A drug that is used in the management of inflammatory bowel diseases. Its activity is generally considered to lie in its metabolic breakdown product, 5-aminosalicylic acid (see mesalamine) released in the colon. (From Martindale, The Extra Pharmacopoeia, 30th ed, p907)	Sulfasalazine	For the treatment of Crohn's disease and rheumatoid arthritis as a second-line agent.	['ALOX5', 'PTGS2', 'PTGS1', 'PPARG', 'CHUK', 'IKBKB', 'SLC7A11', 'ACAT1', 'TBXAS1', 'PLA2G1B']
DB00819	One of the carbonic anhydrase inhibitors that is sometimes effective against absence seizures. It is sometimes useful also as an adjunct in the treatment of tonic-clonic, myoclonic, and atonic seizures, particularly in women whose seizures occur or are exacerbated at specific times in the menstrual cycle. However, its usefulness is transient often because of rapid development of tolerance. Its an…	Acetazolamide	For adjunctive treatment of: edema due to congestive heart failure; drug-induced edema; centrencephalic epilepsies; chronic simple (open-angle) glaucoma	['CA1', 'CA2', 'CA4', 'CA12', 'CA14', 'CA3', 'CA7', 'AQP1']
DB00909	Zonisamide is a sulfonamide anticonvulsant approved for use as an adjunctive therapy in adults with partial-onset seizures. Zonisamide may be a carbonic anhydrase inhibitor although this is not one of the primary mechanisms of action. Zonisamide may act by blocking repetitive firing of voltage-gated sodium channels leading to a reduction of T-type calcium channel currents, or by binding allosteri…	Zonisamide	For use as adjunctive treatment of partial seizures in adults with epilepsy.	['SCN1A', 'SCN2A', 'SCN3A', 'SCN4A', 'SCN5A', 'SCN9A', 'SCN11A', 'SCN1B', 'SCN2B', 'SCN3B', 'SCN4B', 'CACNA1G', 'CACNA1H', 'CACNA1I', 'CA1', 'CA2', 'CA3', 'CA4', 'CA5A', 'CA5B', 'CA6', 'CA7', 'CA8', 'CA9', 'CA10', 'CA11', 'CA12', 'CA13', 'CA14', 'MAOB', 'MAOA']
DB00945	Also known as _Aspirin_, acetylsalicylic acid (ASA) is a commonly used drug for the treatment of pain and fever due to various causes. Acetylsalicylic acid has both anti-inflammatory and antipyretic effects. This drug also inhibits platelet aggregation and is used in the prevention of blood clots stroke, and myocardial infarction (MI) [FDA label]. Interestingly, the results of various studies hav…	Acetylsalicylic acid	**Pain, fever, and inflammation** Acetylsalicylic acid (ASA), in the regular tablet form (immediate-release), is indicated to relieve pain, fever, and inflammation associated with many conditions, including the flu, the common cold, neck and back pain, dysmenorrhea, headache, tooth pain, sprains, fractures, myositis, neuralgia, synovitis, arthritis, bursitis, burns, and various injuries. It is al…	['PTGS1', 'PTGS2', 'AKR1C1', 'PRKAA1', 'PRKAA2', 'PRKAB1', 'PRKAB2', 'PRKAG1', 'PRKAG2', 'PRKAG3', 'EDNRA', 'TP53', 'HSPA5', 'RPS6KA3', 'NFKBIA', 'TNFAIP6', 'CASP1', 'CASP3', 'IKBKB', 'CCND1', 'MYC', 'PCNA']
DB01076	Atorvastatin is a member of the statins firstly synthesized in 1985 by Dr. Bruce Roth and FDA approved in 1996.[T568] It is a pentasubstituted pyrrole[A177415] formed by two contrasting moieties with an achiral heterocyclic core unit and a 3,5-dihydroxypentanoyl side chain identical to its parent compound.[T571] Unlike other members of the statin group, atorvastatin is an active compound and henc…	Atorvastatin	Atorvastatin is approved for the treatment of several types of dyslipidemias including: - Primary hyperlipidemia and mixed dyslipidemia in adults. - Hypertriglyceridemia. - Primary dysbetalipoproteinemia. - Homozygous familial hypercholesterolemia. - Heterozygous familial hypercholesterolemia in adolescent patients with failed dietary modifications.[A177397] Dyslipidemia is defined as an elevatio…	['HMGCR', 'DPP4', 'AHR']
DB01097	Leflunomide is a pyrimidine synthesis inhibitor belonging to the DMARD (disease-modifying antirheumatic drug) class of drugs, which are chemically and pharmacologically very heterogeneous. Leflunomide was approved by FDA and in many other countries (e.g., Canada, Europe) in 1999.	Leflunomide	For the management of the signs and symptoms of active rheumatoid arthritis (RA) to improve physical function and to slow the progression of structural damage associated with the disease. Has also been used for the prevention of acute and chronic rejection in recipients of solid organ trasnplants and is designated by the FDA as an orphan drug for this use.	['DHODH', 'AHR', 'PTK2B']
DB01169	Arsenic trioxide is a chemotheraputic agent of idiopathic function used to treat leukemia that is unresponsive to first line agents. It is suspected that arsenic trisulfide induces cancer cells to undergo apoptosis. In general, arsenic is known to be a naturally toxic substance capable of eliciting a variety of dangerous adverse effects. The enzyme thioredoxin reductase has recently been identifi…	Arsenic trioxide	For induction of remission and consolidation in patients with acute promyelocytic leukemia (APL), and whose APL is characterized by the presence of the t(15;17) translocation or PML/RAR-alpha gene expression	['IKBKB', 'TXNRD1', 'JUN', 'CCND1', 'MAPK3', 'MAPK1', 'AKT1', 'CDKN1A', 'HDAC1', 'PML']
DB01593	A metallic element of atomic number 30 and atomic weight 65.38. It is a necessary trace element in the diet, forming an essential part of many enzymes, and playing an important role in protein synthesis and in cell division. Zinc deficiency is associated with anemia, short stature, hypogonadism, impaired wound healing, and geophagia. It is identified by the symbol _Zn_ [L2098]. A newer study sugg…	Zinc	Zinc can be used for the treatment and prevention of zinc deficiency/its consequences, including stunted growth and acute diarrhea in children, and slowed wound healing. It is also utilized for boosting the immune system, treating the common cold and recurrent ear infections, as well as preventing lower respiratory tract infections [L2172].	['BDKRB1', 'MGMT', 'ALDOA', 'EEF1A1', 'ENO1', 'GAPDHS', 'NME1', 'P4HB', 'PDIA3', 'PRDX1', 'PSPH', 'TPI1', 'TUFM', 'ESR1', 'IL3', 'MT2A', 'CCS', 'HDAC1', 'HDAC4', 'MPG', 'SEMG1', 'SOD1', 'HDAC8', 'SIVA1', 'GLRA1', 'MDM2', 'INS', 'UTRN', 'ASPA', 'S100A8', 'S100A9', 'MMP9', 'TP73', 'S100A2', 'TP53', 'MT3', 'PDCD6', 'DAND5', 'MT1A', 'A1BG', 'A2M', 'AGT', 'AHSG', 'APCS', 'APOA1', 'APOA2', 'APOA4', 'AP…
DB02709	Resveratrol (3,5,4'-trihydroxystilbene) is a polyphenolic phytoalexin. It is a stilbenoid, a derivate of stilbene, and is produced in plants with the help of the enzyme stilbene synthase. It exists as cis-(Z) and trans-(E) isomers. The trans- form can undergo isomerisation to the cis- form when heated or exposed to ultraviolet irradiation. In a 2004 issue of Science, Dr. Sinclair of Harvard Unive…	Resveratrol	Being investigated for the treatment of Herpes labialis infections (cold sores).	['NQO2', 'CSNK2A1', 'PTGS1', 'PTGS2', 'ALOX15', 'ALOX5', 'AHR', 'PI4K2B', 'ITGA5', 'ITGB3', 'APP', 'SNCA', 'ESR1', 'MTNR1A', 'MTNR1B', 'CLEC14A', 'NR1I2', 'NR1I3', 'SLC2A1', 'CBR1', 'PPARA', 'PPARG', 'AKT1', 'KHSRP', 'YARS']
DB04845	Ixabepilone is an epothilone B analog developed by Bristol-Myers Squibb as a cancer drug. It was FDA approved on October 16, 2007, for the treatment of unresponsive aggressive metastatic or locally advanced breast cancer. Ixabepilone is administered through injection, and will be marketed under the trade name Ixempra. Ixabepilone is a semisynthetic analogue of epothilone B. It has a lactone–lacta…	Ixabepilone	Investigated for use/treatment in breast cancer, head and neck cancer, melanoma, lung cancer, lymphoma (non-hodgkin's), prostate cancer, renal cell carcinoma, and cancer/tumors (unspecified).	['TUBB3']
DB05015	Belinostat is a novel agent that inhibits the enzyme histone deacetylase (HDAC) with a sulfonamide-hydroxamide structure. It was developed as an orphan drug to target hematological malignancies and solid tumors by TopoTarget. The safety and efficacy of belinostat is currently being evaluated for use in combination with traditional front-line therapies for the treatment of PTCL. Intravenous admini…	Belinostat	Belinostat is indicated for the treatment of patients with relapsed or refractory peripheral T-cell lymphoma (PTCL) with manageable safety profile. It is a potential alternative therapy for patients who did not experience adequate response to first-line drugs for PTCL. It can be used in patients with baseline thrombocytopenia [A19161].	['HDAC1', 'HDAC10', 'HDAC11', 'HDAC2', 'HDAC3', 'HDAC4', 'HDAC5', 'HDAC6', 'HDAC7', 'HDAC8', 'HDAC9']
DB06151	Acetylcysteine (also known as N-acetylcysteine or N-acetyl-L-cysteine or NAC) is primarily used as a mucolytic agent and in the management of acetaminophen poisoning. It is a derivative of cysteine with an acetyl group attached to the amino group of cysteine. NAC is essentially a prodrug that is converted to cysteine (in the intestine by the enzyme aminoacylase 1) and absorbed in the intestine in…	Acetylcysteine	Acetylcysteine is used mainly as a mucolytic and in the management of paracetamol (acetaminophen) overdose.	['GSS', 'SLC7A11', 'ACY1', 'IKBKB', 'CHUK', 'GRIN2B', 'GRIN1', 'GRIN2A', 'GRIN2D', 'GRIN3A']
DB06176	Romidepsin is a selective inhibitor of histone deacetylase, approved in the US in 2009 for the treatment of cutaneous T-cell lymphoma (CTCL) or/and peripheral T-cell lymphoma (PTCL) in patients who have received at least one prior systemic therapy. These indications are based on response rate. Clinical benefit such as improvement in overall survival has not been demonstrated.	Romidepsin	For the treatment of cutaneous T-cell lymphoma (CTCL) or/and peripheral T-cell lymphoma (PTCL) in patients who have received at least one prior systemic therapy. These indications are based on response rate. Clinical benefit such as improvement in overall survival has not been demonstrated.	['HDAC1', 'HDAC2', 'HDAC4', 'HDAC6', 'ABCC1']
DB06603	Panobinostat is an oral deacetylace (DAC) inhibitor approved on February 23, 2015 by the FDA for the treatment of multiple myeloma. The approval was accelerated based on progression-free survival, therefore confirmatory trials by the sponsor to demonstrate clinical efficacy in multiple myeloma treatment are in progress of being conducted. Panobinostat is marketed by Novartis under the brand name …	Panobinostat	Panobinostat is indicated in the treatment of multiple myeloma in combination with dexamethasone and bortezomib in patients who have received 2 previous treatment regimens including bortezomib and an immunomodulatory agent. This indication is approved by accelerated approval based on progression free survival as of February 23, 2015.	['HDAC1', 'HDAC10', 'HDAC11', 'HDAC2', 'HDAC3', 'HDAC4', 'HDAC5', 'HDAC6', 'HDAC7', 'HDAC8', 'HDAC9']
DB09074	Olaparib is an inhibitor of poly (ADP-ribose) polymerase (PARP) enzymes, including PARP1, PARP2, and PARP3. PARP enzymes are involved in normal cellular homeostasis, such as DNA transcription, cell cycle regulation, and DNA repair. Olaparib has been shown to inhibit growth of select tumor cell lines in vitro and decrease tumor growth in mouse xenograft models of human cancer both as monotherapy o…	Olaparib	Olaparib is a poly (ADP-ribose) polymerase (PARP) inhibitor indicated for the treatment of: (I) Ovarian cancer, in which the medication is intended for [a] the maintenance treatment of adult patients with recurrent epithelial ovarian, fallopian tube or primary peritoneal cancer, who are in complete or partial response to platinum-based chemotherapy, or [b] for the treatment of adult patients with…	['PARP1', 'PARP2', 'PARP3']
DB09130	Copper is a transition metal and a trace element in the body. It is important to the function of many enzymes including cytochrome c oxidase, monoamine oxidase and superoxide dismutase [FDA Label]. Copper is commonly used in contraceptive intrauterine devices (IUD) [L801].	Copper	For use in the supplementation of total parenteral nutrition and in contraception with intrauterine devices [FDA Label] [L801].	['APP', 'AHCY', 'HIST1H2BC', 'GAPDH', 'NME1', 'HIST1H1E', 'PRDX1', 'S100A8', 'RPSA', 'ACTG1', 'ENO1', 'EEF1A1', 'KRT8', 'P4HB', 'PDIA3', 'HSPD1', 'HSPA13', 'HSPA5', 'HSP90B1', 'TF', 'Lyar', 'RPS2', 'SRSF1', 'HNRNPA2B1', 'HNRNPH1', 'HNRNPH3', 'cbiD', 'HNRNPL', 'SFPQ', 'SF3A2', 'RACK1', 'ACTN1', 'ACY1', 'ANXA4', 'ANXA5', 'CALR', 'PKM', 'AKR1A1', 'CYB5R3', 'GSR', 'TKT', 'PRDX2', 'PRDX6', 'PPIA', 'HS…
DB09401	Isosorbide is an organic nitrate with vasodilatory properties on both arteries and veins.	Isosorbide	Indicated for the prevention and treatment of angina pectoris due to coronary artery disease. The onset of action of oral isosorbide mononitrate is not sufficiently rapid for this product to be useful in aborting an acute anginal episode.[label]	['BCL2', 'BCL2L1', 'MCL1']
DB11577	Indolesulfonic acid is a blue-colored dye used a marker in urological procedures, also known as _indigo carmine_ [L2219]. Indigo carmine, or 5, _5'-indigodisulfonic acid_ sodium salt, also known as _indigotine_ or _FD& C Blue #2 _is a pH indicator with the chemical formula C16H8N2Na2O8S2. It is approved for use as a food dye in the United States and the EU and has the E number E132 [L2216]	Indigotindisulfonic Acid	This drug was initially used as a kidney function test. The main application of indigo carmine at this time is localizing and visualizing ureteral orifices during cystoscopy and ureteral catheterization procedures [L2215].	['AHR', 'ADRA1A', 'ADRA1B', 'ADRA1D', 'ADRA2A', 'ADRA2B', 'ADRA2C']
DB11639	Dibotermin alfa is a recombinant human bone morphogenetic protein-2 (rhBMP-2) derived from a recombinant Chinese Hamster Ovary (CHO) cell line [FDA Label]. It is implanted in patients undergoing bone surgeries or those with fractures. BMPs are subfamily of the transforming growth factor-β (TGF-β) superfamily that have different actions on the bone matrix [A31946]. BMP-2 is a potent osteoinductive…	Dibotermin alfa	- indicated for the treatment of acute tibia fractures in adults, as an adjunct to standard care using open fracture reduction and intramedullary unreamed nail fixation [FDA Label]. - indicated for single-level lumbar interbody spine fusion as a substitute for autogenous bone graft in adults with degenerative disc disease who have had at least 6 months of non-operative treatment for this conditio…	['BMPR2', 'BMPR1A']
DB11653	Bremelanotide is a 7 amino acid peptide used to treat hypoactive sexual desire disorder in premenopausal women.[L4894] Bremelanotide does not interact with alcohol.[A179686] The mechanism by which bremelanotide's action on receptors translates to a clinical effect is still unknown.[L4894] Bremelanotide was first described in the literature in 2003 when it was known by the investigational code PT-…	Bremelanotide	Bremelanotide is indicated to treat premenopausal women with hypoactive sexual desire disorder that is not due to a medical or psychiatric condition, problems with the relationship, or the effects of a medication or drug.[L4894]	['MC1R', 'MC2R']
DB11718	Encorafenib, also known as _BRAFTOVI_, is a kinase inhibitor. Encorafenib inhibits BRAF gene, which encodes for B-raf protein, which is a proto-oncogene involved in various genetic mutations [FDA label]. This protein plays a role in regulating the MAP kinase/ERK signaling pathway, which impacts cell division, differentiation, and secretion. Mutations in this gene, most frequently the V600E mutati…	Encorafenib	Used in combination with [Binimetinib] in metastatic melanoma with a BRAF V600E or V600K mutation, as detected by an FDA-approved test [L3335].	['BRAF', 'CCND1']
DB11760	Talazoparib was approved by the FDA for use in germline BRCA mutated, HER2 negative, locally advanced or metastatic breast cancer on October 16, 2018 under the trade name Talzenna [L4661]. Talzenna was granted approval based on the results of the EMBRACA trial in which talazoparib resulted in a mean 8.6 months progression-free survival time versus physician's choice chemotherapy which resulted in…	Talazoparib	Talazoparib is indicated for the treatment of deleterious or suspected deleterious germline BRCA mutated, HER2 negative locally advanced or metastatic breast cancer in adults [FDA Label].	['PARP1', 'PARP2']
DB11793	Niraparib is an orally active PARP inhibitor developed by Tesaro to treat ovarian cancer. FDA approval on March 2017.	Niraparib	Niraparib is indicated for the maintenance treatment of adult patients with recurrent epithelial ovarian, fallopian tube, or primary peritoneal cancer who are in complete or partial response to platinum-based chemotherapy	['PARP1', 'PARP2']
DB12010	Fostamatinib has been investigated for the treatment and basic science of Rheumatoid Arthritis and Immune Thrombocytopenic Purpura (ITP). It was approved on April 17, 2018 under the trade name Tavalisse for use in ITP [L2644,FDA Label]. Fostamatinib has also been granted orphan drug status by the FDA [L2644].	Fostamatinib	Fostamatinib is indicated for use in the treatment of chronic immune thrombocytopenia (ITP) in patients who have had insufficient response to previous therapy [FDA Label].	['SYK', 'ADORA3', 'VMAT2', 'FAAH', 'SLC29A1', 'UGT1A1', 'PDE5A', 'ALOX5', 'CTSS', 'CTSL', 'ABL1', 'CPK1', 'pknB', 'RPS6KA6', 'TYK2', 'COQ8A', 'JAK1', 'MET', 'NIM1K', 'STK26', 'PRKACA', 'STK24', 'STK3', 'TEC', 'STK33', 'STK35', 'STK36', 'STK38', 'STK38L', 'STK39', 'TAOK1', 'TAOK2', 'TAOK3', 'TBK1', 'TEK', 'TESK1', 'TGFBR1', 'TGFBR2', 'TIE1', 'TLK1', 'TLK2', 'TNIK', 'TNK1', 'TNK2', 'TNNI3K', 'TSSK1…
DB12328	Cantharidin is a naturally occurring odorless, colorless fatty substance of the terpenoid class that is produced as an oral fluid in the alimentary canal of the male blister beetle [A32891, A32892]. For its natural purpose, the male blister beetle secretes and presents the cantharidin to a female beetle as a copulatory gift during mating. Post-copulation, the female beetle places the cantharidin …	Cantharidin	The only therapeutic use for which cantharidin is currently primarily indicated for is as an active ingredient in topical agents for treating common warts (verruca vulgaris), periungual warts, plantar warts, and molluscum contagiosum [A32891, A32892, F32]. At the same time, such topical cantharidin applications have also been used for a number of off-label indications like callus removal, cutaneo…	['AHR']
DB12332	Rucaparib is a potent mammalian poly(ADP-ribose) polymerase (PARP) 1, 2 and 3 inhibitor with anticancer properties. PPAR is an enzyme that plays an essential role in DNA repair by activating response pathways and facilitating repair [A18745], and defects in these repair mechanisms have been demonstrated in various malignancies, including cancer. Regulation of repair pathways is critical in promot…	Rucaparib	Indicated as monotherapy for the treatment of patients with deleterious BRCA mutation (germline and/or somatic) associated advanced ovarian cancer who have been treated with two or more chemotherapies. Select patients for therapy based on an FDA-approved companion diagnostic for rucaparib.	['PARP1', 'PARP2', 'PARP3']
DB14487		Zinc acetate	Zinc can be used for the treatment and prevention of zinc deficiency/its consequences, including stunted growth and acute diarrhea in children, and slowed wound healing. It is also utilized for boosting the immune system, treating the common cold and recurrent ear infections, as well as preventing lower respiratory tract infections [L2172].	['BDKRB1', 'MGMT', 'ALDOA', 'EEF1A1', 'ENO1', 'GAPDHS', 'NME1', 'P4HB', 'PDIA3', 'PRDX1', 'PSPH', 'TPI1', 'TUFM', 'ESR1', 'IL3', 'MT2A', 'CCS', 'HDAC1', 'HDAC4', 'MPG', 'SEMG1', 'SOD1', 'HDAC8', 'SIVA1', 'GLRA1', 'MDM2', 'INS', 'UTRN', 'ASPA', 'S100A8', 'S100A9', 'MMP9', 'TP73', 'S100A2', 'TP53', 'MT3', 'PDCD6', 'DAND5', 'MT1A', 'A1BG', 'A2M', 'AGT', 'AHSG', 'APCS', 'APOA1', 'APOA2', 'APOA4', 'AP…
DB14533		Zinc chloride	Zinc can be used for the treatment and prevention of zinc deficiency/its consequences, including stunted growth and acute diarrhea in children, and slowed wound healing. It is also utilized for boosting the immune system, treating the common cold and recurrent ear infections, as well as preventing lower respiratory tract infections [L2172].	['BDKRB1', 'MGMT', 'ALDOA', 'EEF1A1', 'ENO1', 'GAPDHS', 'NME1', 'P4HB', 'PDIA3', 'PRDX1', 'PSPH', 'TPI1', 'TUFM', 'ESR1', 'IL3', 'MT2A', 'CCS', 'HDAC1', 'HDAC4', 'MPG', 'SEMG1', 'SOD1', 'HDAC8', 'SIVA1', 'GLRA1', 'MDM2', 'INS', 'UTRN', 'ASPA', 'S100A8', 'S100A9', 'MMP9', 'TP73', 'S100A2', 'TP53', 'MT3', 'PDCD6', 'DAND5', 'MT1A', 'A1BG', 'A2M', 'AGT', 'AHSG', 'APCS', 'APOA1', 'APOA2', 'APOA4', 'AP…

## Sheet: Systemic Sclerosis
dbid	desc	drug_name	indication	targets
DB00061	Bovine adenosine deaminase derived from bovine intestine that has been extensively pegylated for extended serum half life.	Pegademase	For treatment of adenosine deaminase deficiency	['GRB2']
DB00075	Murine monoclonal antibody specific to CD3 T-cell lymphocyte antigens. More specifically it is a purified murine (mouse) monoclonal antibody, directed against the CD3 (T3) receptor on the surface of human T-cells (T-lymphocytes) cultured using the murine ascites method. Muromonab is 93% monomeric immune globulin G type 2a (IgG2a).	Muromonab	For treatment of organ transplant recipients, prevention of organ rejection	['CD3D', 'CD3E', 'CD3G', 'CD247', 'FCGR3B', 'C1R', 'C1QA', 'C1QB', 'C1QC', 'FCGR3A', 'C1S', 'FCGR1A', 'FCGR2A', 'FCGR2B', 'FCGR2C']
DB00128	One of the non-essential amino acids commonly occurring in the L-form. It is found in animals and plants, especially in sugar cane and sugar beets. It may be a neurotransmitter.	Aspartic acid	There is no support for the claim that aspartates are exercise performance enhancers, i.e. ergogenic aids.	['RNASE1', 'LYZ', 'SLC25A13', 'GOT1', 'ASPA', 'ASNS', 'ASS1', 'ACY1', 'GOT2', 'DARS', 'SLC25A12', 'ASPH', 'PAICS', 'CAD', 'ADSS', 'SLC1A1', 'GIG18', 'ASS', 'DARS2', 'ASRGL1', 'ADSSL1', 'ACY3']
DB00139	A water-soluble, colorless crystal with an acid taste that is used as a chemical intermediate, in medicine, the manufacture of lacquers, and to make perfume esters. It is also used in foods as a sequestrant, buffer, and a neutralizing agent. (Hawley's Condensed Chemical Dictionary, 12th ed, p1099; McGraw-Hill Dictionary of Scientific and Technical Terms, 4th ed, p1851)	Succinic acid	For nutritional supplementation, also for treating dietary shortage or imbalance	['SDHC', 'SUCNR1', 'OXCT2', 'TMLHE', 'SUCLA2', 'SLC25A10', 'SDHA', 'HSD17B6', 'SLC13A3', 'SLC13A2', 'SLC13A1', 'SUCLG2', 'SDHD', 'P4HA2', 'PLOD3', 'BBOX1', 'P4HA1', 'SDHB', 'ALDH5A1', 'SUCLG1', 'OXCT1', 'PLOD1', 'ASPH', 'P3H1', 'P3H2', 'P3H3']
DB00141	The N-acetyl derivative of glucosamine.	N-Acetylglucosamine	For the treatment and prevention of osteoarthritis, by itself or in combination with chondroitin sulfate.	['B4GALT3', 'B4GALT4', 'B4GALT2', 'NAGK', 'NAGPA', 'NAGLU', 'RENBP', 'B4GALT1']
DB00142	A peptide that is a homopolymer of glutamic acid.	Glutamic Acid	Considered to be nature's "Brain food" by improving mental capacities; helps speed the healing of ulcers; gives a "lift" from fatigue; helps control alcoholism, schizophrenia and the craving for sugar.	['GRM1', 'GRM4', 'GRIK4', 'GRIK5', 'GRM7', 'GRM8', 'SLC1A7', 'OPLAH', 'PFAS', 'BCAT2', 'GRIN2D', 'GRID2', 'GRIN3B', 'GATB', 'GLS', 'GOT2', 'EPRS', 'ASNS', 'GLUL', 'GOT1', 'TAT', 'GPT', 'GGCX', 'SLC1A3', 'SLC1A2', 'SLC1A1', 'GCLC', 'SLC1A6', 'GLUD2', 'GMPS', 'BCAT1', 'ABAT', 'GRIN1', 'FPGS', 'ENPEP', 'GRIN2A', 'GRIN2B', 'GRIN2C', 'GIG18', 'EARS2', 'LGSN', 'NADSYN1', 'CCBL2', 'NAGS', 'AADAT', 'GRIN…
DB00143	A tripeptide with many roles in cells. It conjugates to drugs to make them more soluble for excretion, is a cofactor for some enzymes, is involved in protein disulfide bond rearrangement and reduces peroxides.	Glutathione	For nutritional supplementation, also for treating dietary shortage or imbalance	['MGST3', 'HPGDS', 'TXNDC12', 'GSTA1', 'GSTA2', 'MGST1', 'ESD', 'GGT1', 'GSTM2', 'GLRX', 'GPX4', 'GSTM5', 'GPX6', 'HAGH', 'GPX1', 'GPX8', 'GPX7', 'MGST2', 'GSTO2', 'GLRX2', 'GLO1', 'LTC4S', 'GSR', 'GSS', 'GSTM1', 'GSTK1', 'GSTA3', 'GSTM3', 'GSTA4', 'GSTM4', 'GSTA5', 'GSTP1', 'GSTO1', 'GPX1', 'GPX2', 'GSTT1', 'GSTZ1', 'GPX5', 'GPX3', 'AKR1B1', 'MMP9', 'CYP3A4']
DB00153	Ergocalciferol is an inactivated vitamin D analog.[A177526] It is a form of vitamin synthesized by some plants in the presence of UVB light.[T577] The production of ergocalciferol was impulsed by the identification of dietary deficiency, more specifically vitamin D, as the main causative agent for rickets. Impulsed by this research, ergocalciferol was isolated for the first time from yeast in 193…	Ergocalciferol	Ergocalciferol is indicated for the treatment of hypoparathyroidism, refractory rickets, and familial hypophosphatemia.[FDA label] Hypoparathyroidism is the result of inadequate parathyroid hormone production that occurs due to the presence of damage or removal of the parathyroid glands. This condition produces decreased calcium and increased phosphorus levels.[L6082] Rickets is a condition produ…	['VDR', 'CACNG1', 'CACNA2D1', 'CACNA2D2', 'CACNA2D3', 'CACNA1C', 'CACNA1D', 'CACNA1F', 'CACNA1S', 'CACNB1', 'CACNB2', 'CACNB3', 'CACNB4', 'CACNA1B', 'CACNA1A', 'CACNA1G', 'CACNA1H', 'CACNA1I']
DB00157	NADH is the reduced form of NAD+, and NAD+ is the oxidized form of NADH, a coenzyme composed of ribosylnicotinamide 5'-diphosphate coupled to adenosine 5'-phosphate by pyrophosphate linkage. It is found widely in nature and is involved in numerous enzymatic reactions in which it serves as an electron carrier by being alternately oxidized (NAD+) and reduced (NADH). It forms NADP with the addition …	NADH	Some evidence suggests that NADH might be useful in treating Parkinson's disease, chronic fatigue syndrome, Alzheimer's disease and cardiovascular disease.	['UGDH', 'ADH1A', 'SORD', 'ADH4', 'ADH1C', 'ADH1B', 'ADH7', 'GPD1', 'LDHAL6A', 'ADH5', 'AKR1B1', 'HSD17B10', 'MDH2', 'LDHA', 'ME2', 'HSD17B4', 'LDHAL6B', 'LDHC', 'LDHB', 'EHHADH', 'HADH', 'ME3', 'BDH1', 'MDH1', 'HIBADH', 'HSD17B3', 'HMGCR', 'ME1', 'PHGDH', 'HSD17B7', 'IDH3G', 'IDH3B', 'IDH3A', 'HSD17B1', 'HSD17B2', 'RDH5', 'H6PD', 'HSD17B8', 'AKR1C4', 'IMPDH2', 'AKR1C3', 'HPGD', 'TSTA3', 'AKR1C1'…
DB00210	Adapalene is a member of the retinoid drug class that is typically found in topical formulations used for the treatment of acne. It may be used to treat keratosis pilaris as well as other skin conditions as off-label use. It is marketed by Galderma under the trade names Differin and Adaferin.	Adapalene	For the topical treatment of comedo, papular and pustular acne (acne vulgaris) of the face, chest or back.	['RARG', 'RARB', 'RXRG', 'RXRB', 'RARA', 'RXRA', 'PTGS2']
DB00243	Ranolazine is an acetanilide and piperazine derivative that inhibits the late sodium current.[A174946] It is presented as a racemic form in a ration 1:1 with no inter-conversion.[L5473] The ranolazine product as found today was developed by Lupin Ltd and approved by the FDA in 2013.[L5437] However, the original ranolazine product was developed by CV Therapeutics Inc, FDA approved in 2006[L5440] a…	Ranolazine	Ranolazine is approved as a second-line agent in the management of chronic stable angina pectoris that is refractory to conventional anti-ischemic therapy.[A174913] Ranolazine has also been used off-label for the treatment of some arrhythmias such as ventricular tachycardia, however, this use does not have a lot of supporting evidence.[A174940] The use of ranolazine has been researched in the tre…	['CACNA1C', 'CACNA1D', 'CACNA1F', 'CACNA1S', 'CACNB1', 'CACNB2', 'CACNB3', 'CACNB4', 'ADRA1A', 'ADRA1B', 'ADRA1D', 'ADRB1']
DB00308	Ibutilide is a Class III antiarrhythmic agent available in intravenous formulations. It is indicated for the conversion of acute atrial flutter and recent onset atrial fibrillation to normal sinus rhythm (NSR).	Ibutilide	Indicated for the rapid conversion of atrial fibrillation or atrial flutter of recent onset to sinus rhythm.	['CACNA1C', 'CACNB1', 'KCNH2', 'CACNA2D1', 'CACNG1', 'KCNK1', 'KCNK6', 'KCNH6', 'KCNH7', 'KCNJ11']
DB00381	Amlodipine, initially approved by the FDA in 1987, is a popular antihypertensive drug belonging to the group of drugs called _dihydropyridine calcium channel blockers_. Due to their selectivity for the peripheral blood vessels, dihydropyridine calcium channel blockers are associated with a lower incidence of myocardial depression and cardiac conduction abnormalities than other calcium channel blo…	Amlodipine	Amlodipine may be used alone or in combination with other antihypertensive and antianginal agents for the treatment of the following conditions [FDA label]: • Hypertension • Coronary artery disease • Chronic stable angina • Vasospastic angina (Prinzmetal’s or Variant angina) • Angiographically documented coronary artery disease in patients without heart failure or an ejection fraction < 40%	['CACNA1C', 'CACNA1B', 'CACNB1', 'CACNA2D3', 'CA1', 'SMPD1', 'CACNG1', 'CACNA2D1', 'CACNA2D2', 'CACNA2D3', 'CACNA1C', 'CACNA1D', 'CACNA1F', 'CACNA1S', 'CACNB1', 'CACNB2', 'CACNB3', 'CACNB4', 'CACNA1B', 'CACNA1A', 'CACNA1G', 'CACNA1H', 'CACNA1I', 'CACNA1I']
DB00393	Nimodipine is a 1,4-dihydropyridine calcium channel blocker. It acts primarily on vascular smooth muscle cells by stabilizing voltage-gated L-type calcium channels in their inactive conformation. By inhibiting the influx of calcium in smooth muscle cells, nimodipine prevents calcium-dependent smooth muscle contraction and subsequent vasoconstriction. Compared to other calcium channel blocking age…	Nimodipine	For use as an adjunct to improve neurologic outcome following subarachnoid hemorrhage (SAH) from ruptured intracranial berry aneurysms by reducing the incidence and severity of ischemic deficits.	['CACNA1C', 'CACNA1D', 'CACNA1F', 'CACNA1S', 'CACNB1', 'CACNB2', 'CACNB3', 'CACNB4', 'NR3C2', 'AHR']
DB00421	Spironolactone is a potassium sparing diuretic like [eplerenone] that competitively inhibits mineralocorticoid receptors in the distal convoluted tubule to promote sodium and water excretion and potassium retention.[A11837]. Spironolactone was originally developed purely for this ability before other pharmacodynamic properties of the drug were discovered.[A11837,A178246] It is indicated to treat …	Spironolactone	Spironolactone is indicated for the treatment of New York Heart Association Class III-IV heart failure, management of edema in cirrhotic adults not responsive to fluid and sodium restrictions, primary hyperaldosteronism short-term preoperatively, primary hyperaldosteronism long-term in patients with aldosterone producing adrenal adenomas that are not candidates for surgery or patients with bilart…	['NR3C2', 'AR', 'PGR', 'NR3C1', 'CYP11B2', 'SRD5A1', 'SRD5A2', 'SRD5A3', 'SHBG', 'CACNG1', 'CACNA2D1', 'CACNA2D2', 'CACNA2D3', 'CACNA1C', 'CACNA1D', 'CACNA1F', 'CACNA1S', 'CACNB1', 'CACNB2', 'CACNB3', 'CACNB4', 'CACNA1B', 'CACNA1A', 'CACNA1G', 'CACNA1H', 'CACNA1I', 'NR1I2']
DB00459	An oral retinoid effective in the treatment of psoriasis. It is the major metabolite of etretinate with the advantage of a much shorter half-life when compared with etretinate.	Acitretin	For the treatment of severe psoriasis in adults.	['RXRA', 'RARA', 'RARB', 'RARG', 'RXRB', 'RXRG', 'RBP1']
DB00515	Cisplatin, cisplatinum or cis-diamminedichloroplatinum(II) (CDDP) is a platinum-based chemotherapy drug used to treat various types of cancers, including sarcomas, some carcinomas (e.g. small cell lung cancer, and ovarian cancer), lymphomas and germ cell tumors. It was the first member of its class, which now also includes carboplatin and oxaliplatin.	Cisplatin	For the treatment of metastatic testicular tumors, metastatic ovarian tumors and advanced bladder cancer.	['MPG', 'A2M', 'TF', 'ATOX1']
DB00523	An important regulator of gene expression during growth and development, and in neoplasms. Tretinoin, also known as retinoic acid and derived from maternal vitamin A, is essential for normal growth; and embryonic development. An excess of tretinoin can be teratogenic. It is used in the treatment of psoriasis; acne vulgaris; and several other skin diseases. It has also been approved for use in pro…	Alitretinoin	For topical treatment of cutaneous lesions in patients with AIDS-related Kaposi's sarcoma.	['RARA', 'RXRA', 'RARB', 'RXRB', 'RARG', 'RXRG', 'IGFBP3', 'PSG5', 'CYP26C1']
DB00653	A small colorless crystal used as an anticonvulsant, a cathartic, and an electrolyte replenisher in the treatment of pre-eclampsia and eclampsia. It causes direct inhibition of action potentials in myometrial muscle cells. Excitation and contraction are uncoupled, which decreases the frequency and force of contractions. (From AMA Drug Evaluations Annual, 1992, p1083)	Magnesium sulfate	Used for immediate control of life-threatening convulsions in the treatment of severe toxemias (pre-eclampsia and eclampsia) of pregnancy and in the treatment of acute nephritis in children. Also indicated for replacement therapy in magnesium deficiency, especially in acute hypomagnesemia accompanied by signs of tetany similar to those of hypocalcemia. Also used in uterine tetany as a myometriat …	['CACNG1', 'CACNA2D1', 'CACNA1C', 'CACNB1', 'CACNB2', 'CACNA1S']
DB00661	A calcium channel blocker that is a class IV anti-arrhythmia agent.	Verapamil	For the treatment of hypertension, angina, and cluster headache prophylaxis.	['CACNA1C', 'CACNA1D', 'CACNA1F', 'CACNA1S', 'CACNB1', 'CACNB2', 'CACNB3', 'CACNB4', 'CACNA1I', 'CACNA1G', 'CACNA1B', 'CACNA1A', 'KCNH2', 'SCN5A', 'KCNJ11', 'SLC6A4', 'ADRA1A', 'ADRA1B', 'ADRA1D']
DB00755	Tretinoin, also known as all-trans-retinoic acid (ATRA), is a naturally occurring derivative of vitamin A (retinol). Retinoids such as tretinoin are important regulators of cell reproduction, proliferation, and differentiation and are used to treat acne and photodamaged skin and to manage keratinization disorders such as ichthyosis and keratosis follicularis. Tretinoin also represents the class o…	Tretinoin	For the the induction of remission in patients with acute promyelocytic leukemia (APL), French-American-British (FAB) classification M3 (including the M3 variant); For the topical treatment of acne vulgaris, flat warts and other skin conditions (psoriasis, ichthyosis congenita, icthyosis vulgaris, lamellar icthyosis, keratosis palmaris et plantaris, epidermolytic hyperkeratosis, senile comedones,…	['RXRB', 'RXRG', 'RARG', 'ALDH1A1', 'GPRC5A', 'NR0B1', 'ALDH1A2', 'RARRES1', 'RARA', 'RARB', 'LCN1', 'OBP2A', 'RBP4', 'PDK4', 'RXRA', 'CYP26A1', 'CYP26B1', 'CYP26C1', 'HPGDS']
DB00799	Tazarotene, commonly marketed as Tazorac®, Avage®, and Zorac®, is member of the acetylenic class of retinoids. It is a prodrug that is found in topical formulations used in the treatment of various conditons, such as psoriasis, acne, and sun damaged skin (photodamage).	Tazarotene	Used to treat psoriasis, acne and sun damaged skin (photodamage).	['RARA', 'RXRB', 'RARG', 'RARB']
DB00825	Menthol is a covalent organic compound made synthetically or obtained from peppermint or other mint oils. Forming clear or white waxy, crystalline substance, menthol is typically solid at room temperature. (-)-Menthol is the naturally-occurring and main form of menthol, and is assigned the (1R,2S,5R) configuration. Menthol mediates anesthetic properties and anti-irritating properties locally, thu…	Levomenthol	Used to treat occasional minor irritation, pain, sore mouth, and sore throat as well as cough associated with a cold or inhaled irritants.	['TRPM8', 'TRPA1', 'TRPV3', 'OPRK1', 'CACNA1C', 'CACNA1D', 'CACNA1F', 'CACNA1S', 'CACNB1', 'CACNB2', 'CACNB3', 'CACNB4']
DB00898	A clear, colorless liquid rapidly absorbed from the gastrointestinal tract and distributed throughout the body. It has bactericidal activity and is used often as a topical disinfectant. It is widely used as a solvent and preservative in pharmaceutical preparations as well as serving as the primary ingredient in alcoholic beverages.	Ethanol	For therapeutic neurolysis of nerves or ganglia for the relief of intractable chronic pain in such conditions as inoperable cancer and trigeminal neuralgia (tic douloureux), in patients for whom neurosurgical procedures are contraindicated.	['GABRA1', 'GRIN3A', 'GLRA1', 'GLRA2', 'CACNB1', 'HTR3A', 'GABRA2', 'CHRNA10', 'CACNA1C', 'GABRA5', 'GABRA4', 'GABRA3', 'GRIA1', 'CACNG1', 'CHRNA2', 'GABRA6', 'GRIA2', 'GRIA4', 'GRIA3', 'CHRNA4', 'CHRNB2', 'KCNJ3', 'KCNJ6', 'VCAM1', 'SLC29A1', 'KCNJ5', 'CHRNA7', 'CHRNA9', 'GABRB1', 'GABRB3', 'GABRB2', 'CACNA1S', 'CACNA1D', 'CHRNB4', 'CHRNA3', 'CHRNA5', 'CHRNA6', 'CHRNB3', 'GABRG1', 'GABRG3', 'GAB…
DB00982	Isotretinoin is a retinoid derivative of vitamin A used in the treatment of severe recalcitrant acne.[Label] It was most widely marketed under the brand name Accutane, which has since been discontinued.[L6574] Isotretinoin is associated with major risks in pregnancy and so it is only available under the iPLEDGE program in the United States.[L6579] The first isotretinoin containing product was FDA…	Isotretinoin	Isotretinoin is indicated to treat severe recalcitrant nodular acne and patients ≥12 years enrolled in the iPLEDGE program.[Label,L6579]	['RARA', 'RARG']
DB01041	A piperidinyl isoindole originally introduced as a non-barbiturate hypnotic, but withdrawn from the market due to teratogenic effects. It has been reintroduced and used for a number of immunological and inflammatory disorders. Thalidomide displays immunosuppresive and anti-angiogenic activity. It inhibits release of tumor necrosis factor-alpha from monocytes, and modulates other cytokine action. …	Thalidomide	For the acute treatment of the cutaneous manifestations of moderate to severe erythema nodosum leprosum (ENL). Also for use as maintenance therapy for prevention and suppression of the cutaneous manifestations of ENL recurrence.	['CRBN', 'TNF', 'NFKB1', 'FGFR2', 'PTGS2', 'ORM1', 'ORM2']
DB01169	Arsenic trioxide is a chemotheraputic agent of idiopathic function used to treat leukemia that is unresponsive to first line agents. It is suspected that arsenic trisulfide induces cancer cells to undergo apoptosis. In general, arsenic is known to be a naturally toxic substance capable of eliciting a variety of dangerous adverse effects. The enzyme thioredoxin reductase has recently been identifi…	Arsenic trioxide	For induction of remission and consolidation in patients with acute promyelocytic leukemia (APL), and whose APL is characterized by the presence of the t(15;17) translocation or PML/RAR-alpha gene expression	['IKBKB', 'TXNRD1', 'JUN', 'CCND1', 'MAPK3', 'MAPK1', 'AKT1', 'CDKN1A', 'HDAC1', 'PML']
DB01254	Dasatinib is an oral dual BCR/ABL and Src family tyrosine kinase inhibitor approved for use in patients with chronic myelogenous leukemia (CML). The main targets of Dasatinib, are BCRABL, SRC, Ephrins and GFR.	Dasatinib	For the treatment of adults with chronic, accelerated, or myeloid or lymphoid blast phase chronic myeloid leukemia with resistance or intolerance to prior therapy. Also indicated for the treatment of adults with Philadelphia chromosome-positive acute lymphoblastic leukemia with resistance or intolerance to prior therapy.	['ABL1', 'SRC', 'EPHA2', 'LCK', 'YES1', 'KIT', 'PDGFRB', 'STAT5B', 'ABL2', 'FYN', 'BTK', 'NR4A3', 'BCR', 'CSK', 'EPHA5', 'EPHB4', 'FGR', 'FRK', 'HSPA8', 'LYN', 'ZAK', 'MAPK14', 'PPAT']
DB01592	A metallic element found in certain minerals, in nearly all soils, and in mineral waters. It is an essential constituent of hemoglobin, cytochrome, and other components of respiratory enzyme systems. Its chief functions are in the transport of oxygen to tissue (hemoglobin) and in cellular oxidation mechanisms. Depletion of iron stores may result in iron-deficiency anemia. Iron is used to build up…	Iron	Used in preventing and treating iron-deficiency anemia.	['TFRC', 'EGLN1', 'HDAC8', 'AHSP', 'HBA1', 'FXN', 'FTH1', 'FEN1', 'NEIL1', 'NEIL2', 'POLB', 'CP', 'TF']
DB02659	A major primary bile acid produced in the liver and usually conjugated with glycine or taurine. It facilitates fat absorption and cholesterol excretion. [PubChem] Cholic acid, formulated as Cholbam capsules, is approved by the United States Food and Drug Administration as a treatment for children and adults with bile acid synthesis disorders due to single enzyme defects, and for peroxisomal disor…	Cholic Acid	Oral cholic acid is indicated for: treatment of bile acid synthesis disorders due to single enzyme defects; and as adjunctive treatment of peroxisomal disorders including Zellweger spectrum disorders in patients who exhibit manifestations of liver disease, steatorrhea or complications from decreased fat soluble vitamin absorption.	['FECH', 'ADH1C', 'ESRRG', 'FABP6', 'COX4I1', 'MT-CO1', 'MT-CO2', 'MT-CO3', 'COX5A', 'COX5B', 'COX6C', 'COX7B', 'COX7C', 'COX8A', 'COX6A2', 'COX6B1', 'COX7A1', 'PLA2G1B', 'CES1', 'DKFZp686P18130', 'cbh', 'NR1H4', 'GPBAR1']
DB03147	A condensation product of riboflavin and adenosine diphosphate. The coenzyme of various aerobic dehydrogenases, e.g., D-amino acid oxidase and L-amino acid oxidase. (Lehninger, Principles of Biochemistry, 1982, p972) Flavin adenine dinucleotide is approved for use in Japan under the trade name Adeflavin as an ophthalmic treatment for vitamin B2 deficiency.	Flavin adenine dinucleotide	Used to treat eye diseases caused by vitamin B2 deficiency, such as keratitis and blepharitis.	['glf', 'hmp', 'thiO', 'POR', 'GCDH', 'ACADM', 'DAO', 'putA', 'phr', 'MAOA', 'ACADS', 'IL4I1', 'fadH', 'xecC', 'pobA', 'NOS1', 'NQO1', 'pobA', 'ERO1B', 'GSR', 'fprA', 'CYB5R3', 'choA', 'thyX', 'pox5', 'trxB', 'gor', 'metF', 'soxA', 'TPR', 'NQO2', 'IVD', 'XDH', 'choB', 'dmg', 'npr', 'DPYD', 'petH', 'dld', 'cysJ', 'TXNRD1', 'fpr', 'ACAD8', 'AIFM1', 'bphA4', 'phrB', 'phr', 'nadB', 'cry', 'DLD', 'ifc…
DB04855	Dronedarone is a sinus rhythm controller for management of paroxysmal or persistent atrial fibrillation. Classified as a Class III antiarrhythmic but displays properties of all four Vaughan-Williams classes, dronedarone blocks a multitude of channels (sodium, potassium, calcium), and demonstrates antiadrenergic properties. Chemically, it is a benzofuran derivative. FDA approved on July 1, 2009.	Dronedarone	Management of paroxysmal or persistent atrial fibrillation via restoration of normal sinus rhythm.	['ADRA1A', 'ADRA1B', 'ADRA1D', 'ADRA2A', 'ADRA2B', 'ADRA2C', 'ADRB1', 'KCNH2', 'CACNA1C', 'CACNA1D', 'CACNA1F', 'CACNA1S', 'CACNB1', 'CACNB2', 'CACNB3', 'CACNB4', 'SCN1A', 'KCNK2']
DB08814	Triflusal is a 2-acetoxy-4-trifluoromethylbenzoic acid and it is an aspirin chemically-related molecule but not a derivative. The benefits of this agent are the lack of action over the arachidonic acid pathway, the driven production of nitric oxide and the increase of cyclic nucleotide concentration on endothelial cells. The latest translates into the expansion of peripheral blood vessels.[A31675…	Triflusal	Triflusal is indicated as prophylaxis of thromboembolic disorders.[L1185] It has been registered in Spain and in other countries of Europe, South America and South Korea for the prevention of Stroke and myocardial infarction.[T93]	['PTGS1', 'NFKB1', 'NOS2', 'PDE10A']
DB09089	Trimebutine is a spasmolytic agent that regulates intestinal and colonic motility and relieves abdominal pain with antimuscarinic and weak mu opioid agonist effects. It is marketed for the treatment of irritable bowel syndrome (IBS) and lower gastrointestinal tract motility disorders, with IBS being one of the most common multifactorial GI disorders [A19691]. It is used to restore normal bowel fu…	Trimebutine	Indicated for symptomatic treatment of irritable bowel syndrome (IBS) and treatment of postoperative paralytic ileus following abdominal surgery.	['OPRM1', 'CACNA1C', 'CACNA1D', 'CACNA1F', 'CACNA1S', 'CACNB1', 'CACNB2', 'CACNB3', 'CACNB4', 'KCNMA1', 'KCNMB1', 'KCNMB2', 'KCNMB3', 'KCNMB4', 'KCNN4', 'KCNN1', 'KCNN2', 'KCNN3', 'CACNA1G', 'CACNA1H', 'CACNA1I', 'CHRM1', 'CHRM2', 'CHRM3', 'CHRM4']
DB09130	Copper is a transition metal and a trace element in the body. It is important to the function of many enzymes including cytochrome c oxidase, monoamine oxidase and superoxide dismutase [FDA Label]. Copper is commonly used in contraceptive intrauterine devices (IUD) [L801].	Copper	For use in the supplementation of total parenteral nutrition and in contraception with intrauterine devices [FDA Label] [L801].	['APP', 'AHCY', 'HIST1H2BC', 'GAPDH', 'NME1', 'HIST1H1E', 'PRDX1', 'S100A8', 'RPSA', 'ACTG1', 'ENO1', 'EEF1A1', 'KRT8', 'P4HB', 'PDIA3', 'HSPD1', 'HSPA13', 'HSPA5', 'HSP90B1', 'TF', 'Lyar', 'RPS2', 'SRSF1', 'HNRNPA2B1', 'HNRNPH1', 'HNRNPH3', 'cbiD', 'HNRNPL', 'SFPQ', 'SF3A2', 'RACK1', 'ACTN1', 'ACY1', 'ANXA4', 'ANXA5', 'CALR', 'PKM', 'AKR1A1', 'CYB5R3', 'GSR', 'TKT', 'PRDX2', 'PRDX6', 'PPIA', 'HS…
DB09236	Lacidipine is a lipophilic dihydropyridine calcium antagonist with an intrinsically slow onset of activity. Due to its long duration of action, lacidipine does not lead to reflex tachycardia [A31536]. It displays specificity in the vascular smooth muscle, where it acts as an antihypertensive agent to dilate peripheral arterioles and reduce blood pressure. Compared to other dihydropyridine calcium…	Lacidipine	Indicated for the treatment of hypertension either alone or in combination with other antihypertensive agents, including β-adrenoceptor antagonists, diuretics, and ACE-inhibitors [L1126].	['CACNA1C', 'CACNA1D', 'CACNA1F', 'CACNA1S', 'CACNB1', 'CACNB2', 'CACNB3', 'CACNB4']
DB09238	Manidipine (INN) is a calcium channel blocker (dihydropyridine type) that is used clinically as an antihypertensive. It is selective for vasculature and does not produce effects on the heart at clinically relevant dosages.	Manidipine	For the treatment of hypertension.	['CACNA1C', 'CACNA1D', 'CACNA1F', 'CACNA1S', 'CACNB1', 'CACNB2', 'CACNB3', 'CACNB4', 'CACNA1G', 'CACNA1H', 'CACNA1I']
DB11148	Butamben is a local anesthetic in the form of n-butyl-p-aminobenzoate.[A27147] Its structure corresponds to the standard molecule of a hydrophilic and hydrophobic domain separated by an intermediate ester found in most of the local anesthetics. Due to its very low water solubility, butamben was considered of low usability as it is only suitable to be used as a topical anesthesia. This belief chan…	Butamben	Butamben was indicated for the treatment of chronic pain due to its long-duration effect.[A32663] It is also indicated as a surface anesthetic for skin a mucous membrane and for the relief of pain and pruritus associated with anorectal disorders.[L2445]	['CACNG1', 'CACNA2D1', 'CACNA2D2', 'CACNA2D3', 'CACNA1C', 'CACNA1D', 'CACNA1F', 'CACNA1S', 'CACNB1', 'CACNB2', 'CACNB3', 'CACNB4', 'CACNA1B', 'CACNA1A', 'CACNA1G', 'CACNA1H', 'CACNA1I', 'KCNJ1', 'KCNJ10', 'KCNJ11', 'KCNJ12', 'KCNJ14', 'KCNJ15', 'KCNJ8']
DB12010	Fostamatinib has been investigated for the treatment and basic science of Rheumatoid Arthritis and Immune Thrombocytopenic Purpura (ITP). It was approved on April 17, 2018 under the trade name Tavalisse for use in ITP [L2644,FDA Label]. Fostamatinib has also been granted orphan drug status by the FDA [L2644].	Fostamatinib	Fostamatinib is indicated for use in the treatment of chronic immune thrombocytopenia (ITP) in patients who have had insufficient response to previous therapy [FDA Label].	['SYK', 'ADORA3', 'VMAT2', 'FAAH', 'SLC29A1', 'UGT1A1', 'PDE5A', 'ALOX5', 'CTSS', 'CTSL', 'ABL1', 'CPK1', 'pknB', 'RPS6KA6', 'TYK2', 'COQ8A', 'JAK1', 'MET', 'NIM1K', 'STK26', 'PRKACA', 'STK24', 'STK3', 'TEC', 'STK33', 'STK35', 'STK36', 'STK38', 'STK38L', 'STK39', 'TAOK1', 'TAOK2', 'TAOK3', 'TBK1', 'TEK', 'TESK1', 'TGFBR1', 'TGFBR2', 'TIE1', 'TLK1', 'TLK2', 'TNIK', 'TNK1', 'TNK2', 'TNNI3K', 'TSSK1…
DB13746	Bioallethrin refers to a mixture of two of the allethrin isomers (1R,trans;1R and 1R,trans;1S) in an approximate ratio of 1:1, where both isomers are active ingredients. A mixture of the two same stereoisomers, but in an approximate ratio of R:S in 1:3, is called esbiothrin. A mixture containing only S-forms of allethrin is referred to as esbioallethrin or S-bioallethrin. Bioallethrin is a synthe…	Bioallethrin	Bioallethrin was used for lice and scabies infestation. Other pyrethroids are now used in place of bioallethrin.	['CACNA1G', 'CACNA1H', 'CACNA1I', 'CACNA1A', 'CACNA1C', 'CACNA1D', 'CACNA1F', 'CACNA1S', 'CACNB1', 'CACNB2', 'CACNB3', 'CACNB4']
DB13751	Glycyrrhizic acid is extracted from the root of the licorice plant; _Glycyrrhiza glabra_.[F79] It is a triterpene glycoside with glycyrrhetinic acid that possesses a wide range of pharmacological and biological activities. When extracted from the plant, it can be obtained in the form of ammonium glycyrrhizin and mono-ammonium glycyrrhizin.[T204] Glycyrrhizic acid has been developed in Japan and C…	Glycyrrhizic acid	Glycyrrhizic acid is widely applied in foods as a natural sweetener. As a therapeutic agent, is has been used in a vast variety of formulations as it is reported to be anti-inflammatory, anti-ulcer, anti-allergic, antioxidant, anti-tumor, anti-diabetic and hepatoprotective. Due to this properties, its indications have been: treatment of premenstrual syndrome, treatment of viral infections, anti-l…	['HSD11B1', 'TNF', 'CASP3', 'NFKB2', 'NFKB1', 'LPL']
DB13961	Fish oil is a component of SMOFLIPID, which was FDA approved in July 2016. It is indicated in adults as a source of calories and essential fatty acids for parenteral nutrition when oral or enteral nutrition is not possible, insufficient, or contraindicated. More commonly, fish oil refers to the omega-3-fatty acids eicosapentaenoic acid (EPA) and docosahexaenoic acid (DHA) [FDA Label]. In general,…	Fish oil	Under FDA approval, fish oil pharmaceuticals are typically products consisting of a combination of the omega-3-fatty acids eicosapentaenoic acid (EPA) and docosahexaenoic acid (DHA) and are indicated primarily as an adjunct to diet to reduce triglyceride levels in adult patients with severe (>=500 mg/dL) hypertriglyceridemia [FDA Label, F36]. Under EMA approval, such fish oil pharmaceuticals comp…	['DGAT2', 'PTGS2', 'FFAR4', 'CACNA1C', 'CACNA1D', 'CACNA1F', 'CACNA1S', 'CACNB1', 'CACNB2', 'CACNB3', 'CACNB4', 'NFKB2', 'NFKB1', 'SREBF1', 'PPARA', 'PPARG', 'PPARD']
DB14488		Ferrous gluconate	Used in preventing and treating iron-deficiency anemia.	['TFRC', 'EGLN1', 'HDAC8', 'AHSP', 'HBA1', 'FXN', 'FTH1', 'FEN1', 'NEIL1', 'NEIL2', 'POLB', 'CP', 'TF']
DB14489		Ferrous succinate	Used in preventing and treating iron-deficiency anemia.	['TFRC', 'EGLN1', 'HDAC8', 'AHSP', 'HBA1', 'FXN', 'FTH1', 'FEN1', 'NEIL1', 'NEIL2', 'POLB', 'CP', 'TF']
DB14490		Ferrous ascorbate	Used in preventing and treating iron-deficiency anemia.	['TFRC', 'EGLN1', 'HDAC8', 'AHSP', 'HBA1', 'FXN', 'FTH1', 'FEN1', 'NEIL1', 'NEIL2', 'POLB', 'CP', 'TF']
DB14491	Used in treatment of iron deficiency anemia.	Ferrous fumarate	Used in preventing and treating iron-deficiency anemia.	['TFRC', 'EGLN1', 'HDAC8', 'AHSP', 'HBA1', 'FXN', 'FTH1', 'FEN1', 'NEIL1', 'NEIL2', 'POLB', 'CP', 'TF']
DB14501		Ferrous glycine sulfate	Used in preventing and treating iron-deficiency anemia.	['TFRC', 'EGLN1', 'HDAC8', 'AHSP', 'HBA1', 'FXN', 'FTH1', 'FEN1', 'NEIL1', 'NEIL2', 'POLB', 'CP', 'TF']
DB14507		Lithium citrate	Lithium is used as a mood stabilizer, and is used for treatment of depression and mania. It is often used in bipolar disorder treatment.	['IMPA2', 'IMPA1', 'GSK3B', 'GRIA3']
DB14509	Lithium has been used to treat manic episodes since the 19th century[A176642]. Though it is widely used, its mechanism of action is still unknown[FDA Label][A14585,A176642,A176651,L5843]. Lithium carbonate has a narrow therapeutic range and so careful monitoring is required to avoid adverse effects[FDA Label].	Lithium carbonate	Lithium is used as a mood stabilizer, and is indicated for the treatment of manic episodes and maintenance of bipolar disorder[FDA Label].	['IMPA2', 'IMPA1', 'GSK3B', 'GRIA3']
