# Supplementary material for: Chromatin Looping Links Target Genes with Genetic Risk Loci for Dermatological Traits
Source: J Invest Dermatol. 2021 Aug;141(8):1975–84. doi: 10.1016/j.jid.2021.01.015 (PMC8315765; doi:10.1016/j.jid.2021.01.015)
Supplement: Supplementary file 3 [file mmc4.csv]

	chr1	s1	e1	chr2	s2	e2	hacat_stim_rep1	hacat_unstim_rep1	myla_rep1	hacat_stim_rep2	hacat_unstim_rep2	myla_rep2	GM12878	naive_T_B2	naive_T_B3
0	chr16	3025000	3030000	chr16	3455000	3460000	0.174496333444588	0.254693492310106	0.9342630017192859	0.893542704101973	0.544158621935773	1.0	0.33566803818274393	0.0377000720745192	7.95007917241435e-05
1	chr2	105035000	105040000	chr2	105055000	105060000	0.9809799095913491	0.9572559181538391	0.999991614017116	0.9999801971940641	0.999907338923069	0.991862644886775	0.00012070695064206201	1.0	0.999999999999999
2	chr12	58430000	58435000	chr12	58535000	58540000	0.999753654186374	0.0480350299959232	1.0	0.0842511254234775	6.561692928873321e-05	1.0	1.0	1.0	1.0
3	chr12	92110000	92115000	chr12	92540000	92545000	0.9483944184577622	0.7676375898840301	6.01367345607678e-05	0.904211625252891	0.8134055966398319	0.32712214574252396	4.186516828091751e-06	0.9201583748954479	0.9986681852156619
4	chr10	100285000	100290000	chr10	100525000	100530000	0.0948026222155194	0.8956015102078471	0.225466488376669	1.03487637449207e-06	0.49861353653378704	0.22369919934581198	0.04507529241046499	0.0907770576585815	7.94906812084462e-05
5	chr1	43710000	43715000	chr1	43975000	43980000	5.893354958428429e-07	0.00434574858298992	0.9978940635846509	6.91247160602725e-05	0.0700996207226588	0.651388004944386	0.918545306372579	0.9927994768392029	0.9885437254756121
6	chr3	107235000	107240000	chr3	107430000	107435000	1.1323414023986101e-12	5.761715486462121e-14	8.05011983186499e-07	5.51549238019937e-31	6.4643833591782604e-21	3.92768405826641e-05	0.0157261878318662	0.287441861939969	0.968529258973623
7	chr5	42945000	42950000	chr5	42990000	42995000	0.00330633961182487	0.175404115556445	4.94708941806399e-10	1.13073933353323e-06	0.0037398521397393205	3.927646485385e-05	8.669962957392049e-19	1.65554198408595e-14	0.000279119776358444
8	chr2	9440000	9445000	chr2	9750000	9755000	0.6784967042339571	0.261924138746637	3.5296492002333197e-06	0.983241835518038	0.9979152364519119	3.92738151069591e-05	0.471593221518391	1.0	1.0
9	chr5	173725000	173730000	chr5	173885000	173890000	0.9749353428290292	0.975523338950702	0.8976933163386591	0.936210024225088	0.327374195984462	0.49187160622479603	0.00012069023766002801	0.999997141681702	1.0
10	chr15	90530000	90535000	chr15	90600000	90605000	0.999926223944364	0.9998569355682341	1.48291889267027e-07	0.999999999950738	0.999908865730625	3.9269813587549103e-05	0.000440134794049166	1.9180459974593302e-07	6.77519237094688e-10
11	chr1	900000	905000	chr1	920000	925000	2.10006746121239e-05	2.25206213130043e-06	0.00257418655470304	0.000259471019860596	0.00019590313346544698	0.0380426623333962	0.89161971152044	0.999999996586529	1.0
12	chr17	7035000	7040000	chr17	7250000	7255000	0.4711745459590971	0.0369205969285263	0.8802062196696422	0.577584964804101	0.0845804780775167	0.183749275565272	0.00012068014217546201	0.00264310011980338	0.476180262336284
13	chr12	88930000	88935000	chr12	89755000	89760000	1.0	0.9144874984121841	0.9352934662039449	0.9334896235617579	1.0	1.0	0.00012067973524116999	1.0	1.0
14	chr8	126840000	126845000	chr8	128165000	128170000	0.0495605993099105	0.7370108436697971	1.0	0.178234292974227	6.56028142090581e-05	1.0	1.0	1.0	1.0
15	chr7	101535000	101540000	chr7	101815000	101820000	0.42152686140888795	0.49518604174345704	6.0121940232345705e-05	0.00859033264716727	0.6728008272840589	0.681163723126774	1.68585106118336e-07	1.0	0.994827875109126
16	chr4	87100000	87105000	chr4	88280000	88285000	1.0	1.0	0.46651495536750504	1.0	1.0	0.835178688699544	0.6751024265110519	0.0307726369877282	7.94594366420861e-05
17	chr3	191245000	191250000	chr3	191330000	191335000	2.09950304610466e-05	0.0186489226492281	0.00349510596703667	1.47389506956523e-10	1.20669303794012e-13	0.999999999397414	5.000924743568829e-108	1.0	1.0
18	chr12	88420000	88425000	chr12	88935000	88940000	0.0337762098136156	0.6886620265442571	1.0	0.000153924633263207	6.558369403528211e-05	1.0	0.7803669809631129	1.0	1.0
19	chr6	95955000	95960000	chr6	96520000	96525000	0.593884437625977	0.64164932422111	1.0	1.0	6.55829316320349e-05	0.7194087208543821	0.8680594807917289	1.0	1.0
20	chr22	32660000	32665000	chr22	32760000	32765000	0.5899079013364891	0.308971889159239	1.0	6.908640854699549e-05	0.000694703829022855	1.0	1.0	1.0	1.0
21	chr12	46110000	46115000	chr12	46675000	46680000	2.0991480295472e-05	0.0881679848070988	1.0	7.002193461816241e-09	4.295061441592079e-09	1.0	0.0410424882125841	1.0	1.0
22	chr3	170995000	171000000	chr3	171555000	171560000	1.0	1.0	0.846433131443543	0.337525751383396	0.5088668303208571	1.0	0.000120630186363677	1.0	1.0
23	chr7	7180000	7185000	chr7	7640000	7645000	0.00484250493737732	0.6190609891280029	6.00958473893148e-05	1.0367415249106701e-06	1.97380340313662e-05	0.487134281121479	6.21974214334735e-11	9.479546884387599e-25	4.81331984772605e-23
24	chr7	142880000	142885000	chr7	143285000	143290000	0.17533328550815802	0.29965608805439503	0.9713729091831851	6.907631973863101e-05	0.50975294467393	1.0	0.774118885476481	0.9802091156229341	0.91365661864271
25	chr5	57370000	57375000	chr5	57840000	57845000	0.0663765450079372	0.12163785183863601	1.0	6.90742897300458e-05	0.0965411837655724	1.0	1.0	1.0	1.0
26	chr14	104750000	104755000	chr14	105490000	105495000	0.316058873282027	0.00603752426400169	0.392692253862528	0.0166377732686022	0.005531758194746421	1.0	0.28829563927346397	0.0863375577161093	7.94332553645903e-05
27	chr14	73740000	73745000	chr14	73780000	73785000	0.0678166329069429	2.1978338101063502e-05	0.0007768930598495781	0.0403439626888283	0.00155023549798282	0.32607815145121505	0.0481659622356123	8.36354093461076e-06	0.000497413269021508
28	chr16	28820000	28825000	chr16	28975000	28980000	0.0005845619695790651	2.19792141639945e-05	0.0146351196567888	1.3202718221451e-05	0.00958348638649272	0.334818212569377	4.9088903498711896e-05	0.0129085285823083	0.50697632233513
29	chr8	81075000	81080000	chr8	81230000	81235000	0.877812567372942	1.0	3.87543948130047e-08	0.9947397366028969	1.0	3.92421815148786e-05	9.00610924288312e-22	0.9337668981785071	0.971824703888308
30	chr20	10550000	10555000	chr20	10620000	10625000	0.0054812616229839	0.351317288009263	1.0	0.0897957138428788	6.55586356639961e-05	1.0	0.999999992245172	1.0	1.0
31	chr7	104925000	104930000	chr7	104970000	104975000	1.0	0.14005543996217099	1.0	0.00264454132619152	6.55574427533443e-05	1.0	0.0777582941328231	1.0	1.0
32	chr12	122980000	122985000	chr12	123630000	123635000	0.323831029734145	0.612072860958109	0.00109929937222709	0.0229942715334146	0.0625138182418155	0.0591540920362931	0.263766173054273	8.42953733383785e-05	0.28925172323430104
33	chr9	105895000	105900000	chr9	106915000	106920000	0.492895932042871	0.472568857907334	0.0008185110762015809	0.26466086676788697	0.797787642157937	3.92375312847815e-05	1.0	1.0	1.0
34	chr16	85170000	85175000	chr16	85220000	85225000	0.367046560490688	0.946988416073197	1.0	6.90591713938934e-05	0.862121125382414	1.0	0.999999140043641	1.0	1.0
35	chr15	41280000	41285000	chr15	42205000	42210000	0.846822402999775	0.8603079268209191	0.9106407833885161	0.646582245295858	0.635495337412305	0.307169245925398	0.669999302343682	0.00026591529737757404	7.94128681015432e-05
36	chr2	226125000	226130000	chr2	226795000	226800000	0.0119682615228356	0.0007902122848111889	6.0074473283657804e-05	2.77165569888922e-06	0.00461213678167882	0.00480497629273581	1.0	1.0	1.0
37	chr2	9430000	9435000	chr2	9735000	9740000	1.0	1.0	6.00716440055203e-05	0.996147075413308	1.0	0.109869027889938	1.0	0.7838216119894291	1.0
38	chr1	92480000	92485000	chr1	92540000	92545000	1.0	1.0	6.0070369255605895e-05	1.0	1.0	0.00224037957177391	0.000846680193058505	0.999999753832557	0.9999996458665921
39	chr14	22595000	22600000	chr14	22745000	22750000	0.998939373772462	0.9945340556783799	0.998586789453042	0.9996679307517959	0.9997159764956759	0.999821670759065	0.00012058619370355	0.9999910418594571	0.99999961229812
40	chr5	42995000	43000000	chr5	43065000	43070000	0.0113675098987091	0.000246068835743935	2.83058960122096e-06	0.000214414854249243	6.554750278129139e-05	3.987387649012809e-06	1.20865433793391e-14	7.696979227208479e-06	5.89808526430479e-06
41	chr5	169970000	169975000	chr5	170215000	170220000	0.8927030551268509	2.1972796572359502e-05	1.0	0.100089040278595	0.00811759989476683	1.0	1.0	1.0	1.0
42	chr2	11830000	11835000	chr2	12860000	12865000	2.09816345715371e-05	1.0	1.0	0.20055409825113896	0.7146317266328689	1.0	0.20526787222330603	0.777454116083816	1.0
43	chr7	108210000	108215000	chr7	108520000	108525000	0.400517986305384	0.0222199969886077	0.239535156580453	0.0172728175764773	6.554606109813039e-05	0.646290579056723	1.83581151769926e-08	1.0	0.9658027768579841
44	chr2	203725000	203730000	chr2	203865000	203870000	1.0	1.0	0.107712915967916	1.0	1.0	0.6174022418784971	1.0	0.0537566039295655	7.940126347919771e-05
45	chr21	15065000	15070000	chr21	15290000	15295000	2.09795074997126e-05	0.0259596471553235	1.0	4.38301360756029e-05	3.76329356671739e-09	1.0	1.0	1.0	1.0
46	chr8	56965000	56970000	chr8	56990000	56995000	0.9999988260571491	0.611800995877938	0.9989271388951899	6.904593614710721e-05	0.997720659711953	0.848659821202555	1.0	0.9999991094874159	0.999999999998958
47	chr14	20610000	20615000	chr14	20680000	20685000	0.0367095226782633	0.540781237308191	1.6085765163649597e-62	1.82883162178874e-48	6.55347279423364e-05	1.90167442143307e-61	1.1169496988306198e-70	5.59563330104246e-27	1.4723355309139199e-21
48	chr14	23640000	23645000	chr14	24195000	24200000	0.7079187636848859	0.700667168258517	6.0056803631819994e-05	0.7798374057173921	0.23299097621291298	0.0314070950004155	1.0	1.0	1.0
49	chr3	121850000	121855000	chr3	122265000	122270000	1.0	1.0	6.0058209571242894e-05	1.0	1.0	0.00429161401801165	0.00163319466665226	1.0	1.0
50	chr1	58695000	58700000	chr1	59755000	59760000	0.0145517701414554	0.131472695730989	2.71218670258888e-05	4.27482702079936e-08	6.55327252386735e-05	0.28404814836550796	8.474792680582059e-20	0.0009055759099563211	0.0180711943554738
51	chr6	16435000	16440000	chr6	16710000	16715000	0.918760075481249	0.4478811525951839	6.0051017915309e-05	0.321051935958328	0.8222798718497071	6.157127923094891e-05	0.46661105027282596	0.7485897921534599	0.859316172226288
52	chr11	95835000	95840000	chr11	96410000	96415000	9.495560698838442e-05	0.0901555191793802	1.0	6.90316659813294e-05	0.0160191051779876	1.0	0.0194161796735265	1.0	1.0
53	chr17	75940000	75945000	chr17	75975000	75980000	0.000202682062044212	0.00515781330165326	1.13128785011364e-05	1.0123103301094699e-11	0.000108210487060935	0.00145511265103729	7.95129484071885e-09	0.0038583542274645702	7.93755462375159e-05
54	chr12	47705000	47710000	chr12	48195000	48200000	0.0058558176618699	0.278354071556722	0.000605108399511903	0.00403155057551363	0.0640323033718725	0.00156930134952138	0.0937453986242446	1.01940726541831e-09	7.937604380650841e-05
55	chr3	184015000	184020000	chr3	184245000	184250000	0.000177750524758823	3.42250572336195e-07	6.0046662324700904e-05	1.84865718173134e-08	6.35379049459797e-08	0.0021841502075279897	1.64330465865725e-14	7.97597322459172e-05	0.0159051389354446
56	chr1	178020000	178025000	chr1	178120000	178125000	0.9992107467959092	0.9845583311256709	1.0	0.99999999958884	0.9994751518210999	1.0	0.00012054200324807801	1.0	1.0
57	chr19	44915000	44920000	chr19	45135000	45140000	0.971394824314257	1.0	0.985950540484803	0.738267274215508	1.0	0.8571027421575591	0.00012053468969397	1.0	1.0
58	chr2	201225000	201230000	chr2	201780000	201785000	0.00605869744435992	0.849263979286961	0.34655296610777603	0.11124414238396302	0.0925930403623842	0.00343218083231827	0.460117360400318	8.42488524905194e-05	0.775455620569931
59	chr10	63130000	63135000	chr10	63720000	63725000	0.0461940507762744	0.0233340197216776	0.4144558925379179	0.161831057685447	0.881345035269945	0.6133927846610749	0.0129329373209735	0.134381930516745	7.93627921796973e-05
60	chr10	26695000	26700000	chr10	28530000	28535000	0.47524834353195206	1.0	0.015490266265721	0.0984403596115577	0.00736194407026402	0.00104880962548129	0.0009352362564915	0.113188427201783	7.93584016854325e-05
61	chr2	63300000	63305000	chr2	63420000	63425000	1.0	1.0	6.003431998695141e-05	1.0	1.0	0.933277292921519	0.401548801185671	1.0	1.0
62	chr13	51810000	51815000	chr13	52195000	52200000	3.59585484984281e-05	0.584054909286952	0.899161872990285	0.137762645130959	0.512006391707265	0.496305656935943	0.00012051596338508999	0.0588173133135855	1.9395040129795e-05
63	chr5	141590000	141595000	chr5	141635000	141640000	0.99998948596942	0.9929671063091201	0.9999999999816359	0.9999752298619858	0.999998903741023	0.999999832955734	0.999910078954131	6.697956748053979e-09	7.934777804623521e-05
64	chr3	9930000	9935000	chr3	10115000	10120000	0.644817065975043	0.3143093675453211	0.0512193595662412	0.7806205111572571	0.20319041977785002	2.2535013371542802e-05	2.2479688215448397e-06	8.757697877687649e-17	7.9349316392755e-05
65	chr5	149370000	149375000	chr5	149560000	149565000	0.0139744397322633	0.09517738376693999	1.0	3.37735881832501e-05	6.55046385709842e-05	1.0	1.0	0.995578374753704	0.9844269982635009
66	chr1	9125000	9130000	chr1	9180000	9185000	0.447800964470552	2.1954958221338102e-05	0.0015121711791084	1.69776979408582e-14	2.7527015938410496e-09	0.0740817550660475	4.23603596861464e-10	0.9999999908649059	0.9999982995440609
67	chr2	161165000	161170000	chr2	161385000	161390000	0.810145426936692	1.0	0.8247659008757908	1.0	1.0	1.0	0.000120495162677651	1.0	1.0
68	chr17	7250000	7255000	chr17	7570000	7575000	0.21573996051274502	0.00222581631401068	0.0005254001894452361	6.899310508239661e-05	0.0255689175846882	0.0270295598500762	5.00170627491049e-05	0.0274195990219985	0.0391303969648568
69	chr3	172535000	172540000	chr3	172750000	172755000	0.827996226828774	0.35238354201880606	0.991598463883	0.178282147440423	6.54819864768547e-05	0.965164638639358	0.936235204119737	0.20186137782298497	0.8048560073260179
70	chr1	228405000	228410000	chr1	228455000	228460000	0.162574614651222	0.00735813092416583	0.0456138345071964	7.374675893485309e-20	1.8252832489563602e-13	3.919463396042e-05	1.82103868656048e-21	1.75756067469738e-06	8.020002140771741e-05
71	chr5	110750000	110755000	chr5	111065000	111070000	1.0	1.0	0.0015486416601666801	1.0	1.0	3.91955627466299e-05	1.96322498915558e-10	1.0	1.0
72	chr17	41735000	41740000	chr17	41815000	41820000	0.9982085091981229	0.9998196115614449	0.00025860986391360697	0.985696130311377	0.99949997977421	0.662309812082097	0.000120469250542744	1.0	1.0
73	chr12	46150000	46155000	chr12	46215000	46220000	0.9999853279690759	0.23724570200259398	0.999994625752442	6.898544485696579e-05	0.0854891672346463	0.999984416412207	4.456780229273001e-10	1.0	1.0
74	chr1	93320000	93325000	chr1	93660000	93665000	0.0514168940124132	0.628520104906814	0.9933456211790921	0.0382439599049216	6.547983619543629e-05	1.0	1.0	1.0	1.0
75	chr16	88765000	88770000	chr16	89240000	89245000	0.2250763919306	0.34834953482495695	6.00085171587042e-05	0.752526120391747	0.20549638381813298	0.0911629151776922	0.290997771540846	0.0883491253036039	0.0034165913712418698
76	chr2	76075000	76080000	chr2	76910000	76915000	1.0	1.0	6.00084607931801e-05	1.0	1.0	0.14257379040082502	1.0	1.0	1.0
77	chr3	187735000	187740000	chr3	189160000	189165000	0.011186044526337001	0.703146404157414	6.0007883556488705e-05	0.000127462911269653	0.000364627325569229	0.777479981026211	1.0	0.432287241084837	0.7911871969115349
78	chr3	147570000	147575000	chr3	148295000	148300000	1.0	1.0	1.0	1.0	1.0	1.0	0.000120466090185957	1.0	1.0
79	chr19	48510000	48515000	chr19	49875000	49880000	0.837060697528946	1.0	1.0	0.7598861888226479	0.421602857055031	0.7866897767952808	1.0	8.419893278910359e-05	0.0023264401439758897
80	chr6	24840000	24845000	chr6	25030000	25035000	1.0	1.0	1.0	0.555706742383405	1.0	1.0	0.997292225972749	0.039230640983469005	7.931525606347409e-05
81	chr4	181565000	181570000	chr4	182245000	182250000	1.0	1.0	5.99995603892554e-05	0.0919378509280727	1.0	0.302355180807971	1.0	1.0	1.0
82	chr10	27500000	27505000	chr10	28390000	28395000	2.09595367250595e-05	0.747252980174115	0.52792543629496	4.22596753750988e-06	0.00086850770019812	0.868270307916037	0.7801890168906329	0.14634436691867497	0.960319414519991
83	chr3	56820000	56825000	chr3	56960000	56965000	0.9391436224050329	0.9613012507638009	1.0	1.0	0.956140007900041	1.0	0.00012045549835078	1.0	1.0
84	chr13	28220000	28225000	chr13	28655000	28660000	0.505432319857565	0.722400794692668	0.98289685220935	1.0	1.0	1.0	0.00012045466632118601	0.9844152389850129	0.9606441530032159
85	chr3	71065000	71070000	chr3	71300000	71305000	0.738156543508	0.391654447736235	0.98003872563744	0.783767601331573	0.7905256002535309	0.8282512475727241	1.0	1.06780526949588e-05	7.931087657607191e-05
86	chr8	122780000	122785000	chr8	122900000	122905000	0.0795919968245249	0.0732182551358858	0.998896953370063	1.48809737330569e-05	1.4079183252307502e-06	0.928415194627917	0.000120452495613974	1.0	1.0
87	chr14	88560000	88565000	chr14	88830000	88835000	0.7274937256071129	0.978659883844641	5.99951315782759e-05	0.0805507668087289	0.137378535249952	0.00957660405392602	0.9171205303424279	0.982383223781172	0.959969910486586
88	chr10	67010000	67015000	chr10	67805000	67810000	1.0	1.0	8.37610102387848e-12	1.0	1.0	3.91844728451632e-05	1.0	1.0	1.0
89	chr3	50335000	50340000	chr3	51680000	51685000	1.0	0.70185124984119	0.0161470031903467	0.698756554109739	1.0	0.28205849393333504	1.2503993759780199e-05	8.418423678491651e-05	0.0109974161834845
90	chr9	107485000	107490000	chr9	108475000	108480000	2.0954747042745802e-05	4.35405409757836e-06	0.677530711017225	4.68688362481711e-17	4.06047163818792e-16	1.0	1.0	1.0	1.0
91	chr20	63625000	63630000	chr20	63905000	63910000	4.56850716769796e-06	6.08451639534144e-06	0.7854695270201271	0.00104590533598678	0.00027504435844511	0.18214783098516502	0.9410682452666842	0.00871949382986338	7.92942298060115e-05
92	chr1	25905000	25910000	chr1	25970000	25975000	1.0	0.999891426516631	0.99982761144676	0.999365420574273	0.99926709760114	0.9907881664311681	0.998423613442621	2.3134195035078097e-06	7.929085255146841e-05
93	chr15	69720000	69725000	chr15	70485000	70490000	0.216457827777208	0.36668113437534994	1.66834147147228e-18	0.6994897016963341	0.155641135804616	7.57318729768844e-10	8.95646749190427e-05	0.000157826993292369	7.92865571020638e-05
94	chr14	38075000	38080000	chr14	38140000	38145000	0.20464806322283105	0.9971527883043629	0.343421844300847	6.89586104068517e-05	0.9988182089063391	0.9978418450863771	0.668765197152252	0.999999966392052	0.9999999559953481
95	chr3	171045000	171050000	chr3	171460000	171465000	1.03955748438784e-05	2.19380135585133e-05	0.147113474447376	0.0041241097428696295	0.0158618654026076	0.9291093476518381	0.8927985008103059	1.0	0.990759768393783
96	chr2	9180000	9185000	chr2	9420000	9425000	2.09514786092982e-05	0.000106454524723939	0.9914005699530258	0.000341024122411197	3.51727890512003e-09	0.8339957848855301	0.999729879071892	1.0	1.0
97	chr13	43985000	43990000	chr13	44975000	44980000	1.0	1.0	5.9977668111841294e-05	1.0	1.0	1.0	1.0	1.0	1.0
98	chr9	1000000	1005000	chr9	1930000	1935000	1.0	1.0	1.0	1.0	1.0	1.0	0.000120406998604567	1.0	1.0
99	chr9	88195000	88200000	chr9	88580000	88585000	1.9860668395562198e-07	2.19344531074023e-05	1.0	2.41104934868119e-08	0.46402064397394105	1.0	1.0	1.0	1.0
100	chr2	73905000	73910000	chr2	74120000	74125000	0.9138918411595991	0.914963749766803	5.997171431551489e-05	0.435407944074855	0.7919000105876569	0.7546071017883709	0.24664221682281098	0.946656217122899	0.993590120170979
101	chr17	35310000	35315000	chr17	35805000	35810000	0.00479457786596644	0.00971382085922143	0.0103324168776096	0.362032070277487	0.733245764394086	0.00872648350086358	0.5575484153180129	2.37197717058043e-07	7.926880814079971e-05
102	chr1	173820000	173825000	chr1	174000000	174005000	0.999421295903609	0.9953281404244019	0.999918303392995	0.9998996675022371	0.999710383808371	0.9991166987196909	0.000120393945774055	0.997790101760035	0.999949076932767
103	chr17	44795000	44800000	chr17	44895000	44900000	0.9999976794389799	0.9999839391327869	0.234196757153901	0.999999999379393	0.9999999145173621	0.960452738761361	0.000120387941399711	1.0	0.999999999999997
104	chr3	149370000	149375000	chr3	149655000	149660000	0.0009563206572311641	0.000202361132315574	0.671000896290962	8.62751551048644e-05	6.543601650229389e-05	1.0	0.998111405542816	1.0	1.0
105	chr6	109090000	109095000	chr6	110180000	110185000	1.0	1.0	0.263745779520748	0.707782894902104	0.703403930507133	0.26278054993392397	1.0	8.414563764977859e-05	0.00488657059751707
106	chr1	84435000	84440000	chr1	84610000	84615000	2.09451798407874e-05	1.0	0.802908789094996	1.4834063119395498e-07	1.0	0.47612852279210904	0.0201227096166104	1.7098804558117603e-08	8.62724667374415e-08
107	chr11	35030000	35035000	chr11	35140000	35145000	2.0943519784968105e-05	2.27228673094521e-07	6.90068076040706e-09	4.73390559692181e-15	1.64484037630925e-10	1.3424949084758597e-15	2.2478280292028197e-12	0.348525922425952	0.58540916597382
108	chr20	50645000	50650000	chr20	50760000	50765000	0.27357387516675896	0.0296290689690171	1.0	6.89327469832693e-05	1.46219774949009e-05	1.0	1.0	1.0	1.0
109	chr20	31545000	31550000	chr20	31605000	31610000	0.953304393000741	0.5621872561008691	0.273070680685591	0.9523257747277869	0.9764236902423591	0.28002493308214804	0.0485521800271394	8.41298835502725e-05	0.000580721488774187
110	chr6	56900000	56905000	chr6	57220000	57225000	0.9126417768342379	0.951529382071093	0.695546730459787	6.89240250430316e-05	0.40271447356927204	0.9536283238321669	0.869388126012249	0.9238949491327049	0.9402614271493851
111	chr11	57665000	57670000	chr11	59170000	59175000	0.00152470790906375	0.49924729822927794	0.414828528189723	0.245140846197935	6.54190301337398e-05	1.0	0.21537860067940198	0.201725725930027	0.0178953027919101
112	chr22	17595000	17600000	chr22	17705000	17710000	0.9999813469872769	0.9998714401546741	1.0	0.9999855683624409	0.999998380835043	1.0	0.00012035160888923702	0.9967562379898101	0.9995471392939399
113	chr3	7200000	7205000	chr3	7975000	7980000	1.0	1.0	1.0	1.0	1.0	1.0	0.000120342484616172	1.0	1.0
114	chr8	141080000	141085000	chr8	141345000	141350000	0.537409801909248	0.12289240480704303	1.0	6.89140642548716e-05	0.029734958172793997	1.0	0.860678481283078	1.0	1.0
115	chr11	8680000	8685000	chr11	8865000	8870000	2.0936720746442998e-05	4.11422262054299e-10	0.999987163237985	4.4477034731027496e-23	3.54005223585478e-14	0.99986821757839	0.967980698686025	0.9999387596838578	0.9999996373506079
116	chr11	35245000	35250000	chr11	35300000	35305000	1.0	1.0	1.0	1.0	1.0	1.0	1.0	1.6013181932083802e-05	7.92251665371234e-05
117	chr3	78760000	78765000	chr3	78800000	78805000	1.0	1.0	1.0	1.0	1.0	1.0	0.000120331763287298	1.0	1.0
118	chr5	149355000	149360000	chr5	149550000	149555000	0.0479845369229462	0.0009454273532785881	0.000123034246415675	6.88986677151722e-05	1.4082755281688699e-06	0.00333348417116525	7.604019965322121e-07	8.08507916710285e-21	1.9820263465887298e-20
119	chr6	4015000	4020000	chr6	5275000	5280000	1.0	1.0	5.992647484601129e-05	0.75263788233328	1.0	0.0452342546445815	0.24627829946011998	0.9171852958052121	1.0
120	chr17	16840000	16845000	chr17	18360000	18365000	0.0596053073250439	0.0219461108503965	5.99252791374114e-05	0.0754493914221164	0.0060141315747377	1.0	0.0838004013877208	0.17639612428962398	1.0
121	chr7	41030000	41035000	chr7	41105000	41110000	0.649840157334145	0.0109041374389607	0.0406909007899396	8.1755030963551e-09	6.539643506622829e-05	0.998394468448125	0.24247053264825896	1.0	1.0
122	chr18	35290000	35295000	chr18	35970000	35975000	2.09300566358823e-05	0.5602276228457961	0.0889256858890556	4.01719951755032e-06	0.137688515078623	1.0	0.00028067765742647996	1.73227376829597e-11	1.1506009100669699e-11
123	chr3	99875000	99880000	chr3	100400000	100405000	0.24390434998295102	0.38719982671735803	0.00983339406121413	0.761256756943157	0.9210998554853721	0.840272243881189	0.0187504127389454	8.409132706562951e-05	0.12631496224118802
124	chr17	27805000	27810000	chr17	28250000	28255000	0.6059648480954771	1.0	1.989045945648e-14	0.208675540705052	0.833388786955902	3.9140357015430106e-05	0.0305488733974344	0.0568769535414304	0.336753520531154
125	chr1	26580000	26585000	chr1	26900000	26905000	0.810845392488721	0.9383806161579521	1.90062918012995e-08	0.7853576035241321	0.643104002203181	3.91380544068182e-05	0.105507550049768	0.9931587205741121	0.9993500583686371
126	chr19	50875000	50880000	chr19	50895000	50900000	0.999999940704443	1.0	0.9999875594805809	0.999999764919996	0.999984669140631	0.99999989222754	0.00012029103316847	1.0	1.0
127	chr16	12535000	12540000	chr16	13765000	13770000	1.0	1.0	0.0895918947019494	1.0	1.0	1.0	0.000120289076974569	1.0	1.0
128	chr6	5720000	5725000	chr6	6515000	6520000	1.0	1.0	1.0	1.0	1.0	1.0	0.000120288912979792	1.0	1.0
129	chr8	125150000	125155000	chr8	125590000	125595000	0.16130450265358098	0.913254250495509	5.9910609844162095e-05	0.00339949079170328	0.6416228495375229	0.16703869075985	0.150305012373553	1.0	1.0
130	chr3	191340000	191345000	chr3	192910000	192915000	1.0	1.0	5.99110864226078e-05	0.331022818363276	0.691194344233163	1.0	0.482140481768323	1.0	1.0
131	chr1	221990000	221995000	chr1	222045000	222050000	0.9999999999956751	0.9374905454390159	0.999999999962631	0.9266617605274939	0.9117765623327629	0.999999269089121	0.000120277099691151	1.0	1.0
132	chr15	98595000	98600000	chr15	98870000	98875000	0.007298179852285629	0.9519487252107109	1.0	6.88752478953321e-05	0.0485172175876701	1.0	1.0	0.788105318555213	0.9972563373565291
133	chr4	102430000	102435000	chr4	102760000	102765000	0.0007838848998392469	0.161253597846219	0.358729539801552	0.10309406241140699	0.0154965351766274	0.599772710410687	0.179880532539048	8.406465571874291e-05	9.09102123434422e-06
134	chr22	18030000	18035000	chr22	18070000	18075000	0.000812308575439697	2.1910003004413103e-05	1.0	1.47811895922796e-14	0.00029928096853913796	1.0	0.9999999167854151	0.9999329962541121	0.999947695799578
135	chr5	126350000	126355000	chr5	126460000	126465000	2.09219464294644e-05	0.9049466143150809	1.0	1.34814858009653e-12	0.00115724700834113	1.0	0.0275118187504024	0.998675701079977	1.0
136	chr17	40645000	40650000	chr17	41545000	41550000	0.0008723902401303911	2.19063437338184e-05	0.0056241845072937295	0.00212450987359778	0.0147400189904291	0.9028207196911441	0.425078634427379	0.798597053944527	0.5670855468070201
137	chr7	135850000	135855000	chr7	135970000	135975000	0.998777781248837	0.978977150063131	0.998589236290092	6.886035787218921e-05	0.000499407916270129	1.0	0.996261343885306	1.0	0.96552312889323
138	chr11	117275000	117280000	chr11	118075000	118080000	0.018832041050839	0.00138749504649422	1.0	0.00704578984200498	6.53582227614585e-05	1.0	1.0	1.0	1.0
139	chr20	22740000	22745000	chr20	23360000	23365000	2.09177177953678e-05	0.00091886337067029	1.0	0.0140871066540952	0.10143360041660801	0.36843178487263395	1.0	1.0	1.0
140	chr3	149385000	149390000	chr3	150515000	150520000	0.32599909191259896	0.581542159639766	1.0	0.0814661326874728	6.53549204238073e-05	0.733493285753455	1.0	1.0	1.0
141	chr2	150140000	150145000	chr2	150490000	150495000	1.42071337030111e-07	0.45597093923085996	1.0	0.0551703011535315	6.5349878744979e-05	1.0	1.0	1.0	1.0
142	chr17	17475000	17480000	chr17	17835000	17840000	0.0948614429945849	0.00253374863957942	0.105453736236737	0.0850562965806875	0.148514988251332	0.7130879355860791	0.843968828237717	0.12266307956874	7.91595868258301e-05
143	chr2	119770000	119775000	chr2	120230000	120235000	0.15627013840272597	0.790182023636612	0.12991723303661099	0.8701713983527529	0.8357630948264458	0.875216925575869	0.647648176806684	0.000356418226153993	7.91577032726184e-05
144	chr1	192110000	192115000	chr1	193055000	193060000	0.809966566434782	1.0	3.8215164741919205e-12	0.5867513241016961	0.8338934135688779	3.91120680828207e-05	0.8013061522362409	1.0	1.0
145	chr8	128120000	128125000	chr8	128575000	128580000	1.0	1.0	5.98800752607848e-05	1.0	1.0	0.893524913729954	1.0	1.0	1.0
146	chr8	27635000	27640000	chr8	27670000	27675000	0.00258472530208207	2.19007213819553e-05	1.0	0.0006257181561989911	2.69882721581802e-07	1.0	1.0	1.0	1.0
147	chr18	8600000	8605000	chr18	9170000	9175000	1.0	1.0	0.9417901430122622	1.0	1.0	1.0	0.000120217278011229	1.0	1.0
148	chr16	57600000	57605000	chr16	57690000	57695000	0.9999315404565979	0.999143014210578	0.999971867196615	0.9943565167943	0.999862580368679	0.999323364284223	0.00012021576231561101	0.06769424358090301	0.5944246259602629
149	chr19	47345000	47350000	chr19	47740000	47745000	0.276432234931541	0.767875669956761	0.234430848583103	0.186551330066525	0.00263191448172332	2.94102188774682e-05	0.0385655026537439	8.40266912000111e-05	0.00120878417163043
150	chr16	10965000	10970000	chr16	11510000	11515000	1.0	1.0	0.9206821591686191	1.0	1.0	0.9674041433033491	0.00012020285051173301	0.957961812747274	0.9827883378244899
151	chr10	49255000	49260000	chr10	49310000	49315000	1.0	1.0	1.0	1.0	1.0	1.0	0.998547025932941	8.40186758031203e-05	1.0
152	chr4	56680000	56685000	chr4	56800000	56805000	1.0	1.0	1.0	1.0	1.0	1.0	0.7722574224646049	8.401432361331209e-05	0.00167520275986724
153	chr10	89815000	89820000	chr10	90585000	90590000	0.0076141613377065705	1.30391965495137e-05	1.0	0.00298569093959312	6.5330696766129e-05	1.0	1.0	1.0	1.0
154	chr12	54205000	54210000	chr12	54370000	54375000	0.507786891499753	0.258270263555489	5.98663243773379e-05	0.0189392739124303	0.825500305834817	0.982361882706683	0.9999947086781171	1.0	1.0
155	chr3	72425000	72430000	chr3	72755000	72760000	1.0	1.0	1.0	1.0	1.0	1.0	0.000120188725792337	0.8321225964126271	0.999999828373071
156	chr1	208105000	208110000	chr1	208220000	208225000	0.203165220614179	0.127109030514026	1.0	0.0452188641231377	6.53278398505494e-05	1.0	1.0	1.0	1.0
157	chr2	20130000	20135000	chr2	20210000	20215000	0.999903398427486	0.0009379809504154801	1.0	6.882393248176109e-05	0.130864348531488	1.0	0.987943459616435	1.0	1.0
158	chr3	23015000	23020000	chr3	23075000	23080000	0.93493925370368	0.9250977900969442	1.0	6.882314405117889e-05	0.00912751371205396	1.0	1.0	1.0	1.0
159	chr16	25410000	25415000	chr16	25630000	25635000	2.09084473008344e-05	0.881071625916761	1.0	3.1201378528667996e-09	0.214673264030785	1.0	1.0	1.0	1.0
160	chr11	72720000	72725000	chr11	73220000	73225000	3.25956850431825e-08	0.00954068296574776	0.32443519890164696	1.06960841303255e-06	6.53238457928906e-05	0.9427350148884229	0.000354295010142275	0.979747972248972	0.935803921014615
161	chr9	112865000	112870000	chr9	112885000	112890000	0.9961969329737371	0.9992001597901429	5.9854800608252294e-05	0.9990215461234749	0.999998401192715	0.999732033606373	1.0	1.0	1.0
162	chr5	93140000	93145000	chr5	93305000	93310000	0.0341918358876002	0.986662885298334	1.0	6.881313770018011e-05	0.999618302602437	1.0	1.0	1.0	1.0
163	chr7	108580000	108585000	chr7	110530000	110535000	0.0362766854861931	0.10436024379690301	1.0	6.88083779589824e-05	0.6913595174067659	1.0	0.687680368780234	1.0	1.0
164	chr5	80125000	80130000	chr5	81210000	81215000	1.0	1.0	1.0	1.0	1.0	1.0	0.00012015927277186399	0.8898345433255	1.0
165	chr8	42005000	42010000	chr8	42140000	42145000	0.492156543423927	0.21901386971059097	0.976731116322909	0.8914880184742969	0.366544130319356	0.39231069911795197	0.00012013860804328	3.02536503954742e-20	1.12595653884263e-43
166	chr4	145095000	145100000	chr4	146520000	146525000	0.130983968077413	0.715340206107854	0.155498989411817	0.725136481278415	0.36275152990230397	0.220737889295787	0.0860738619273291	8.39730740911073e-05	0.00199165542491979
167	chr6	150140000	150145000	chr6	150300000	150305000	2.0898616936973396e-05	0.00013062771614804098	1.0	1.56145387458884e-06	7.47946049440127e-05	0.9589159846101509	1.0	1.0	1.0
168	chr15	34065000	34070000	chr15	34365000	34370000	0.0803035929759195	3.935541595683159e-06	0.826417485029202	8.05995524778518e-07	6.529673831405649e-05	0.650909807000372	0.530146311393877	0.59114579948339	0.7086465383258991
169	chr3	129395000	129400000	chr3	129625000	129630000	0.430143400849628	0.7558825677879741	0.0652836447998886	0.0027997337654483	6.52909024990821e-05	0.9667642684596061	5.2826635281343704e-05	0.30452103047900303	0.8370868546879059
170	chr17	30115000	30120000	chr17	30805000	30810000	0.545444703171271	0.764832619267381	0.15911502519040602	0.437786170487501	0.591941466824238	0.111157973108944	0.45244616324364095	8.39636241422622e-05	0.0182908145979103
171	chr16	79655000	79660000	chr16	80005000	80010000	0.981327782453683	0.8804917356366422	1.0	6.87807140857474e-05	1.0501354398905599e-06	1.0	1.0	1.0	1.0
172	chr3	44990000	44995000	chr3	45010000	45015000	0.0135975357110157	0.000272868464466479	1.0	5.0866052408869e-06	6.52850640126474e-05	1.0	0.9999999942672199	0.0667099311049704	0.999999999758363
173	chr14	93235000	93240000	chr14	93545000	93550000	1.0	1.0	1.0	1.0	0.38875763101799304	1.0	0.000120113255679175	1.0	1.0
174	chr4	94205000	94210000	chr4	94335000	94340000	0.965047700626282	0.843018045051955	0.9999998013824392	0.927231232420133	0.666151365863435	1.0	0.00012011261606134399	0.9999998506082909	0.999999745496823
175	chr3	160025000	160030000	chr3	160395000	160400000	0.0135923897855075	0.46218158048362606	4.504413294694679e-07	6.87749465241481e-05	0.00326488953381186	0.000133832230346537	5.30757449563251e-16	0.9645902153061441	0.9991261442042572
176	chr15	36385000	36390000	chr15	36425000	36430000	0.14973180203389003	0.0784268478330663	1.0	6.87738194029945e-05	0.032217925788587	1.0	1.0	1.0	1.0
177	chr11	121290000	121295000	chr11	122840000	122845000	1.0	1.0	1.0	1.0	1.0	1.0	1.0	0.5952661730418979	7.9074201657222e-05
178	chr9	99250000	99255000	chr9	99835000	99840000	0.5335548734146839	1.0	4.39686552688552e-05	0.5846675634676851	1.0	0.5921942621700761	0.000120094949184919	1.0	1.0
179	chr10	5545000	5550000	chr10	5590000	5595000	0.000341460768808394	0.00950273063023091	0.9999999999776651	5.977764079026551e-06	6.526713721076021e-05	1.0	1.0	3.42755865012672e-05	2.4986897153505606e-09
180	chr1	198465000	198470000	chr1	198670000	198675000	0.18336865060670499	0.10838980287794599	0.896103036639712	0.000357529938494062	6.526376409249971e-05	1.0	0.7234982845011899	1.0	0.9998905470414001
181	chr2	84455000	84460000	chr2	84935000	84940000	0.0545031715694063	0.823905288967631	0.00163344129933429	0.00374388482541714	0.301037821534434	0.5504342068162379	0.00364360599960811	8.393210578046991e-05	0.00281619212987671
182	chr7	99405000	99410000	chr7	99915000	99920000	0.0382661350813312	0.019147799630429	0.0369432187615263	0.000490273576965358	0.000404027447920052	0.8125987737028479	0.0119543111251992	8.392529437880742e-05	0.0005032042603676
183	chr15	79380000	79385000	chr15	79895000	79900000	0.9504032399199741	0.19889017873886303	0.08517154525244501	0.362902806598076	0.16481585755146	0.23288399201004398	0.301584716942747	0.24146456380199696	7.90537362796472e-05
184	chr8	37145000	37150000	chr8	37720000	37725000	0.0524076147702822	0.39927641882666903	1.26849252043528e-06	6.875133688318901e-05	0.6519506623380821	0.6991069974135511	0.44784106468090507	1.0	1.0
185	chr8	37180000	37185000	chr8	37325000	37330000	1.0	1.0	5.98029773212277e-05	1.0	0.9675732817612008	0.970055307238277	1.0	1.0	1.0
186	chr2	86450000	86455000	chr2	86560000	86565000	0.000730500898700577	0.850602090899394	0.9999999999979781	6.8748525659456e-05	0.9999672666170349	0.999782568325736	0.7809802496381191	0.9999999998910559	1.0
187	chr7	150635000	150640000	chr7	150665000	150670000	1.0	1.0	1.0	1.0	1.0	1.0	1.0	2.7721315941597e-07	7.90496553787287e-05
188	chr16	87490000	87495000	chr16	88470000	88475000	1.0	0.808434803580446	1.0	1.0	1.0	1.0	1.0	8.391538944699341e-05	0.36018525062676504
189	chr2	98480000	98485000	chr2	98505000	98510000	0.9999065117627809	0.995485986400715	0.9999999840984329	0.999993211029356	0.9999997691628509	0.998277268142592	0.7421897856059301	8.39042842037741e-05	1.1693229792554198e-06
190	chr6	56590000	56595000	chr6	56845000	56850000	1.0	1.0	1.0	1.0	1.0	0.709118755804718	0.00012004413812896399	1.0	1.0
191	chr20	34555000	34560000	chr20	35090000	35095000	2.08801570803502e-05	0.18032640029800895	0.9874310179403419	0.99519960945368	0.0828696952535364	0.963679830136264	0.729752524216124	0.497484410266741	0.18623984921096
192	chr6	106625000	106630000	chr6	106855000	106860000	0.0812830976749018	0.0288243158570905	0.7375846420639292	6.207710134868109e-07	6.52403871755379e-05	1.0	0.997229026391917	1.0	1.0
193	chr3	101825000	101830000	chr3	101935000	101940000	0.00268340373239684	0.755037790941688	5.97860625651495e-05	0.0017233026805408	0.00980598680450736	0.00032341024276989197	2.6804479506235e-40	0.00746206352009365	0.000103235727324441
194	chr8	100805000	100810000	chr8	101220000	101225000	0.9276797272287058	0.9643352001590021	1.0	0.7291777003754321	0.959569081043006	1.0	1.0	8.389078955867191e-05	2.4291941493352398e-05
195	chr9	128275000	128280000	chr9	128905000	128910000	0.653253839646472	0.21671899578725898	0.381430404610416	0.784573137396722	0.985499275573198	0.941300279189972	0.409381057373812	0.8948252846948941	7.90179118267369e-05
196	chr1	119315000	119320000	chr1	119660000	119665000	0.965308895847504	0.862956851309514	0.841070913201683	0.924782791220227	0.6737886860699109	1.0	0.00012001486793985902	1.0	1.0
197	chr13	95675000	95680000	chr13	97255000	97260000	0.20860936663906499	0.45931802494991103	0.3445049480763239	6.871786642465889e-05	0.00643529310246058	1.0	0.38911490922655	1.0	0.625528418928443
198	chr2	64930000	64935000	chr2	65015000	65020000	1.0	1.0	1.0	1.0	1.0	1.0	0.00012000898241670901	1.0	1.0
199	chr20	44675000	44680000	chr20	44730000	44735000	2.08734575936958e-05	0.00023429386501753	1.0	5.0803625812586206e-09	0.00157103297923916	1.0	0.9999999994706801	1.0	1.0
200	chr13	105990000	105995000	chr13	106150000	106155000	0.00016239876296353001	0.0157756401958534	1.0	6.87134993017402e-05	2.7430914114865196e-05	1.0	1.0	1.0	1.0
201	chr3	171875000	171880000	chr3	171960000	171965000	0.808909969262321	0.0533761997826874	1.0	6.871373471436899e-05	0.0371276642654709	1.0	1.0	1.0	1.0
202	chr3	131685000	131690000	chr3	131730000	131735000	1.0	1.0	0.9999770767926879	1.0	1.0	0.999973661047399	0.00012000493648514399	1.0	1.0
203	chr4	38450000	38455000	chr4	38615000	38620000	1.0	1.0	0.00028314754449943196	0.9602858744945	1.0	3.90377004601927e-05	0.9956499697275091	1.0	1.0
204	chr3	49025000	49030000	chr3	49165000	49170000	0.00456260729426587	0.70323210742384	0.638012637210876	0.5284123389879589	0.00899590250426233	0.9694158968748922	0.12093935045478901	8.38616008151404e-05	0.0111224813581808
205	chr6	138105000	138110000	chr6	138660000	138665000	0.205432440324293	0.12378166724723101	1.0	0.0037259752535777203	6.52132208956766e-05	1.0	1.0	1.0	1.0
206	chr2	174575000	174580000	chr2	174600000	174605000	1.0	1.0	0.992109543997646	1.0	1.0	0.310028797714606	1.0	8.38557991126409e-05	0.0026264335295292
207	chr7	30145000	30150000	chr7	30475000	30480000	6.6162189818762e-06	0.0621120083751696	0.916097601228154	0.000294238479849755	0.0102822783352412	1.0	0.402348015113677	0.48640613306662106	7.899226904079009e-05
208	chr1	51615000	51620000	chr1	52635000	52640000	1.0	1.0	0.8431267953901629	1.0	1.0	1.0	0.7599292851924669	0.00758263888259592	7.89941572176775e-05
209	chr14	97455000	97460000	chr14	98230000	98235000	1.0	1.0	0.73747943231516	1.0	1.0	0.8875748051122859	0.000106413247710576	0.41524708781209796	7.89904376984775e-05
210	chr7	149145000	149150000	chr7	149495000	149500000	0.556100217906097	0.23617673034654896	0.0571343081360109	0.000205223390583158	0.0235434920255194	0.2378208607102	0.0012016892379041698	0.247672647394436	7.89932113508612e-05
211	chr8	29455000	29460000	chr8	29770000	29775000	0.8127397233834369	0.34800339235307	0.272303255263852	0.00336278901330323	6.52097007565274e-05	0.16066507975622898	3.84875626784365e-05	1.0	0.99999722050577
212	chr10	74005000	74010000	chr10	74055000	74060000	0.13862652831874403	0.13608642295565498	0.9999999999999909	0.00284069511893966	6.52101212544353e-05	0.9999999627236691	1.0	1.0	1.0
213	chr14	24050000	24055000	chr14	24090000	24095000	0.0403161415356405	0.9999999185753159	0.000594565598074304	0.00085817544748906	0.00010474255329910401	0.07353491008942999	3.5351486612978895e-11	8.38506959851425e-05	0.5217335084439411
214	chr11	64815000	64820000	chr11	64840000	64845000	0.999999999841189	0.99999999999999	0.999999999999726	1.0	1.0	0.9999999946957528	0.00011996401074291499	1.0	1.0
215	chr15	22895000	22900000	chr15	23035000	23040000	0.26485047756894803	0.454268025956122	0.648060631866425	0.32915036301650397	6.519456070527491e-05	0.41751252983845294	0.994836617015849	1.0	1.0
216	chr6	134285000	134290000	chr6	134375000	134380000	0.294840116946371	0.9999422138340871	0.9966471301401891	6.86810603937562e-05	0.00979790623103437	0.00027976935489349504	1.05790758275071e-08	1.0	0.0147377791597808
217	chr7	5605000	5610000	chr7	5660000	5665000	0.206777736230481	0.9999999999963659	1.0	0.000193168501291491	6.51854371290571e-05	1.0	1.0	1.0	1.0
218	chr11	13955000	13960000	chr11	14245000	14250000	1.0	0.102147382946125	1.0	2.85144441157804e-06	6.51818676633164e-05	1.0	1.0	9.51617892496048e-12	0.9742259928092549
219	chr1	78000000	78005000	chr1	78080000	78085000	0.183173365515108	0.9890676649237171	0.999815919422896	6.86710561100445e-05	0.997621778656992	0.8768031183336981	1.18495680796615e-05	0.9999999999989492	0.999999999956294
220	chr1	180630000	180635000	chr1	181030000	181035000	0.202007144021274	0.7219414035915999	1.0	0.741199486110202	0.48180028868990205	0.79280943742525	0.10767584186272199	4.6949120687071e-09	7.89556238794869e-05
221	chr3	134800000	134805000	chr3	135470000	135475000	1.0	1.0	5.9735088431409103e-05	1.0	1.0	0.0163466192284849	0.203814135202474	1.0	1.0
222	chr15	78940000	78945000	chr15	79900000	79905000	1.0	0.8636119518044101	0.5335566056291761	1.0	1.0	1.0	0.00011992511934203501	1.0	1.0
223	chr14	34355000	34360000	chr14	34455000	34460000	0.520264058812603	2.1849410151062697e-05	0.9905687662171	9.90442226373785e-05	0.00111511098681695	0.7305224908269341	1.0	1.0	1.0
224	chr10	33770000	33775000	chr10	34510000	34515000	1.0	1.0	1.0	1.0	1.0	1.0	0.00011992018062403601	1.0	1.0
225	chr6	113065000	113070000	chr6	113855000	113860000	0.6788452612708941	0.0111739918481077	1.0	6.86599766905657e-05	0.0108163846848384	1.0	0.107654520005525	1.0	1.0
226	chr9	87465000	87470000	chr9	87535000	87540000	1.0	1.0	0.188236616497304	1.0	1.0	0.452929706538146	0.00011990379981995401	1.0	1.0
227	chr9	107475000	107480000	chr9	108405000	108410000	0.435400486521528	1.0	1.0	6.86480579551876e-05	0.714499357572113	1.0	1.0	1.0	1.0
228	chr7	33805000	33810000	chr7	33845000	33850000	0.999999999999994	0.999999999999997	1.0	6.86486084858176e-05	4.6510590796717804e-09	1.0	1.0	1.0	1.0
229	chr2	3040000	3045000	chr2	3220000	3225000	1.0	1.0	0.8798119258190871	1.0	1.0	0.8663583436875371	0.000119898238116218	0.984851877327454	0.988616482306765
230	chr13	77340000	77345000	chr13	77715000	77720000	1.0	1.0	1.0	1.0	1.0	1.0	0.000119897333430548	1.0	1.0
231	chr14	32340000	32345000	chr14	32370000	32375000	0.12537917107788302	0.9999998426628821	0.9973597717920749	0.000526494475377054	6.51602535021783e-05	0.999282901153186	0.9999999900368771	1.0	1.0
232	chr7	30135000	30140000	chr7	30595000	30600000	0.011323570173710001	0.0108496775223683	4.75447982517067e-05	7.160302380299389e-08	6.12598008549207e-06	0.007671242361700859	0.06626489951816	8.37973332971426e-05	8.69334289561278e-06
233	chr5	59090000	59095000	chr5	59765000	59770000	0.0542017438234409	0.33359567515245003	1.0	6.86437646120616e-05	1.0	1.0	1.0	1.0	1.0
234	chr19	9620000	9625000	chr19	9845000	9850000	0.970951160172846	0.98822529701887	0.888046309471427	0.820353912562865	1.0	0.753954664363925	0.998792597552028	8.379039797538391e-05	0.00757385287712112
235	chr11	28105000	28110000	chr11	28695000	28700000	1.0704741051813e-06	0.0243190349256344	0.543120130311635	1.60967791500765e-14	1.32645182850966e-07	0.8516342798605141	0.00011988505379611899	1.0	1.0
236	chr6	134015000	134020000	chr6	134060000	134065000	0.9999233906529941	0.9992287986245451	1.0	6.863763847086129e-05	0.967782920449608	1.0	1.0	1.0	1.0
237	chr1	36150000	36155000	chr1	36380000	36385000	0.00021752734454508798	0.0285463556091	9.006300707618021e-06	0.0031706004986658603	0.00154268214860668	7.34146507671652e-05	0.00443836556765946	0.000153848189725399	7.892426655011921e-05
238	chr14	65205000	65210000	chr14	65410000	65415000	0.41709126038831607	0.10698533653609699	0.0006154896596280969	0.037036304497852	3.74445502359921e-05	8.44694719466023e-06	3.90852939978369e-15	8.37767357180435e-05	0.00215853450568735
239	chr4	142130000	142135000	chr4	142710000	142715000	1.0	1.0	1.0	1.0	1.0	1.0	1.0	8.37787543583968e-05	6.26975479282856e-05
240	chr13	29845000	29850000	chr13	30065000	30070000	0.930243477051014	0.8588989143097571	0.896586361959669	0.836806633303566	0.6579357854849229	3.89970760074988e-05	1.0	0.9755125527299571	0.999896625084942
241	chr16	14500000	14505000	chr16	14520000	14525000	0.999999999816123	0.999999999999999	0.9999997108482471	0.402007251180368	0.999999999999999	0.9999773559972149	0.00011986419858204499	0.999956055358146	0.9999977297229101
242	chr8	42010000	42015000	chr8	42035000	42040000	1.0	1.0	1.0	1.0	1.0	1.0	1.0	0.113830432028639	7.891580245005359e-05
243	chr2	173130000	173135000	chr2	174610000	174615000	1.0	1.0	5.9704968401814796e-05	1.0	1.0	1.0	1.0	0.7853271128805809	1.0
244	chr12	131275000	131280000	chr12	131425000	131430000	1.0	1.0	1.0	1.0	6.514221935307521e-05	1.0	1.0	1.0	1.0
245	chr12	91815000	91820000	chr12	92035000	92040000	0.172957888107763	0.830939722700792	0.990344396575643	0.000158416393318297	0.9349500825422791	0.997742869063982	0.999863847532639	0.129636209183238	7.89125431105836e-05
246	chr15	31205000	31210000	chr15	31485000	31490000	9.12079808111355e-07	2.18364723543189e-05	0.31688601793532695	1.19222293672693e-15	8.35354804514822e-14	0.209110331157579	0.00549604465111052	0.000939602662799992	4.7526628314882897e-08
247	chr16	21515000	21520000	chr16	23070000	23075000	0.20255200052201003	0.17239216190120601	0.836575829671285	6.86179228570473e-05	0.0007601906815804191	1.0	0.475859567468511	0.7710655080600519	0.791143721886149
248	chr8	89725000	89730000	chr8	90465000	90470000	0.802215213655746	1.0	7.01867409020401e-08	1.0	1.0	0.0015959452693062699	8.057810522348522e-15	8.37599688649439e-05	0.35468947662634404
249	chr4	1265000	1270000	chr4	1345000	1350000	0.7687386728313659	0.155221726508343	0.9932225899949699	0.666377203185829	0.19230357396222603	0.9981123758226891	3.38428667620552e-05	3.1340732154262e-10	7.890130962986929e-05
250	chr7	157625000	157630000	chr7	157870000	157875000	1.0	1.0	1.0	1.0	1.0	1.0	1.0	0.00960352861594568	7.88959855558424e-05
251	chr14	97420000	97425000	chr14	97635000	97640000	1.0	1.0	1.0	1.0	1.0	1.0	0.0001198398956157	0.9999273128935409	0.9975437269611039
252	chr5	58130000	58135000	chr5	58390000	58395000	0.463204731629192	0.452687295000644	1.0	6.8610844483761e-05	0.49049944634044795	1.0	1.0	1.0	1.0
253	chr12	46470000	46475000	chr12	46950000	46955000	0.14566435944198902	0.0949672569031071	1.0	6.86112607845781e-05	0.00301859042795613	1.0	0.31862600466554	1.0	1.0
254	chr15	36650000	36655000	chr15	37055000	37060000	0.0035327368348550205	0.641020899406681	1.0	6.860648453331129e-05	0.0053647832559534795	1.0	1.0	1.0	1.0
255	chr2	226655000	226660000	chr2	226770000	226775000	2.08423270638311e-05	1.0	0.999999999220745	1.14382667710399e-12	1.0	0.9998022536500201	0.8033913949935749	1.0	1.0
256	chr12	91685000	91690000	chr12	92505000	92510000	1.0	1.0	0.9546963192730079	0.77256477930939	1.0	0.8172737533005608	0.00011982846172003401	0.43178359220293394	0.149685829411421
257	chr6	155415000	155420000	chr6	156685000	156690000	1.0	1.0	0.00610414115645373	0.786626208165526	1.0	0.7376503086699301	7.10984708976804e-05	8.374328876092991e-05	3.40229242000908e-14
258	chr8	89810000	89815000	chr8	89980000	89985000	0.942564573934231	0.616322571512439	0.999993897682125	0.33624366412908	0.748858889372102	0.994570641198624	0.00011982356438780301	0.5345074618002129	1.0
259	chr5	132490000	132495000	chr5	132960000	132965000	0.173735343369371	0.693666892940684	0.056443519856835996	6.85997038066732e-05	0.44657721493677704	0.45299949378983706	0.333343410273061	0.000137847689309716	0.0166051057901257
260	chr12	79685000	79690000	chr12	80170000	80175000	2.08399461997317e-05	0.10042485446894599	0.175677140456887	0.0180509553786513	0.0448947438988527	0.541026617834464	0.843587828696756	1.0	1.0
261	chr17	48265000	48270000	chr17	48575000	48580000	0.9730471537524742	1.0	0.00043991630130853	0.829637469239473	0.42610481979795	0.655669333985356	0.000119818606023122	1.0	0.9912424257305121
262	chr15	77955000	77960000	chr15	78005000	78010000	1.0	1.0	0.0808331235454574	1.0	1.0	0.999143176626012	0.000119817332080975	1.0	0.9999994529416228
263	chr15	99270000	99275000	chr15	99705000	99710000	0.5668662181687879	0.591355071779548	1.0	6.85952339364082e-05	0.0569437224967964	0.0357444682225198	1.0	0.0284501473626754	2.7200926840149104e-05
264	chr19	4810000	4815000	chr19	4865000	4870000	0.0200558397668934	0.0172832196792584	0.9999999869869399	6.8593330856435e-05	4.30335139474905e-10	0.997164354489937	2.11447684142702e-06	0.99999999999984	0.999999940898384
265	chr11	124745000	124750000	chr11	124795000	124800000	0.00896231125396731	0.206295282413753	0.28161387001706	2.36277976586658e-09	6.51134992809183e-05	0.935721801256828	0.00112869207390342	0.00305141921349346	0.084506022898807
266	chr14	73760000	73765000	chr14	73785000	73790000	0.0706575514301108	0.000874754543615681	0.0782513324726601	5.40418414063021e-06	6.51124963877695e-05	8.49705763013866e-05	3.8382217355147005e-10	0.00357891006649865	0.00026495162076727404
267	chr10	104890000	104895000	chr10	105680000	105685000	1.0	1.0	0.6909760357479909	1.0	1.0	0.14686421092178	0.00011980991175118301	1.0	1.0
268	chr8	28410000	28415000	chr8	30130000	30135000	0.7765103292461669	1.0	1.0	0.80887082234209	1.0	1.0	1.0	8.37289847257412e-05	0.00023000007174507202
269	chr1	23540000	23545000	chr1	23665000	23670000	0.9378808164779221	0.967822270429623	0.0494474050726335	0.9808222577441991	2.1860223589072402e-08	3.89732402442156e-05	0.9841509312550379	0.9979505383362621	0.9998882234138331
270	chr16	13955000	13960000	chr16	14375000	14380000	0.00761222767629662	0.051707449126976	0.687826287011794	6.85865155225672e-05	0.0691932773026764	1.0	0.0009123962999602449	1.0	1.0
271	chr13	40330000	40335000	chr13	40590000	40595000	1.0	0.994003933588082	1.0	6.85852239734046e-05	0.271333302322671	1.0	0.9024656623375171	0.9996208752233441	1.0
272	chr5	132065000	132070000	chr5	132490000	132495000	0.8554300951702851	0.819133385077488	5.9675187785531896e-05	0.938427160442494	1.0	7.564282263456129e-06	0.649834886905155	0.9838039122996829	0.999081378890653
273	chr1	223140000	223145000	chr1	223510000	223515000	0.9950437400144321	0.7499916230561109	5.9675322596490394e-05	0.20414085548520003	0.952868337137953	5.4034124015012104e-05	0.0070839990565247	0.0222300564776924	0.36990875297397396
274	chr19	57725000	57730000	chr19	58000000	58005000	0.530295700373352	0.6738788177693928	1.0	0.6245944119107121	0.968477420439188	1.0	0.000119795846717881	4.95541068381571e-06	5.88384811855896e-13
275	chr14	98065000	98070000	chr14	98110000	98115000	0.99866231395676	0.989080352300504	1.0	6.85804308930805e-05	0.9926195788918281	1.0	1.0	1.0	1.0
276	chr16	16860000	16865000	chr16	17275000	17280000	0.4494265286721571	1.0	1.0	0.8468553486007651	0.6140473555354771	0.5943830425194471	0.000119787389479005	1.0	1.0
277	chr7	95715000	95720000	chr7	96320000	96325000	0.7101675375987141	1.0	0.9509406187003291	0.5757967070286639	0.67888314939724	0.886664646589734	0.00011978414980467701	1.0	1.0
278	chr2	16660000	16665000	chr2	17615000	17620000	1.1448380267287199e-08	0.4631023396929221	1.0	2.55909674742095e-06	6.50985573392845e-05	1.0	1.0	1.0	1.0
279	chr6	158230000	158235000	chr6	158675000	158680000	0.358676721307993	2.1822479436985e-05	0.297163823811798	2.6498348499083302e-08	2.1733974302263102e-05	0.16162977723455	0.32894719435369296	0.0036975541102361397	0.0381251624822528
280	chr6	137010000	137015000	chr6	137040000	137045000	0.186338916831375	0.999999999999999	1.0	6.85732992309758e-05	0.48089289930134205	1.0	1.0	1.0	1.0
281	chr5	119745000	119750000	chr5	120160000	120165000	0.337019673046899	0.954935961851598	1.0	6.85708885553035e-05	0.527420970269886	1.0	1.0	1.0	1.0
282	chr1	63770000	63775000	chr1	64170000	64175000	0.194230641523444	0.0243807955296212	1.0	6.8570087162454e-05	0.00238657751047406	1.0	0.751865338215611	1.0	1.0
283	chr9	77790000	77795000	chr9	77980000	77985000	0.296089898519293	0.097907825098416	1.0	6.85682867690068e-05	0.0414769597219379	1.0	0.9999991736588821	1.0	0.9930956110392231
284	chr2	73735000	73740000	chr2	73775000	73780000	0.18839001046721696	0.0432461535170143	0.194981270920874	0.0611777166688039	8.77377648832543e-05	0.181182072580885	0.00011977376693628	0.00648042607915615	5.7883253466594896e-05
285	chr1	85890000	85895000	chr1	86015000	86020000	1.0	1.0	1.0	1.0	1.0	1.0	0.00011977172615629399	1.0	1.0
286	chr10	8335000	8340000	chr10	9080000	9085000	1.0	1.0	5.96592056586523e-05	0.6094038901288461	1.0	0.22090983418221802	1.0	0.8982624815878298	0.8190522596792791
287	chr11	62635000	62640000	chr11	62830000	62835000	0.999845915496292	0.9999999583056659	0.842363197589447	0.9999010419132001	0.999956043737189	0.9515101520726341	0.99985815633202	8.37014602807081e-05	0.112540411898548
288	chr7	46290000	46295000	chr7	47065000	47070000	0.000895098309839807	0.0250124772917288	0.123740627448601	6.85636528909569e-05	0.0592745865274554	0.866679286324853	0.0945245860603027	1.0	1.0
289	chr6	149030000	149035000	chr6	149905000	149910000	1.0	1.0	5.96565966955348e-05	1.0	1.0	0.0014986018043892302	0.7927700828423541	1.0	1.0
290	chr10	59860000	59865000	chr10	59995000	60000000	0.9956718971531999	0.9710704449514781	1.0	8.55614351411132e-06	6.50888863621795e-05	1.0	0.98427203827807	1.0	1.0
291	chr18	31190000	31195000	chr18	31495000	31500000	2.0829596279467398e-05	5.4710256209798206e-05	1.0	0.00544245869337834	4.2242142340871396e-05	1.0	0.7647534268484292	1.0	1.0
292	chr20	50165000	50170000	chr20	50725000	50730000	2.08296322969325e-05	0.000906259630855784	0.880078603298643	2.3186342796160497e-12	7.017076748482111e-08	1.0	0.27384692410433	0.6646512515010029	0.97783137862056
293	chr12	104215000	104220000	chr12	104720000	104725000	0.221846842487851	0.6534275719883671	0.976955036114057	0.8449094549637379	1.0	0.9578803806895592	0.992053686210208	8.3687390468225e-05	4.3586066648959205e-05
294	chr8	8380000	8385000	chr8	8515000	8520000	0.000506688948527953	0.00619395742083959	1.0	9.28167271222753e-14	6.50794512512724e-05	1.0	0.9996221250394071	1.0	0.988737142303107
295	chr6	105595000	105600000	chr6	106085000	106090000	0.028434427055539	0.60366264906928	5.9648854557566e-05	0.0022934980317077898	0.00135627337118529	1.53308768147942e-05	0.0010181969700127698	1.0	1.0
296	chr13	40575000	40580000	chr13	40615000	40620000	0.9999930489205701	1.0	1.0	0.9999999999964491	1.0	1.0	1.0	8.368268804159309e-05	0.536771125118502
297	chr6	39445000	39450000	chr6	39860000	39865000	1.0	1.0	1.0	1.0	1.0	1.0	0.000119748997490329	1.0	1.0
298	chr9	136805000	136810000	chr9	137080000	137085000	0.00687503643079205	0.0230632682287357	0.467076790594269	0.135980396122506	0.128401346932013	3.8954003615356394e-05	0.132335547564839	0.99776780007567	0.36541691125803205
299	chr1	37505000	37510000	chr1	37690000	37695000	0.9960498451330849	0.965104918163264	0.9998201795218721	0.9989332697380509	0.8387994023578571	0.995183623164261	0.00011974417931473	0.997206227851784	0.9987274842194849
300	chr1	89200000	89205000	chr1	89260000	89265000	0.00554606761263275	0.998949092761422	1.0	2.8835850945191497e-11	0.955566195269771	1.0	0.999999999982579	8.49880405742751e-05	7.88322414321987e-05
301	chr10	75295000	75300000	chr10	76205000	76210000	0.8307254693480891	0.8401987747633081	1.0	0.857125152181256	1.0	1.0	0.000119741109514294	0.7265224415188929	1.0
302	chr1	10495000	10500000	chr1	10960000	10965000	0.000129594226294831	0.00419174307653286	0.0009302308593973221	0.0020561620160525896	0.0019735696336823398	0.0161353690904678	4.64320009948544e-26	9.01568795652105e-05	7.88278219064366e-05
303	chr11	35030000	35035000	chr11	35335000	35340000	0.0356187673435883	0.177665853874107	0.989271875226126	0.0150019674058076	6.50708730451186e-05	0.976900954250432	0.30346000762523	0.98782680823872	0.999999954358918
304	chr1	20635000	20640000	chr1	20660000	20665000	0.999999822459325	0.245616165339447	0.999999999999948	0.99999999999918	0.0118980520537267	0.9999957074234459	0.999911403787909	0.00045295330119017303	7.88250980876417e-05
305	chr16	67860000	67865000	chr16	68235000	68240000	0.385787960766829	0.456655776815539	1.0	6.27126725136183e-06	6.5067150912561e-05	1.0	0.982805241224402	0.9762324878748729	0.9074752261890091
306	chr1	107015000	107020000	chr1	107775000	107780000	1.0	1.0	1.0	1.0	1.0	1.0	0.00011973058731911699	1.0	1.0
307	chr1	248480000	248485000	chr1	248565000	248570000	1.0	1.0	0.12799771700179	1.0	1.0	7.95760730156206e-08	1.6568636981628897e-55	1.1914912787194302e-11	7.881979597874829e-05
308	chr5	113235000	113240000	chr5	113290000	113295000	0.0123925310107291	0.116108671096515	0.999699295679666	1.7391919817010502e-06	6.506339483004699e-05	0.9984864192483001	1.0	0.9974696659415451	0.762574669971195
309	chr10	22710000	22715000	chr10	23065000	23070000	0.980604753472261	1.0	0.0348545691132606	0.206588388237026	0.8592283748870809	0.092015810548992	0.00011972521744456001	0.9827343648842809	1.0
310	chr6	106505000	106510000	chr6	108260000	108265000	0.687615932251964	0.6858902801055001	1.0	1.0	1.0	1.0	1.0	8.36647201740409e-05	0.9274171364770929
311	chr7	66680000	66685000	chr7	66840000	66845000	0.13122433567970498	0.00718756011708419	5.96367314424555e-05	0.0262685969720768	0.29201838843767	0.0382491635428573	0.227117371392847	6.49557570248406e-07	1.4709573943189e-10
312	chr18	23100000	23105000	chr18	23495000	23500000	0.6869432155893411	0.00916907020220196	1.0	0.0131711062974331	6.50599465791485e-05	1.0	0.985333217586369	1.0	1.0
313	chr14	55750000	55755000	chr14	55795000	55800000	0.0321411945908221	2.1812263684344898e-05	0.607759802350326	0.5080566273411129	0.19998421720886103	0.827984859995823	1.0	1.0	1.0
314	chr7	5565000	5570000	chr7	5590000	5595000	2.08217234010128e-05	1.52169622103033e-06	1.84862095064846e-05	1.7533491723020597e-09	5.14266979412931e-08	2.9840511431844e-05	3.0389437202375605e-08	0.251865686617984	0.594246276860762
315	chr7	41990000	41995000	chr7	42160000	42165000	0.5116534093050329	0.0002451401564504	1.0	0.0109344854788167	6.505657750102951e-05	1.0	1.0	1.0	1.0
316	chr14	77455000	77460000	chr14	77705000	77710000	0.166459354231525	0.00923687574513327	0.00761298471022943	6.853148399367901e-05	1.5330263007888e-08	0.144895574113977	2.1655525543349e-19	5.92333075044887e-48	4.64350701457924e-17
317	chr7	121080000	121085000	chr7	121100000	121105000	0.000262121358840561	0.00132868964575344	1.0	6.85260762403022e-05	4.63036792129971e-08	1.0	1.0	1.0	1.0
318	chr1	197520000	197525000	chr1	197930000	197935000	4.15262016943146e-05	1.0	0.000320802293368044	6.85229814315661e-05	1.0	0.131175778478419	1.0	1.0	1.0
319	chr1	199085000	199090000	chr1	199495000	199500000	1.0	1.0	1.0	1.0	1.0	1.0	0.000119691878968095	1.0	1.0
320	chr12	55715000	55720000	chr12	56115000	56120000	0.00556222076644201	0.204838663807263	0.12881228970162598	0.00027101999062008797	6.50419546303656e-05	0.622569760443248	7.62473260134437e-11	0.0064730940520085	0.0017004501167370099
321	chr19	15630000	15635000	chr19	16065000	16070000	0.9900949206957389	2.1806337536706e-05	1.0	0.006226969639763821	0.000406807498240533	1.0	0.6694404599089481	1.0	0.976635759907255
322	chr9	35080000	35085000	chr9	35655000	35660000	1.0	0.017762444035924998	0.12154624835736001	0.0919328382380364	6.50396698397169e-05	0.117069508587745	0.0011039281853532199	0.0426571589422136	0.591282126235246
323	chr2	136025000	136030000	chr2	136250000	136255000	1.0	1.0	1.0	1.0	1.0	0.9015291113641679	0.00011968602386908999	0.9999305412285291	0.29391996602304604
324	chr9	16600000	16605000	chr9	16670000	16675000	1.0	1.0	1.0	1.0	1.0	1.0	0.00011967656974923401	1.0	1.0
325	chr5	68305000	68310000	chr5	68430000	68435000	2.08130752010493e-05	0.0292713331964688	0.892066804125337	1.32972414219694e-06	8.21200803528054e-07	0.9675964026133042	9.25477724893822e-10	0.9999359106058641	0.9999973626079871
326	chr2	134250000	134255000	chr2	134320000	134325000	1.0	1.0	1.0	1.0	1.0	1.0	0.407194748840356	8.36300812641403e-05	0.9999999999982829
327	chr22	44020000	44025000	chr22	44645000	44650000	1.0	1.0	5.9611297433196496e-05	1.0	1.0	0.0612255603599029	0.780686753442351	1.0	1.0
328	chr16	67840000	67845000	chr16	68080000	68085000	0.000100948718772482	0.40466274665384294	0.0097670549735955	0.15901688880509302	0.46625917518611	0.16701931535137501	0.34463548393457205	8.89928789915766e-05	7.878071241149879e-05
329	chr7	38235000	38240000	chr7	38305000	38310000	1.0	1.0	1.0	1.0	1.0	1.0	0.9946828441498409	8.36224253191693e-05	1.0
330	chr8	28090000	28095000	chr8	28325000	28330000	2.7347361995743798e-08	2.17981066798254e-05	0.000170833729701408	2.5343071775668e-19	8.95848516601022e-17	3.70511008900629e-07	9.568867174761959e-05	0.321663363446266	0.9032221362981311
331	chr5	106185000	106190000	chr5	107810000	107815000	1.0	1.0	1.0	1.0	1.0	1.0	0.00011963936405544199	1.0	1.0
332	chr7	45765000	45770000	chr7	46630000	46635000	0.546438835790166	0.857567562685937	0.6222864788410739	6.84897987747651e-05	0.615399609120057	1.0	1.0	1.0	1.0
333	chr19	21020000	21025000	chr19	21850000	21855000	1.0	1.0	1.0	1.0	1.0	1.0	1.0	0.00067306462556428	7.875979968382629e-05
334	chr3	175485000	175490000	chr3	175940000	175945000	1.0	1.0	1.9998334794497898e-12	1.0	1.0	0.10540256746281099	0.000119632937782446	1.0	1.0
335	chr16	20875000	20880000	chr16	22190000	22195000	1.0	0.36026835209205893	0.34357123675604	0.7725904720287	0.406895205555109	0.774097175225697	0.00011963052889465601	0.621715292583713	0.6757370579737391
336	chr13	88650000	88655000	chr13	89025000	89030000	1.0	1.0	1.0	1.0	1.0	1.0	0.00011962103707395201	1.0	1.0
337	chr5	134100000	134105000	chr5	134135000	134140000	0.9936688749869141	0.9998457955867629	5.958611379229089e-05	0.9723080676399879	0.9761367513955841	0.00100318230762735	2.1068908070768397e-60	0.0125307162589962	0.648829283856074
338	chr8	125150000	125155000	chr8	126085000	126090000	1.0	1.0	0.8544109344746139	0.752651423475679	1.0	1.0	0.00011961116221923501	1.0	1.0
339	chr12	14615000	14620000	chr12	14950000	14955000	0.9979760682474542	0.9880862915522372	0.999500819009351	0.24322042730701998	0.946047086719025	0.474369918567964	0.000119611164779606	1.0	1.0
340	chr12	96195000	96200000	chr12	96455000	96460000	0.48379242434401093	0.0543423680430917	0.887938783905423	0.7977988565471341	6.499879870652659e-05	0.868841565827852	0.00433354987561734	0.258982913815745	0.999999786581984
341	chr16	17025000	17030000	chr16	17465000	17470000	1.0	1.0	2.79653129701293e-06	1.0	1.0	3.89109384653721e-05	1.1853677389202699e-09	0.54575602318716	0.20404484065228398
342	chr1	234520000	234525000	chr1	235055000	235060000	0.9304964650513481	0.858840127794867	0.104122897811065	0.6208287097461689	0.96669046286237	0.11447166756820301	0.00011960161826913799	0.686404163572554	0.19583647156540804
343	chr9	109915000	109920000	chr9	109980000	109985000	1.0	1.0	7.95625673800731e-05	1.0	1.0	5.43395386760549e-05	0.000119601138578627	1.0	0.999999998281782
344	chr10	11400000	11405000	chr10	11685000	11690000	1.0	0.908980125218918	1.0	0.9867662968674391	0.9948153029263741	1.0	0.9998906429928741	0.0031221098219863	7.873380312406021e-05
345	chr15	99270000	99275000	chr15	99730000	99735000	0.10291387226126801	2.17889424994062e-05	0.00427209283493289	0.000230289853506768	0.00240830409689866	0.6277208985970749	0.00757871741976647	0.00142596158960942	0.0133768252677848
346	chr7	80885000	80890000	chr7	81460000	81465000	0.5554392114578061	1.0	6.96698744667348e-07	0.41420795863572096	0.89911022683661	3.89057038685239e-05	1.0	1.0	1.0
347	chr1	58785000	58790000	chr1	59740000	59745000	0.00361085635701895	0.11523131828764802	0.23930239843304102	6.84652691776129e-05	0.110112118343831	0.78765499081881	0.10505491801177999	0.9457436515264709	0.696949374150039
348	chr14	36750000	36755000	chr14	37145000	37150000	1.0	2.1786664086377104e-05	1.0	0.0424930771309498	5.27700702478372e-05	1.0	1.0	1.0	1.0
349	chr6	42780000	42785000	chr6	44245000	44250000	0.466823599789561	0.790881200713558	0.194828578599745	0.796733044067904	0.45591492921596005	0.00790364767038863	0.8478764329690359	8.35707339559395e-05	1.57109867764087e-06
350	chr1	168600000	168605000	chr1	169365000	169370000	7.99326350761286e-14	2.5902158559030898e-09	0.008129567166462359	5.1614064394953196e-27	7.46276763149262e-19	0.0147846321102779	0.00011958552549275401	0.0007659700236514201	0.00528572837483311
351	chr1	19210000	19215000	chr1	19250000	19255000	0.607055167221198	0.660884175521515	0.882044375055043	0.26034947881857	0.0295995090699802	0.549205499059765	1.5615629843232098e-13	8.356436984055021e-05	8.32596976258727e-05
352	chr3	49005000	49010000	chr3	49440000	49445000	0.0136663482629297	0.00845454528470685	0.786408583258645	0.0294986864097673	0.00423873929319197	0.5712880404787379	0.42783130074866704	8.356204968147471e-05	0.568671148300705
353	chr5	270000	275000	chr5	410000	415000	0.972879346834572	1.0	5.95670825246933e-05	0.953720449574143	0.987119497891187	0.0100094796613115	0.898228962737926	1.0	1.0
354	chr4	142280000	142285000	chr4	142705000	142710000	1.0	1.0	1.0	1.0	1.0	1.0	0.7623366519208409	8.355394898005401e-05	0.19093874951256898
355	chr2	28050000	28055000	chr2	28390000	28395000	0.0635389633347281	0.0233314000870342	0.928209902702374	6.844837608193349e-05	0.00019444226190195	0.72280280519684	1.0	0.9990974720234219	0.999957281471501
356	chr8	117485000	117490000	chr8	118110000	118115000	0.0324583631531789	0.322271592757537	0.282706217133986	6.844739537226889e-05	0.5507348295688851	1.0	0.585069021585147	0.583469688493408	0.9774077201845459
357	chr17	81360000	81365000	chr17	81480000	81485000	0.8125709364530469	0.968471747018338	5.95583764780817e-05	0.988203743035472	0.9999795134490059	0.00046232659071895497	1.0	1.0	1.0
358	chr1	15845000	15850000	chr1	15915000	15920000	2.4303333719214603e-05	0.0077386856133547	5.95573611279604e-05	0.0136570359050533	2.1536950872360697e-06	0.0161169325500057	1.02670018542587e-10	0.0509897639950908	0.201996623956001
359	chr4	140665000	140670000	chr4	140725000	140730000	0.997196261423899	0.9648909349289341	1.0	6.844082547376889e-05	0.96547876293073	1.0	1.0	1.0	1.0
360	chr7	87215000	87220000	chr7	87315000	87320000	0.0224155182782727	0.0573293671671573	0.99999990856877	0.0017961258025887199	0.0121958879711439	0.9935975011253059	0.00011954432764400801	0.998947427236397	0.948371879240838
361	chr1	98390000	98395000	chr1	99455000	99460000	1.0	1.0	0.000912163238427265	1.0	1.0	3.889069942654e-05	1.0	1.0	1.0
362	chr1	151990000	151995000	chr1	152420000	152425000	0.10127397827607101	0.00428660968612827	0.959300415237583	0.00677801022264956	6.49637156447182e-05	1.0	1.0	1.0	1.0
363	chr5	172005000	172010000	chr5	172310000	172315000	0.5870255317655401	0.9818800146439091	0.762992308373674	6.843258278582471e-05	0.66429429881805	0.6523093810310949	0.00722362085369322	0.9690726249959492	0.9980606412732209
364	chr17	16435000	16440000	chr17	16865000	16870000	0.493516998351409	0.604540065475526	1.0	6.84286835834546e-05	0.620358782097633	0.947910618674402	0.8165625419703799	1.0	1.0
365	chr14	68245000	68250000	chr14	68730000	68735000	0.749887461592852	0.9329864962594681	1.0	0.6183776561745279	0.5141267583967211	1.0	0.00011952915765221699	0.6571230445699521	0.00490213283997596
366	chr7	30285000	30290000	chr7	30330000	30335000	0.9999999999418729	5.382975825190639e-07	0.999997334531935	2.1744854703765198e-12	5.00974226007974e-09	0.9922658507758171	1.4108445014286798e-08	4.19728220720844e-07	7.86876112545712e-05
367	chr16	68590000	68595000	chr16	68840000	68845000	0.0591871321595468	7.753410080727139e-06	0.7902904287740848	6.84263353388249e-05	0.00127792140675961	0.8632708905128509	0.628880153738444	0.999997553867577	0.9998506887849119
368	chr8	28880000	28885000	chr8	30080000	30085000	0.7178014943604849	0.38142719751619203	0.375341578075907	0.7528892028429591	0.75840443530383	0.8107273131268281	0.000119521975979217	0.792730790629437	0.165239586578096
369	chr12	124075000	124080000	chr12	124770000	124775000	1.0	1.0	5.953791065366e-05	1.0	1.0	0.585315470422121	0.000566547600029021	1.0	1.0
370	chr10	61900000	61905000	chr10	62650000	62655000	0.416552522608035	1.0	0.9860384500876421	1.0	0.48014901276558397	1.0	0.000119517838064074	1.0	0.9861664649709789
371	chr2	27485000	27490000	chr2	27660000	27665000	4.29965844361752e-06	9.8320107101205e-05	0.0208859772603867	6.84184705579529e-05	0.00048784056926175	0.0851918112451475	0.9951896053340821	7.07859730820395e-05	0.000975080795272848
372	chr12	92145000	92150000	chr12	92340000	92345000	0.0118006023112055	0.0600918025966516	0.9990959312344571	2.12534475905529e-13	1.0272948812745402e-05	0.9705574549573309	0.00011951225398751699	0.20418238734995303	0.20751576835035898
373	chr15	48865000	48870000	chr15	49215000	49220000	0.000189511366236611	1.0	0.7632392896318091	6.841583421525029e-05	1.0	1.0	0.00171867113779626	1.0	1.0
374	chr6	31535000	31540000	chr6	31830000	31835000	0.9552634534556709	0.9720216654671949	5.95324233075599e-05	0.991078683021222	0.998080074332798	0.232229347041802	0.9972870042127631	0.13324029440333598	0.00021657019749914
375	chr19	43525000	43530000	chr19	43590000	43595000	2.07857227335391e-05	0.0613544696660427	0.27504259022358696	0.0322606438131264	0.0028976988057966397	0.532381482579829	0.0496576610824996	0.539626524071845	0.7017304810384459
376	chr2	47780000	47785000	chr2	48340000	48345000	0.7446394064714951	0.11766220441261999	0.934901740167879	0.431148261098425	0.717148035714774	0.8644899308714751	0.7316067792211829	8.35122312319806e-05	0.00553224576526516
377	chr8	11865000	11870000	chr8	11900000	11905000	2.0782918977639498e-05	0.00054512690599613	0.41379385980731703	1.8564581129357603e-12	2.56241007360437e-12	0.0109134088343128	1.0	0.00940010295523543	0.0679123023693396
378	chr21	42335000	42340000	chr21	42400000	42405000	1.0	1.0	0.14784288068289803	1.0	1.0	0.00190253175231655	0.999997199700506	0.19001007168472503	7.8672463676418e-05
379	chr8	19625000	19630000	chr8	19680000	19685000	1.0	1.0	0.0022239049999033802	1.0	1.0	0.0048862298846863205	0.999999334481147	0.999999291238377	7.866480149786609e-05
380	chr21	41610000	41615000	chr21	41925000	41930000	2.077950231077e-05	0.0220233143596913	1.0	4.62773327992864e-06	0.00244860790758288	1.0	0.984603654815021	1.0	1.0
381	chr8	99405000	99410000	chr8	99795000	99800000	1.0	1.0	0.547516718950302	1.0	1.0	3.88722499505937e-05	1.0	1.0	1.0
382	chr8	71850000	71855000	chr8	73490000	73495000	1.0	1.0	5.951789185638729e-05	1.0	1.0	1.0	0.25299150441491897	1.0	1.0
383	chr7	26960000	26965000	chr7	27095000	27100000	2.07766573778338e-05	1.5145445194927698e-13	0.6784398939559859	3.8820827809461894e-15	1.7954509932533604e-09	1.0	0.958741291473843	1.0	1.0
384	chr5	77300000	77305000	chr5	77320000	77325000	1.0	1.0	5.95143467144895e-05	1.0	1.0	0.999999362955883	1.0	1.0	1.0
385	chr16	88855000	88860000	chr16	89655000	89660000	0.390597317615609	0.20787070315733303	0.19769267106584304	6.83957202380214e-05	0.0384243229807925	0.513061813661026	0.0588118485839574	0.013648366147149999	0.27615744441628604
386	chr1	77975000	77980000	chr1	78650000	78655000	0.371104192142829	0.505351500596429	0.832571772223658	0.00109962241530379	0.5292227159223271	0.629387696846712	1.3025154130113001e-08	8.34836792228103e-05	0.0037826884671926897
387	chr19	46860000	46865000	chr19	47130000	47135000	0.0018091467303163898	0.000531202511687223	5.9509074065806205e-05	0.00024119649975238902	2.16481914260436e-06	0.0025280808051541697	1.28168082824811e-07	0.0741793576151097	0.0320745371425392
388	chr1	95305000	95310000	chr1	95935000	95940000	1.0	1.0	5.9505604126374794e-05	1.0	1.0	0.320432409535838	1.0	1.0	1.0
389	chr19	36570000	36575000	chr19	37170000	37175000	1.0	1.0	1.0	1.0	0.603825278272836	0.6035278687980451	0.00011946229793054199	3.3254428237277405e-12	1.6733126374698e-06
390	chr7	36495000	36500000	chr7	36605000	36610000	2.07720510854409e-05	0.007597264850279209	1.0	2.40874098624351e-12	6.85539478487404e-20	1.0	1.0	0.981289489697145	1.0
391	chr10	8055000	8060000	chr10	9065000	9070000	3.45539831409565e-07	0.20365516980980103	0.0283155533203035	2.0500971431741396e-09	6.49167391880822e-05	0.0900899875899984	1.0	0.7435989646880871	0.441039365260188
392	chr20	53620000	53625000	chr20	54180000	54185000	2.0770739223774498e-05	0.0249956825691996	0.9659387096833159	0.0064079418552592	0.00020373693719766002	1.0	0.00664108892743039	0.946832366894836	0.9990467588311149
393	chr7	82045000	82050000	chr7	82105000	82110000	1.0	1.0	0.212952772051379	1.0	1.0	3.8860422812403996e-05	3.2934621728128e-10	1.0	1.0
394	chr17	59105000	59110000	chr17	59890000	59895000	0.6154054538127289	0.365338107966723	0.131463762541803	0.213968474112479	0.0785183813594325	0.390192057813382	0.0012171074155067699	8.346740462447941e-05	0.000743956582873955
395	chr16	31070000	31075000	chr16	31090000	31095000	0.019577225572566002	1.5228990087662198e-07	4.32617641577082e-06	3.65282750859156e-10	0.00109925913279992	0.0012180157675845801	1.6914496723728302e-17	8.3464755618954e-05	3.77273701799068e-07
396	chr19	7095000	7100000	chr19	7940000	7945000	0.527480730367005	0.11844180986293301	0.6242026843195689	0.000267798359092477	0.0148582786075966	0.0975537668642023	0.7256060587041842	8.34650047593256e-05	0.0183295407617597
397	chr16	520000	525000	chr16	585000	590000	0.0018512032389728	7.2420372959224e-05	5.94968375654651e-05	4.10101316213656e-06	1.6342464383024402e-06	0.0650626694934075	0.139611146859017	0.18849028532056303	0.9999999984272291
398	chr6	139135000	139140000	chr6	139170000	139175000	0.991447127594143	0.9982929680453492	0.991420926856001	0.9999868776503891	0.999999605035705	0.6986043825143349	0.000119439200888378	0.0008523890802163269	1.50717668082568e-12
399	chr4	151805000	151810000	chr4	152360000	152365000	1.0	1.0	1.0	1.0	6.490358970582421e-05	1.0	0.267929247181661	1.0	1.0
400	chr5	154855000	154860000	chr5	154935000	154940000	0.010266241527937	0.5225272088055101	0.5300167890171661	0.12452305734988499	6.49022032108149e-05	0.282873516482888	0.134391554163088	2.24542682890467e-05	0.0005937775657735599
401	chr7	6990000	6995000	chr7	7415000	7420000	0.0425956532612046	0.0425585795964207	1.0	3.38915990907235e-11	6.49011349023874e-05	1.0	0.9584560660934742	0.8370888382043271	0.9889927305185581
402	chr13	44270000	44275000	chr13	44985000	44990000	0.8328058864867729	0.7819404078884742	0.9682438164326089	0.344679997639284	0.788062553238605	1.0	1.0	8.34552536172034e-05	0.170424147574754
403	chr5	55440000	55445000	chr5	55710000	55715000	0.935340677057958	0.108092051314385	0.950829146170254	6.83727695743837e-05	0.0503640297115068	0.9249642059406741	0.962213769980817	0.263490899592029	0.261800685969841
404	chr1	162680000	162685000	chr1	162700000	162705000	1.0	1.0	1.0	1.0	0.999999999942088	1.0	0.000119434449659221	1.0	1.0
405	chr22	35645000	35650000	chr22	36200000	36205000	0.000107274762259269	0.315126594286052	5.9487943711596e-05	0.000607446064141117	0.36121381872041797	0.131801146892633	0.496589761381453	0.99917451567865	0.9460295207469509
406	chr1	178090000	178095000	chr1	178310000	178315000	0.999936065728818	0.99729166358651	1.0	0.15059130852367497	6.489715699212751e-05	1.0	1.0	1.0	1.0
407	chr9	23755000	23760000	chr9	23820000	23825000	0.7825453638134431	0.427939282006659	1.0	0.6213759611899301	6.488780852861e-05	1.0	0.24234588115731	1.0	1.0
408	chr2	203930000	203935000	chr2	205855000	205860000	1.0	1.0	3.73783888222699e-14	1.0	1.0	3.88477623699445e-05	1.0	1.0	1.0
409	chr16	57895000	57900000	chr16	58120000	58125000	0.0342456000695324	0.9984712068131909	0.916565559622726	6.83569401010652e-05	0.213927227822975	0.653965224383	0.0792493036578803	1.0	1.0
410	chr10	19420000	19425000	chr10	19530000	19535000	1.0	1.0	0.986782596973943	1.0	1.0	1.0	0.000119409622089235	1.0	1.0
411	chr7	154860000	154865000	chr7	155480000	155485000	1.0	1.0	1.0	1.0	1.0	1.0	0.00011940784282121298	1.0	1.0
412	chr14	58425000	58430000	chr14	58795000	58800000	0.9567072168179549	0.798028799997348	0.972787288120672	0.973608571192853	1.0	1.0	0.00011940676394024399	0.9763679762040139	1.0
413	chr1	38025000	38030000	chr1	38795000	38800000	0.33682725752044795	2.17524634186502e-05	0.33632360281610196	0.0270408844830125	0.000981920451758971	0.53688422039692	3.4608849071673604e-05	1.0	1.0
414	chr5	111530000	111535000	chr5	112090000	112095000	1.0	1.0	0.000311536307459123	1.0	1.0	3.88412330216356e-05	0.18600044088439602	1.0	1.0
415	chr20	53945000	53950000	chr20	54070000	54075000	0.529227655058663	2.17487680938375e-05	0.984269289132514	0.792809829592334	0.00228882028195658	0.925171016470878	0.00792463673755486	0.9999999999987729	0.999999999999987
416	chr15	56915000	56920000	chr15	57145000	57150000	0.22446811693158203	0.00112462736259202	0.294865577542524	6.83462525640977e-05	0.00051042533045363	0.9310588871853641	0.0753204416754943	0.9864267456917399	0.8278470863891629
417	chr2	11705000	11710000	chr2	11775000	11780000	0.00728820352938425	0.9569678095195391	1.0	6.83420750064606e-05	0.985301967098856	1.0	0.9859786823746071	0.9999928535264521	0.9999996064303242
418	chr9	124810000	124815000	chr9	125245000	125250000	0.951448450164703	0.251706524609923	1.0	6.834045745003629e-05	0.036964475290959996	1.0	1.0	1.0	1.0
419	chr2	71925000	71930000	chr2	72145000	72150000	2.07579075155097e-05	0.0201505336529103	1.0	4.0593886090535796e-47	7.27289005510189e-08	1.0	1.0	1.0	1.0
420	chr3	23255000	23260000	chr3	23805000	23810000	0.7167589941321351	0.7567223522453871	0.39105629306522993	0.344175378207026	0.718155169951876	1.0	0.00011937860699431299	0.8828957905589829	1.0
421	chr15	96340000	96345000	chr15	96850000	96855000	1.0	1.0	1.0	1.0	1.0	1.0	0.00011937850719107	1.0	1.0
422	chr4	108045000	108050000	chr4	108620000	108625000	0.6532317461185629	0.7243749555542	0.96343186641617	6.833653976993039e-05	1.0	1.0	0.143168189077996	1.87987190752238e-06	9.88728223258503e-08
423	chr19	54445000	54450000	chr19	55405000	55410000	0.0412903275007869	0.00426354258251235	0.18195278775906001	0.00266048494816913	0.00145309532986459	0.341379734493664	0.000119375418436074	2.1605090201199798e-07	4.9249503736931395e-06
424	chr16	86030000	86035000	chr16	86115000	86120000	1.0	1.0	1.0	1.0	1.0	1.0	0.00011937429361121299	1.0	1.0
425	chr9	34610000	34615000	chr9	35070000	35075000	0.570507634248497	0.109243450676144	0.39515423491628704	6.83343485285516e-05	0.00225007679099282	0.766511322171495	0.289559144975107	0.45796254873398207	0.0172069677173716
426	chr1	43990000	43995000	chr1	44030000	44035000	0.000286089264496234	0.028278319180955	7.833631096561e-06	1.0554385448479901e-09	2.2273914178209e-07	3.8832743531186e-05	0.00191708253431965	0.0190887719984417	0.000184450104003724
427	chr19	9320000	9325000	chr19	9765000	9770000	2.0755622615903e-05	0.00885018409105978	0.37808384519392996	0.804465499347138	0.7853517655325509	0.00922601355293309	0.0475694479482685	0.00022782742412784	0.00035576378275601
428	chr2	62195000	62200000	chr2	62705000	62710000	0.761139355540126	0.321491292555646	0.612002610924465	0.827871949387832	0.8200971740076579	0.132358600724554	0.007325141227820279	8.34060560467075e-05	0.0038976701917220703
429	chr17	38450000	38455000	chr17	40100000	40105000	0.0031184094165788603	0.5413110362568739	1.0	6.83291867753571e-05	0.0126618496010587	1.0	1.0	1.0	1.0
430	chr19	34115000	34120000	chr19	34305000	34310000	1.0	1.0	1.0	1.0	1.0	1.0	1.0	0.999999999976487	7.85725921449823e-05
431	chr14	106275000	106280000	chr14	106305000	106310000	1.0	1.0	1.0	1.0	1.0	1.0	0.00011936282809068999	1.0	1.0
432	chr21	25420000	25425000	chr21	25730000	25735000	0.513174965001483	1.0	0.007160007075639009	0.8631588674325229	0.643658811194271	0.00100711159121633	0.000119358818073532	0.9930719236893291	1.0
433	chr8	88240000	88245000	chr8	88280000	88285000	1.0	1.0	1.0	1.0	1.0	1.0	0.000119355894808367	1.0	1.0
434	chr8	126840000	126845000	chr8	127675000	127680000	0.00994421686353603	0.00213019306683692	1.0	6.83238871898565e-05	0.009328501099187909	1.0	1.0	1.0	1.0
435	chr1	147515000	147520000	chr1	147665000	147670000	0.9995872591980942	0.9998018127638091	1.0	6.83219639920443e-05	0.997740035041379	1.0	1.0	0.9999464565100971	1.0
436	chr18	79985000	79990000	chr18	80150000	80155000	0.647243210202847	0.373799396414179	0.9649671691770629	2.5907509786854796e-13	0.7031602108637889	0.9007428244061529	0.00011935155939983998	0.999967197137942	0.999427240677585
437	chr9	95505000	95510000	chr9	95855000	95860000	0.00440574688462373	2.66947631117984e-06	0.9840236963554341	0.00664937687509731	6.48525109690223e-05	0.917794602896395	0.0060863624652618895	0.9570173213947449	0.9817742237429641
438	chr16	13955000	13960000	chr16	14065000	14070000	2.31817327335164e-06	0.0018370481246873602	5.9441866366298996e-05	1.70073167789644e-08	0.000299677935983576	0.361026047451742	1.36674769640907e-26	1.0	1.0
439	chr17	75045000	75050000	chr17	75150000	75155000	0.799974773701777	0.4707901377755421	0.930240064092384	0.8253472311450949	0.660885321705036	0.42132979625907896	0.000102304357727189	0.0392073795841723	7.85538765302091e-05
440	chr10	74285000	74290000	chr10	75110000	75115000	0.0180344569962311	0.0220318501473526	0.0163156125407448	0.106949856322745	0.000606821169876821	0.619287226054138	5.16204711687254e-10	1.2789896457749398e-06	7.85540645496819e-05
441	chr14	50600000	50605000	chr14	50845000	50850000	1.0	0.990018668326488	5.9437618038464794e-05	1.0	0.9355672298916089	0.9115303744297929	0.98265028292012	1.0	1.0
442	chr2	237855000	237860000	chr2	237975000	237980000	1.0	1.0	1.0	1.0	1.0	1.0	1.0	8.3381202062749e-05	1.0
443	chr19	7585000	7590000	chr19	7625000	7630000	0.999983158878748	2.17377450736887e-05	0.999910504891984	0.329732931128947	2.5952998026228302e-05	0.979508848219673	0.999999999930145	1.0	1.0
444	chr15	36625000	36630000	chr15	37100000	37105000	2.0746038238005397e-05	0.00037521884081802596	0.7518516757607171	1.89262770796406e-07	2.07821155594943e-11	0.166177872027038	0.16767487148052898	1.0	1.0
445	chr20	56690000	56695000	chr20	56805000	56810000	2.07438043640203e-05	0.0123220212234792	0.999156605855117	1.7518088408066398e-06	4.02847198873994e-06	0.9989139803887591	1.0	1.0	1.0
446	chr15	70865000	70870000	chr15	71445000	71450000	0.0330287597734647	0.0284251619783873	1.0	6.83053733203499e-05	0.000760727945758508	1.0	1.0	1.0	1.0
447	chr20	10670000	10675000	chr20	11055000	11060000	0.0944436874442486	0.000132242502337557	0.0463916256594269	0.0043722039954943205	6.48420815986068e-05	0.6109341095097579	2.3914773069594196e-33	1.0	1.0
448	chr8	133000000	133005000	chr8	133180000	133185000	0.0037180854287441204	0.0053095386696441	1.0	1.64737755734616e-05	6.484146657512989e-05	1.0	1.0	1.0	1.0
449	chr1	67710000	67715000	chr1	68385000	68390000	0.00158197628290465	0.885130618401351	1.0	6.83029018406602e-05	0.00964237046762172	1.0	1.0	1.0	1.0
450	chr6	16330000	16335000	chr6	16680000	16685000	1.0	0.9260081819021719	0.257267789110093	0.22587884837443103	0.0999601294032395	0.49143229146412604	0.00011932271410033998	1.0	1.0
451	chr2	216220000	216225000	chr2	216540000	216545000	1.0	1.0	0.944276701965612	1.0	1.0	0.852320832688496	0.00011932177155499599	1.0	1.0
452	chr15	83745000	83750000	chr15	84000000	84005000	0.0672712994383655	0.329952262170833	1.0	6.83000509071347e-05	0.11329261224150801	1.0	1.0	1.0	1.0
453	chr7	101815000	101820000	chr7	102060000	102065000	4.0349985470629295e-07	2.173507049753e-05	0.17682275350339002	1.41890991840308e-19	2.45480447408721e-12	0.0186112753288677	3.1854970736644798e-12	1.0	1.0
454	chr6	26195000	26200000	chr6	27155000	27160000	0.8496021174806899	0.0285615583314814	5.9428723757419496e-05	0.00661436381117799	0.25912309676565803	0.0134472360538129	0.190440264309268	2.9451700951969502e-06	4.60699792936345e-12
455	chr9	5450000	5455000	chr9	5475000	5480000	0.999996887218548	0.944978999844092	0.048978834256820994	0.9999991305119191	0.83280592114576	3.88159399744045e-05	0.974961786518159	0.9999954553838392	0.9999999999770189
456	chr7	44200000	44205000	chr7	45110000	45115000	0.15076697284045099	0.615636121469534	0.0275478434696837	0.39388941647247205	0.358023825430901	0.0106786775345934	0.0815716273699816	8.337017716279691e-05	1.73074304306482e-09
457	chr11	1310000	1315000	chr11	1575000	1580000	0.43343947721589	0.977311091061202	5.9426495577409706e-05	0.9111033703435941	0.557284185700595	0.786747493479501	1.0	0.154705860935026	0.10056059081080301
458	chr2	201240000	201245000	chr2	201445000	201450000	1.0	1.0	0.9997877031143471	0.997339285565356	0.9970948379001491	0.996937986850149	0.994760651817812	0.9999959970199871	7.8537722087634e-05
459	chr16	27250000	27255000	chr16	27355000	27360000	1.0	1.0	0.00014789539008457	1.0	1.0	3.8812485837931104e-05	1.0	0.770525629358097	0.970842325036799
460	chr17	57255000	57260000	chr17	57660000	57665000	0.0061429230928209	0.00480715890524521	6.87963495999254e-17	1.94102641754652e-10	6.483275542734311e-05	1.6407698060241199e-06	0.007257483703508309	0.00175780252008525	0.0012638252254032801
461	chr19	3550000	3555000	chr19	3570000	3575000	0.004196180544136971	0.999805985187698	1.0	6.13155397202211e-08	0.9999973124034419	1.0	8.90431217930268e-12	1.20689927846526e-06	7.853038757776851e-05
462	chr17	8900000	8905000	chr17	8935000	8940000	1.0	1.0	0.9999999999969159	1.0	1.0	0.9999907021681009	0.000119302362995552	0.0014727229248809699	0.000143573031700178
463	chr2	64035000	64040000	chr2	64750000	64755000	0.00206659353598572	0.306571195651818	0.15455083374601	0.9406576446743609	0.361296635111179	0.286619152879199	1.0	8.33592009566593e-05	0.0148774599783591
464	chr1	153540000	153545000	chr1	155125000	155130000	0.00380920111833594	1.25156095158186e-05	1.0	6.8287148157923e-05	0.160082410823737	1.0	1.0	1.0	1.0
465	chr8	71120000	71125000	chr8	71830000	71835000	0.840106952374277	1.0	0.0246430841527559	0.609142005622566	0.254352127519182	3.88071701137539e-05	0.971331995032073	1.0	1.0
466	chr2	191170000	191175000	chr2	191675000	191680000	0.0021084997833458103	0.000196746757343439	0.6532091441459019	6.828553452835021e-05	0.00211265844079008	0.8312930695867309	0.0944695167032672	0.975938168044167	0.560709668462315
467	chr10	24730000	24735000	chr10	25015000	25020000	0.0190078792311204	0.0013104074559593599	0.9794912172271529	6.82821530628498e-05	0.0027596067807030005	1.0	0.511790050154773	0.9149609718435501	0.9516063943918341
468	chr12	95940000	95945000	chr12	96490000	96495000	0.375089733891363	0.573804219477309	0.17302185531403602	0.484320475924905	0.342964215529677	0.20026130453025304	0.20856475700567603	8.335192893705859e-05	0.000849545175593896
469	chr13	33085000	33090000	chr13	33555000	33560000	1.0	1.0	5.94150873389303e-05	1.0	1.0	0.391889258094975	0.9467116103681908	1.0	1.0
470	chr7	106285000	106290000	chr7	107175000	107180000	0.86755304898533	0.858143771023073	0.946312948066441	1.0	0.642885291836136	1.0	0.862926867763485	8.33490053196398e-05	0.7214024757458081
471	chr19	48750000	48755000	chr19	49450000	49455000	0.315646121274813	0.019224560462672	0.10582403469406901	6.82778525057492e-05	0.00024170344995358398	0.638553554014193	0.6655212776202211	0.9634523972143291	0.999716136970009
472	chr2	69780000	69785000	chr2	69800000	69805000	0.14988168231799898	0.0083465081519244	1.0	0.7473105891573208	0.12768871809293303	1.0	0.00011928092983510801	1.0	1.0
473	chr1	32710000	32715000	chr1	32775000	32780000	0.69701669321915	0.928161037665793	0.9688581883787729	6.82716858866322e-05	0.997413563994783	0.999989126509723	1.0	1.0	1.0
474	chr15	50245000	50250000	chr15	50905000	50910000	0.0077500943235289	0.88144361403961	0.22576494999802998	6.826106887680129e-05	0.0811153729024471	0.690771617280724	0.543959479807964	0.305481901844861	0.00195424730186622
475	chr9	91795000	91800000	chr9	91870000	91875000	0.18949957211513999	0.999998470280744	0.753677793028644	6.825595586988199e-05	0.9994252526519971	0.9598677674229	1.0	0.7225657800730211	1.0
476	chr19	6390000	6395000	chr19	7065000	7070000	0.790193410519798	0.8253697981889929	0.8099353029594019	0.11225024786543698	0.540930966408786	0.75155833614915	0.494310147339953	0.353867908852414	7.84933192101431e-05
477	chr16	19520000	19525000	chr16	19715000	19720000	0.6387123338645561	0.563351950290429	0.9513034855880781	0.00208240185973379	0.00686616113161374	0.770729366463093	0.000180734979498581	2.66384137246659e-06	7.849389348418941e-05
478	chr3	196525000	196530000	chr3	196710000	196715000	0.623626087750156	0.9999999351936301	0.000632949826816945	0.220302696542485	0.0185140447378607	3.87911953813266e-05	0.0729044808416846	0.9999996108114392	2.2751228872342e-05
479	chr9	113450000	113455000	chr9	113600000	113605000	0.0487119331718057	0.9154291936833991	1.0	6.82507699644696e-05	0.00032759141896713503	0.9747654809601559	0.997823844213212	1.0	1.0
480	chr16	76580000	76585000	chr16	77190000	77195000	0.30119063682024294	0.878852664895615	7.76172448689808e-12	0.33545547345946697	1.0	0.0621590772619511	0.00011924267296694	1.0	0.922174694107765
481	chr20	45405000	45410000	chr20	45770000	45775000	2.49264218548401e-06	0.16380804017204198	1.0	6.824618181673709e-05	0.00396119328873145	1.0	0.710152726965957	0.9794136646863649	0.9979593708759921
482	chr16	88780000	88785000	chr16	88800000	88805000	0.0720180837928688	0.5921186419236271	3.02494056319929e-08	6.824440525883922e-05	0.000123190398341915	0.0558197538155345	3.1103430395566696e-31	0.0500126650327902	0.15861532351064003
483	chr1	111230000	111235000	chr1	111345000	111350000	1.0	1.0	1.0	1.0	1.0	1.0	0.00416661016065058	8.33136124912596e-05	0.07968201085678099
484	chr8	124195000	124200000	chr8	124470000	124475000	0.244794569225047	0.6823621802876679	0.0212360303359221	6.82432529507095e-05	1.0	0.702911271852521	0.9984307135583029	0.0198663485492448	0.00778279675744676
485	chr9	107740000	107745000	chr9	108605000	108610000	0.0682745748138558	0.8345843248619871	1.0	6.82415550116727e-05	0.310597958051403	1.0	0.741385210663252	1.0	1.0
486	chr1	236790000	236795000	chr1	237380000	237385000	0.80209024999146	0.786035319435116	0.0010675712794000198	0.846466895986793	1.0	3.8785909300914704e-05	0.7631108108188441	1.0	1.0
487	chr9	107465000	107470000	chr9	108635000	108640000	0.185467399769678	0.554511049635434	1.0	6.82377724671385e-05	0.320675739909465	1.0	1.0	1.0	1.0
488	chr2	55730000	55735000	chr2	55955000	55960000	0.006935074919855171	0.445397720040597	1.0	6.823659048297621e-05	0.494077798525863	1.0	1.0	1.0	1.0
489	chr1	198155000	198160000	chr1	198255000	198260000	0.00336852636270235	0.0368993027677748	8.23116554037864e-12	1.70991334292216e-06	1.03913179939022e-11	3.87815218284509e-05	1.0868043212798599e-20	0.999973735672612	0.9999863532537461
490	chr4	110195000	110200000	chr4	110515000	110520000	1.6366241217312e-06	0.000339591573669686	1.0	6.39080961653391e-13	0.0399956416321406	1.0	0.00011921822542935	0.0671055616335674	0.785850648740187
491	chr1	31665000	31670000	chr1	31955000	31960000	0.86809610881338	0.00906700243289414	0.9916866665230779	6.82294159978516e-05	3.45703163642679e-06	0.8352709756394281	0.000605076308473767	0.9912303174434259	0.5619873877035121
492	chr3	125000000	125005000	chr3	125120000	125125000	1.0	1.0	1.0	1.0	1.0	1.0	0.999999962266607	0.00462408809502646	7.84689907800764e-05
493	chr6	75945000	75950000	chr6	76340000	76345000	1.0	1.0	5.93776360515587e-05	1.0	1.0	0.00877475684066023	1.0	1.0	1.0
494	chr17	42150000	42155000	chr17	42525000	42530000	2.07250250927584e-05	0.115688961072836	0.011078499145645002	0.00048646002076966905	0.000986454955273889	0.6775667956942989	0.36245128380491	0.0667281978097141	0.0360532122014606
495	chr2	11840000	11845000	chr2	12715000	12720000	2.07233225515655e-05	0.477731562481577	1.0	2.2248944282048497e-05	0.776110747404978	1.0	0.790683545925937	0.48756115431083097	0.578641518963735
496	chr4	181265000	181270000	chr4	182180000	182185000	1.0	1.0	0.338219233565523	1.0	1.0	3.87765443991524e-05	1.0	1.0	1.0
497	chr7	70315000	70320000	chr7	70475000	70480000	0.0717908766284159	0.00248417900079567	1.0	6.822548288203871e-05	0.000642519035180541	1.0	1.0	1.0	1.0
498	chr1	201890000	201895000	chr1	201980000	201985000	0.9999993662176422	2.17147696163917e-05	5.32398779956065e-05	0.100108501732165	0.0285853640330072	0.013026871804303	0.9428482769834359	0.999367578941667	0.9999999678579201
499	chr18	45935000	45940000	chr18	46010000	46015000	1.0	1.0	1.0	1.0	1.0	1.0	0.000119209906833876	0.9999898472752079	1.0
500	chr2	197885000	197890000	chr2	197985000	197990000	1.0	1.0	0.9880420406431891	1.0	1.0	0.9883843811913959	0.000119204758681444	0.999999872014006	1.0
501	chr21	45285000	45290000	chr21	46285000	46290000	0.158237447696738	0.40294999802201703	1.0	0.767411045807964	0.0524428169885709	0.384300553846687	0.00011920028345228501	0.712962486715582	0.9318576015113219
502	chr18	35240000	35245000	chr18	35290000	35295000	0.00782276841136767	2.17090859898168e-05	2.2606387205360997e-09	1.4341853641169902e-07	0.000530047686733986	0.00171306177831109	2.84342594589515e-38	1.2415439741143898e-16	1.1082972864937701e-16
503	chr17	45320000	45325000	chr17	45340000	45345000	0.0666155855368429	2.17105779076208e-05	0.92650970154367	0.00013388675633368202	0.00646515316181516	0.9999241531556651	0.9999309583900151	0.999999999999999	0.999999999999974
504	chr7	101810000	101815000	chr7	101855000	101860000	0.999999999780141	0.999999999997033	0.106505644774435	1.0	0.9999999999254909	0.109201777960265	0.0022453614313060603	8.32768669277188e-05	0.195866113250595
505	chr12	123230000	123235000	chr12	123655000	123660000	0.39949999503868	0.5260024681720961	0.7532667854670921	0.559616257006888	0.37838040655574107	0.8734301733500829	0.00011918697594887801	0.987465100859948	0.9864788609983091
506	chr4	150485000	150490000	chr4	150525000	150530000	1.0	1.0	0.373951667870882	1.0	1.0	3.87629409021354e-05	1.0	1.0	1.0
507	chr6	34640000	34645000	chr6	34755000	34760000	0.842202207876582	0.9974494063344191	5.9359964846204104e-05	0.999965278272069	0.7452066372674209	0.0008102092785035941	8.027770971415891e-07	0.999999999999963	1.0
508	chr2	199965000	199970000	chr2	200375000	200380000	0.0438223234514701	0.8256253229375949	0.822816878812755	6.820633883981961e-05	0.646989509111321	0.630485525266347	0.924082273892221	0.9592498553281991	0.8254788716966329
509	chr21	45290000	45295000	chr21	45815000	45820000	1.0	1.0	0.9046677084143381	1.0	1.0	0.6554168248970921	0.5166303773106969	6.050056721171471e-10	7.844442264307479e-05
510	chr19	23245000	23250000	chr19	23685000	23690000	0.17706035102899897	0.586981707299814	0.262290798070249	0.595185675162393	0.602896431576696	0.20696175888145604	0.00477660706389417	1.9761610002066396e-05	7.8439541676285e-05
511	chr19	28035000	28040000	chr19	28455000	28460000	1.0	1.0	1.0	1.0	1.0	1.0	0.000119172322518026	1.0	1.0
512	chr9	115115000	115120000	chr9	115205000	115210000	0.20762011807068803	0.7325952845202479	0.890762692341656	0.000193034345259436	6.475937173813499e-05	0.954508765467235	0.950437771787491	1.0	1.0
513	chr17	7845000	7850000	chr17	7985000	7990000	0.43731406821579605	0.384135750092171	5.93494425402557e-05	0.7812751593152909	0.95210245076688	0.559943824895711	0.00278775874727595	0.0205560334483235	0.0554749470809243
514	chr6	20265000	20270000	chr6	20400000	20405000	0.142479306306948	0.0317306433572488	0.9972783614405559	0.00030053028888668196	6.47558157698417e-05	1.0	0.0016492047580853	0.9994083285451059	0.998645109074682
515	chr19	58180000	58185000	chr19	58405000	58410000	0.0011514785446946	0.11248052746589698	0.395531412417456	0.000408185082716804	0.00537400879827208	0.177358851367976	3.27037657734796e-05	8.3258987634762e-05	0.054253396055299004
516	chr8	123270000	123275000	chr8	123765000	123770000	0.00229785202756457	0.0278943066890007	1.44152143363948e-06	0.000938787078562759	2.9654760329386496e-08	0.11716631778433999	5.37181405311451e-10	9.01933504985528e-05	7.84311347064772e-05
517	chr6	150150000	150155000	chr6	150285000	150290000	0.9313636595094742	0.0006359121591007809	1.0	6.81897997391451e-05	0.0489085327574462	1.0	1.0	1.0	1.0
518	chr11	33735000	33740000	chr11	35045000	35050000	0.843760371840458	1.0	0.49695826361809203	1.0	0.7562957609802701	1.0	1.0	0.421784919232529	7.84235786140821e-05
519	chr5	42905000	42910000	chr5	43040000	43045000	0.262277501514856	0.0314057862285468	1.23117716859163e-23	8.174142055992689e-38	6.4747564364592e-05	3.93477589926361e-11	0.000454815647985187	1.0772260711468999e-19	3.0420874376294797e-26
520	chr2	68745000	68750000	chr2	68830000	68835000	0.9999977989101629	1.0	0.17670173615133603	0.999849016908948	1.0	0.9966436167057149	1.0	8.324692325193829e-05	5.741333615385031e-06
521	chr1	228835000	228840000	chr1	229195000	229200000	0.0190780067885316	2.1701335525781398e-05	1.0	0.000345610308281009	0.00688143003377547	1.0	1.0	1.0	1.0
522	chr1	211705000	211710000	chr1	211940000	211945000	0.000351663330784895	0.0956233856810591	1.0	3.3438371575991298e-06	6.4742343822243e-05	1.0	0.506281073385234	0.9097055170436921	1.0
523	chr7	16365000	16370000	chr7	16415000	16420000	0.0120890543834339	0.127683594412113	0.999003544712388	6.81786252051369e-05	0.0030216101653401397	0.651031456000689	0.940322574389016	1.0	1.0
524	chr8	98550000	98555000	chr8	99010000	99015000	0.0116778887994403	0.0131609062873508	0.302714110326967	6.81758681756756e-05	0.00381021997137051	0.9276069378687909	0.31902537549798904	1.0	0.9874429014823779
525	chr14	61550000	61555000	chr14	61605000	61610000	1.0	1.0	0.24744229391365397	1.0	1.0	3.87455108556732e-05	0.533477277579283	0.999999999999299	0.999999999993069
526	chr18	9135000	9140000	chr18	9670000	9675000	0.746422174337119	0.929579370731555	0.0100463833116406	0.00595420948067927	0.35358367674066105	3.87419249140406e-05	0.0025587150488274	1.0	1.0
527	chr5	33440000	33445000	chr5	34925000	34930000	0.000373096124601293	0.135968398008314	0.554809410920427	0.000109981117504603	1.37016649069407e-05	3.87425975710296e-05	1.0	0.0607273112044683	0.000258335053493941
528	chr1	181450000	181455000	chr1	182840000	182845000	1.0	1.0	5.93283473314766e-05	1.0	0.7416807769732231	1.0	1.0	1.0	1.0
529	chr6	108560000	108565000	chr6	108845000	108850000	2.07056027252354e-05	0.0265200564608923	4.94795699214289e-10	4.2385529719305603e-13	1.5145464325745499e-15	1.9705856650767202e-06	0.280556228447096	0.0011333513391341699	0.117036974897146
530	chr15	95915000	95920000	chr15	96325000	96330000	0.0120693219879506	2.1693359026478e-05	1.0	0.00807921486827457	0.000764585360408479	1.0	1.0	1.0	1.0
531	chr6	9405000	9410000	chr6	10415000	10420000	2.0701940252287197e-05	0.000987217018703117	1.0	7.434309585325849e-05	2.1550881439878698e-11	1.0	1.0	1.0	1.0
532	chr6	15400000	15405000	chr6	15420000	15425000	1.0	1.0	1.0	1.0	1.0	1.0	0.527162530412858	8.32142099807741e-05	0.000199542374776483
533	chr2	112640000	112645000	chr2	112765000	112770000	0.36507462404931607	0.749805847536689	0.981236909395864	0.40253330322889497	0.9204186759758821	0.874721284468717	0.8475841962783041	8.32145570928735e-05	0.999999987848807
534	chr19	55005000	55010000	chr19	55635000	55640000	0.844456673629067	0.861036919825319	1.0	0.890576115213826	0.15467679374499696	0.9159191651362869	0.940957594294769	3.47042964713354e-06	7.83922687045595e-05
535	chr13	52360000	52365000	chr13	52400000	52405000	2.07004989264522e-05	0.9504076129756701	1.0	1.73304223858115e-09	0.22478932015229397	1.0	1.0	1.0	1.0
536	chr14	51240000	51245000	chr14	51620000	51625000	0.348458774408651	0.968177595078199	0.963088992261958	0.568907729753118	0.8236420410168921	0.9455238859904329	0.000119099884415453	1.0	0.9911855912024219
537	chr17	80095000	80100000	chr17	80415000	80420000	0.00145076265004132	0.270637822914697	0.0142527782496686	0.228933042809746	6.47137013154536e-05	0.37069245497732795	0.685543107327798	0.850745324290306	0.589868827212874
538	chr5	40275000	40280000	chr5	40830000	40835000	0.8658295461639441	1.0	5.9310231364766294e-05	1.0	1.0	0.684716754529323	0.93037579081236	0.585771912737561	0.049458748748821
539	chr20	59995000	60000000	chr20	60040000	60045000	0.000921564843665075	2.1689602373365698e-05	1.0	8.51817428404579e-14	4.42873604935006e-08	1.0	1.0	1.0	1.0
540	chr21	43710000	43715000	chr21	43770000	43775000	4.74766276571594e-06	0.0109622792529453	0.9999990520854549	6.81506947665124e-05	0.000513309731913504	1.0	1.0	0.9999999999256111	0.999999999999668
541	chr1	223245000	223250000	chr1	223620000	223625000	1.0	1.0	0.9679961043088241	0.9193348704003159	0.494421681599289	0.816607229510537	0.000119083622816209	0.959224050594992	0.9806968170503441
542	chr11	86525000	86530000	chr11	86590000	86595000	0.11836600475749999	0.111125241731563	0.99693657072602	0.0742970915105591	6.470571649578249e-05	0.46341568243026293	0.977757774121747	1.0	1.0
543	chr11	62425000	62430000	chr11	62855000	62860000	0.0931705820476801	0.593112975320594	0.13559423917668	0.0924054840112524	0.5543170959301701	0.432894669326325	0.000119077933992005	0.116036632838818	0.0206742382594602
544	chr15	31365000	31370000	chr15	31455000	31460000	0.9150462259936979	0.988417655048908	1.0	0.9999198074138861	0.998530984870853	1.0	0.000119073408939825	0.000630588772957944	0.000356177187812468
545	chr22	26510000	26515000	chr22	26655000	26660000	0.9142246043830781	0.30727981371631397	5.92979637031921e-05	6.68127666928179e-05	0.00175698610469365	0.000157733327883003	0.000306917180249237	0.00421310293621503	0.0251945071137307
546	chr13	33180000	33185000	chr13	33815000	33820000	0.5821131216490141	0.880890586143043	5.9293954992383604e-05	1.0	1.0	0.912583670062119	0.000621878151264666	1.0	1.0
547	chr5	160005000	160010000	chr5	160115000	160120000	0.8748077505971809	0.33947709993280106	0.00738156836237868	0.261423980364059	0.5854482294178621	0.5425988291614929	0.12574363083238302	8.318403136316491e-05	1.9879658857739898e-05
548	chr9	129110000	129115000	chr9	129640000	129645000	0.014501663263903999	0.0078550935745427	0.0083824841674793	7.48046259899946e-06	0.00191604994543887	0.0134565270514631	0.043847770571128	8.31818377083104e-05	0.00602347433386524
549	chr2	28140000	28145000	chr2	28390000	28395000	0.00045346519651385	0.0846095396400693	0.40080853278345	0.0006535885600264349	6.46933830639917e-05	0.8689041115144069	0.9333695422633129	0.999999857728157	0.9999636760538991
550	chr6	53795000	53800000	chr6	53955000	53960000	0.0019250631022205802	0.16748884004463502	0.601769783790488	6.54705518793793e-05	6.46937457123528e-05	1.0	0.8236881626464091	1.0	1.0
551	chr2	43180000	43185000	chr2	43465000	43470000	0.288735845585964	0.0014742796597957	1.0	0.0662490291969559	6.46914539881834e-05	1.0	1.0	1.0	1.0
552	chr13	66135000	66140000	chr13	67180000	67185000	1.0	1.0	1.0	1.0	1.0	1.0	0.000119054444686148	1.0	1.0
553	chr22	50290000	50295000	chr22	50325000	50330000	4.45989114080762e-10	5.216908386069861e-07	0.0388529763703957	0.0128197548789361	8.981175273863241e-08	0.0385719503066766	0.00011905298310263001	1.0	0.9999999565800931
554	chr3	52685000	52690000	chr3	52980000	52985000	0.8089562155457349	1.0	0.9995050223673541	0.959590613024111	0.809836936480209	0.917469939516607	0.00011905087530017199	0.215321549808589	0.6210755803226781
555	chr12	5330000	5335000	chr12	5430000	5435000	0.9994563132055869	0.999878245751995	1.0	0.9983571165993158	6.468666566261689e-05	1.0	1.0	1.0	1.0
556	chr9	34050000	34055000	chr9	34070000	34075000	5.10423403912892e-19	2.1679188690204998e-05	4.04896748107053e-06	7.634457790657309e-31	3.28287610251977e-13	0.8584175336916179	7.53626236740384e-11	0.999999999997047	0.9999999999803341
557	chr12	46700000	46705000	chr12	46950000	46955000	2.06909481096908e-05	9.7357068331489e-05	1.0	0.00146200098458243	2.89606191877341e-05	1.0	1.0	1.0	1.0
558	chr6	26365000	26370000	chr6	26570000	26575000	0.5697615857936821	0.178422180968415	0.00157123909241601	6.81270739826617e-05	1.0	0.29998442236798306	9.57259383030128e-05	0.0138508777880126	0.0553756723905126
559	chr9	112095000	112100000	chr9	112220000	112225000	0.9999802033134308	0.9999999049727991	0.9944177540859941	0.0031326425820261397	0.273333040256276	0.893887217972646	0.000119043567697261	1.0	1.0
560	chr18	46160000	46165000	chr18	46255000	46260000	0.3668914225154679	0.999997022623124	1.0	6.81215259129725e-05	0.999863405781423	1.0	1.0	1.0	1.0
561	chr11	27310000	27315000	chr11	27465000	27470000	2.06876482391483e-05	0.9286169486171791	1.0	5.85988759684291e-09	0.9999757039968671	1.0	1.0	1.0	1.0
562	chr10	123005000	123010000	chr10	124800000	124805000	1.0	1.0	0.4325858638420279	0.715245377046897	1.0	0.728975453461908	0.6966684734157559	0.215452002498752	7.83484605665741e-05
563	chr2	111530000	111535000	chr2	111640000	111645000	0.00488125651188971	2.16761839421107e-05	1.07111647083675e-05	6.32202903809358e-08	1.25470903775948e-07	0.5608365110341379	1.0	1.0	1.0
564	chr16	72870000	72875000	chr16	73555000	73560000	1.0	1.0	5.92782825523694e-05	0.71693209411121	1.0	0.230471267187839	0.709164250222465	1.0	1.0
565	chr2	173355000	173360000	chr2	175170000	175175000	1.0	1.0	5.92760349543442e-05	1.0	1.0	0.147898300359404	1.0	1.0	1.0
566	chr2	28585000	28590000	chr2	29185000	29190000	1.0	1.0	1.0	1.0	0.863859919303996	1.0	1.0	1.0	7.8342727511931e-05
567	chr1	8555000	8560000	chr1	8815000	8820000	0.980117875104029	0.4622266442966379	9.216719248409591e-05	0.5876669833186771	0.240451269363195	0.09264102024947	0.00011902407648853701	0.932353578304532	0.979792571393638
568	chr15	62110000	62115000	chr15	62205000	62210000	0.303026488255875	0.931337125669003	1.0	6.8109069022251e-05	0.01634367471634	1.0	1.0	1.0	1.0
569	chr1	93680000	93685000	chr1	93760000	93765000	2.0682380368779198e-05	0.9999687007916189	0.7336828658822919	0.9999999999999929	0.9999997650510241	0.0112541344967397	1.0	1.0	1.0
570	chr12	53100000	53105000	chr12	53320000	53325000	0.349511817741415	0.100492342983952	0.00171740223661375	0.00626704831599219	0.000122341522960046	0.543483817296911	0.00011900260631358798	0.7620463029000071	0.568407988714985
571	chr1	198165000	198170000	chr1	198200000	198205000	1.0	1.0	0.5027006623993849	0.9999999999372271	1.0	0.18264816364296302	0.000118995038619579	1.0	1.0
572	chr4	73725000	73730000	chr4	74110000	74115000	7.44378427845063e-05	2.16689490394234e-05	1.93700099870046e-27	0.533228543614727	0.00045714098678937404	2.4241346755761204e-13	0.36082736509737295	1.0	1.0
573	chr20	10715000	10720000	chr20	11205000	11210000	0.36669970419847703	0.9257158017756919	0.872837563460815	0.66373451086337	0.8458392221665799	1.0	0.00011898847983228702	1.0	1.0
574	chr6	160750000	160755000	chr6	162030000	162035000	1.0	1.0	4.2282668520983206e-13	1.0	1.0	3.8695501787282794e-05	1.0	1.0	1.0
575	chr1	46640000	46645000	chr1	46665000	46670000	0.999999992487208	0.9999999962918621	0.999999999818313	0.0008550529266336639	6.46516341371554e-05	0.999890417644008	0.0423441822617065	1.0	0.9999999999260458
576	chr16	68030000	68035000	chr16	68235000	68240000	0.0204485517369785	0.00142363214219795	1.0	0.000334223082695619	6.46523219030574e-05	1.0	0.996485776857111	0.99901505990742	0.999999971238458
577	chr3	39635000	39640000	chr3	39890000	39895000	1.0	0.710383952998588	5.92537929420708e-05	1.0	0.733191806136924	0.986508291251777	1.0	1.0	1.0
578	chr12	46365000	46370000	chr12	46450000	46455000	0.665245320743195	2.1664894391978896e-05	0.999705526218231	0.00035985276645361604	0.0183398804918209	0.9954886542268621	0.999996519915821	0.26291146017078	0.9999999840903909
579	chr1	234370000	234375000	chr1	235070000	235075000	2.0675825453266e-05	0.00881679219763858	0.328955964574769	4.65835865537497e-06	0.00384414266108334	0.38152845494282595	0.007350037536541379	0.21640180612496598	0.9191336956231071
580	chr9	99270000	99275000	chr9	99970000	99975000	1.0	1.0	1.0	1.0	1.0	1.0	0.000118976478949728	1.0	1.0
581	chr19	11580000	11585000	chr19	12785000	12790000	0.0014789447448840698	0.6396429879222378	0.18500631826798997	6.80874718318187e-05	0.0897069795424311	0.8003066936616958	0.00304854729820168	0.9855890491243691	0.9878469722879181
582	chr16	10310000	10315000	chr16	10615000	10620000	0.626771605127431	0.00235317110209115	0.9866540692633209	6.80880109882302e-05	1.52058944541134e-05	0.9471314912416691	0.55774932177237	1.0	1.0
583	chr3	184650000	184655000	chr3	185315000	185320000	1.0	0.516779367504469	1.0	6.808539436168579e-05	0.748899724357427	1.0	0.653360828731337	1.0	1.0
584	chr16	67030000	67035000	chr16	67180000	67185000	0.908027157996306	0.0291219991934555	0.00243657295453204	0.10325274926856401	0.0271119138393213	1.0	0.0681188120408184	0.0033556806619189	7.83052611945894e-05
585	chr3	128680000	128685000	chr3	128845000	128850000	0.9178260338477578	0.9228388571498192	9.61447795801076e-07	0.9246217976176558	0.900159884899784	4.23745901088738e-05	0.9627053164086279	0.0404804166770147	7.83061750366899e-05
586	chr20	22410000	22415000	chr20	22915000	22920000	0.784553552130354	1.0	1.0	1.0	0.896403846803176	1.0	0.00011896734075692299	1.0	1.0
587	chr10	91610000	91615000	chr10	91650000	91655000	0.9999999999978979	0.0818304718902408	1.0	6.808321449411921e-05	1.43392517210861e-07	1.0	1.0	1.0	1.0
588	chr3	16515000	16520000	chr3	17150000	17155000	1.0	1.0	0.000179345178547105	1.0	1.0	2.4206093768841e-06	0.00011896452013453701	1.0	1.0
589	chr16	49460000	49465000	chr16	50805000	50810000	1.0	1.0	1.0	1.0	1.0	1.0	0.777161705241532	0.20019267613250602	7.82989704602125e-05
590	chr8	52970000	52975000	chr8	54020000	54025000	0.823500659311831	1.0	5.92445352331702e-05	0.8427829665526859	1.0	0.497420614037307	0.278312350462136	1.0	0.923456817138235
591	chr17	44930000	44935000	chr17	45050000	45055000	0.9993330897959359	0.999895872491643	5.92422321760194e-05	0.9999999108040941	0.999999988248801	0.9999999998794541	0.9999999704547791	0.999999986047705	0.999999999605937
592	chr6	20210000	20215000	chr6	20535000	20540000	2.0671320242876802e-05	0.14840848042723498	0.00584596255309177	0.00896430831440643	0.00014993173566505902	0.00449841862516581	0.000891111291106392	0.0014075005140175099	0.370263343787757
593	chr16	89685000	89690000	chr16	89950000	89955000	0.9898678064400309	0.46744220196141995	0.614579842478756	0.9772523764882549	0.36794467572637896	0.8586881565974771	0.00011895031993026498	0.999695318588912	0.998756011751855
594	chr4	142320000	142325000	chr4	142535000	142540000	1.0	1.0	1.0	1.0	1.0	1.0	0.000118948551155705	1.0	1.0
595	chr14	101705000	101710000	chr14	101825000	101830000	0.891286765105754	1.0	0.273075676976693	1.0	1.0	0.36133658455354206	0.999881207929646	8.31031062134487e-05	0.008995413842894309
596	chr17	48020000	48025000	chr17	48610000	48615000	0.00027003930923742995	2.16577921924435e-05	0.0011632358302918599	0.000496355057583934	2.67096592477912e-08	0.00617632512915624	0.0616182948839128	1.0	1.0
597	chr5	140365000	140370000	chr5	140400000	140405000	0.00901409391991823	0.007981481904574171	0.00294974909321572	7.93473124646552e-12	1.9262463549706e-10	0.000322570106169173	0.00011893628766118799	1.0	0.21633883336844797
598	chr2	61885000	61890000	chr2	62705000	62710000	0.363000525716216	0.0235038494687096	0.0230351768573575	6.80646150237049e-05	0.9075210647462719	0.869897285862141	0.016576239991308	3.16450089695244e-10	8.948992850143809e-11
599	chr17	6550000	6555000	chr17	7035000	7040000	0.0274057783638152	0.0176933108841247	0.924831976721293	6.8063004680014e-05	4.7456181682916705e-05	0.990786060887691	0.9896220956712709	1.0	1.0
600	chr8	101370000	101375000	chr8	101420000	101425000	0.0149026128831842	0.32093705183169496	1.0	0.283716361379513	6.462423883866939e-05	1.0	1.0	1.0	1.0
601	chr7	30135000	30140000	chr7	30155000	30160000	0.998856650822777	0.999999999145325	0.9999999995319789	0.9456576092365842	1.0	0.999993316385314	0.00026030918857230097	8.30937006097746e-05	0.00146356900673871
602	chr1	145845000	145850000	chr1	145995000	146000000	0.0076948935463222795	0.000768214443637116	5.9230777717226706e-05	0.9999997846952321	0.0306681953710742	0.610888591773712	0.429170324736651	0.000210077016429711	0.00407923235486327
603	chr5	14720000	14725000	chr5	14870000	14875000	0.31808568125547604	0.9967895348212591	0.988224232579782	0.14620200794257	0.511112186963782	0.34924279100091493	0.8964946230673849	1.02435554623046e-06	7.827922148617142e-05
604	chr2	64330000	64335000	chr2	64450000	64455000	2.0666298839108602e-05	1.18365720272577e-09	0.999768633369583	2.91930265102345e-10	4.19382584153611e-18	0.515576895652743	0.0426493338474668	0.9932940945689159	1.0
605	chr2	165430000	165435000	chr2	165670000	165675000	1.0	1.0	1.0	1.0	1.0	1.0	0.000118924629405964	1.0	1.0
606	chr9	127775000	127780000	chr9	128065000	128070000	0.999918444872285	0.991904509984007	0.531202740039686	0.4760238687459	0.385766300257454	0.0771790670195677	1.2791442262683e-06	8.308648777991291e-05	0.464292052635808
607	chr2	130180000	130185000	chr2	130365000	130370000	0.8759712610516942	0.447323356977178	5.92238665503573e-05	0.0597529879647108	0.0780620546825388	0.0130588102242136	0.00823782164242302	0.109970109159377	0.234349628025405
608	chr9	35070000	35075000	chr9	35600000	35605000	0.185111673411759	0.237384267005388	5.9224751402994704e-05	0.0106056182780311	0.0028378643781315697	0.005380333450747	5.2057870718314506e-08	0.009166596622030041	0.0040651406533262395
609	chr3	156520000	156525000	chr3	157160000	157165000	0.39685376403801004	0.0932334102642344	5.92244378424314e-05	0.0308331220160065	0.805702760048114	0.000242053677860194	5.16909505915127e-08	4.16198771165239e-23	5.51984589716837e-19
610	chr8	70615000	70620000	chr8	71830000	71835000	0.45846848634681603	0.7743924167656909	0.84082404411323	0.110814420849301	0.794455787954227	1.0	0.00011890907230691101	1.0	1.0
611	chr8	37140000	37145000	chr8	37535000	37540000	2.0662816715573602e-05	0.0068221528422263795	0.666991950957452	0.0012611371566266301	0.0216593365609972	0.940538896219445	0.9102313059155279	1.0	1.0
612	chr10	19485000	19490000	chr10	19635000	19640000	0.734994925646865	0.881965860269312	1.0	0.971473157133764	0.993049058888188	1.0	0.0001189065901089	1.0	1.0
613	chr11	46905000	46910000	chr11	47150000	47155000	1.0	1.0	5.92176109177518e-05	1.0	1.0	0.20421984545500502	1.0	0.47697304632462895	0.23090447170967396
614	chr16	89240000	89245000	chr16	89860000	89865000	0.5847572314426159	0.64179050982939	0.039034887207378	0.0331875750188731	0.6836482685175871	0.870453127829049	0.000118904837391056	0.00540876468142029	0.0421008173364285
615	chr1	31065000	31070000	chr1	31100000	31105000	0.134569127314909	0.0139314400683231	0.999999999519687	0.00020223219736278	6.46082485275837e-05	0.9998285085964771	0.999892650823773	0.9999999999937719	0.999999999977862
616	chr10	128045000	128050000	chr10	128210000	128215000	0.9995100526303001	0.999711771020201	0.984181985110673	0.9998169602075401	1.0	0.640223970106775	1.0	8.30692265074775e-05	0.0974743028212477
617	chr1	180880000	180885000	chr1	181060000	181065000	1.0	1.0	0.998050041244175	1.0	1.0	1.0	0.000118894322042894	1.0	1.0
618	chr17	81870000	81875000	chr17	81890000	81895000	0.0578182604413264	0.0663866359701255	5.32592056569343e-05	6.8042031399968e-05	1.62191584205798e-06	0.952417841182149	1.0722085510541899e-12	4.1204569674595705e-05	0.0066987962548677605
619	chr7	64900000	64905000	chr7	65770000	65775000	1.0	1.0	0.7614177008665121	0.676431956076186	1.0	1.0	0.701991837051906	8.30627222380807e-05	0.0856569825191091
620	chr6	149205000	149210000	chr6	149390000	149395000	1.0	1.0	0.00022762800862242	1.0	1.0	3.8664539203859494e-05	0.0027618685230020898	1.0	0.999991704895968
621	chr6	124960000	124965000	chr6	125300000	125305000	2.06538958177262e-05	0.372052213531141	1.0	3.70457224727878e-05	0.0023194048298747897	1.0	1.0	0.9031561690265458	1.0
622	chr2	191920000	191925000	chr2	192070000	192075000	1.0	1.0	1.0	1.0	1.0	1.0	0.000118873920055793	1.0	1.0
623	chr12	107055000	107060000	chr12	107685000	107690000	0.6865947601689699	0.7836638917174891	0.944115250687505	0.356551350282628	6.45937430705405e-05	1.0	0.7441083106881541	1.0	0.9915220959658991
624	chr5	14385000	14390000	chr5	14675000	14680000	1.0	1.0	5.91975271570125e-05	0.9212823105426559	0.7228406508881671	6.22663856208511e-05	0.936037901943833	1.0	1.0
625	chr3	194630000	194635000	chr3	195255000	195260000	0.0121743195083947	0.0118641019009022	5.919628055173729e-05	0.0025672542607228397	0.539893938263454	0.7640529099603571	0.0730163429881857	0.941922185876892	0.9245673202527371
626	chr3	94355000	94360000	chr3	94725000	94730000	1.0	1.0	5.9189786765310594e-05	1.0	1.0	0.086774295160191	1.0	1.0	1.0
627	chr21	45640000	45645000	chr21	45725000	45730000	1.0	1.0	0.0095970499150392	1.0	1.0	3.86553098743836e-05	0.9994355371774108	0.6768471907237011	1.0
628	chr9	84820000	84825000	chr9	84945000	84950000	0.0780718553385169	0.0373221899025247	1.0	6.80177515715105e-05	0.0136699295830988	1.0	0.999452278251833	1.0	1.0
629	chr1	172205000	172210000	chr1	172240000	172245000	1.0	1.0	0.0327002629669908	1.0	1.0	3.8653344153858505e-05	1.0	1.0	1.0
630	chr8	100145000	100150000	chr8	100495000	100500000	1.0	0.0226284910904627	0.17378929022889403	0.000620225497653893	6.45823566481485e-05	0.922913045754646	3.3376905886050895e-67	1.72341058714647e-05	0.0479320581686244
631	chr18	8910000	8915000	chr18	8980000	8985000	0.8814312844739028	1.0	0.999765925718606	6.80132812325923e-05	1.0	1.0	1.0	1.0	1.0
632	chr8	124175000	124180000	chr8	124195000	124200000	0.987724917694968	0.9999999974225329	5.9185437486931607e-05	0.999996483666992	0.999912134952728	0.0061405593201194104	1.0	1.0	1.0
633	chr15	66935000	66940000	chr15	67105000	67110000	2.0647633413358603e-05	1.60619057786555e-07	0.100679546017849	0.0212444441828007	5.04007667349319e-05	0.5143509745585759	0.138298430873092	0.9980554619450079	0.9924545224401509
634	chr12	27520000	27525000	chr12	29100000	29105000	1.0	1.0	1.0	1.0	0.748423470917866	1.0	0.725400756980698	8.30296379832664e-05	0.523701673649957
635	chr8	116900000	116905000	chr8	117000000	117005000	1.0	1.0	1.0	1.0	1.0	0.99999999999975	0.00011883929298529299	1.0	1.0
636	chr8	128050000	128055000	chr8	128580000	128585000	1.0	1.0	5.9181487786169395e-05	1.0	1.0	0.371831214387144	1.0	0.936347985257922	1.0
637	chr19	385000	390000	chr19	485000	490000	0.0162930717390265	7.927168309258791e-07	0.900061622148929	6.80064113386778e-05	1.9347536079219797e-06	0.9813372140326129	5.3114190074747905e-06	0.9999913327946099	0.9999992430820359
638	chr1	1000000	1005000	chr1	1080000	1085000	9.65864571174601e-05	6.61101202997255e-05	1.0	6.800669784081271e-05	0.000993203660520606	1.0	0.9956785355124579	0.999999944407163	0.999999748732493
639	chr8	109295000	109300000	chr8	109620000	109625000	0.555037041790166	0.4262714798664871	0.9726267724965351	6.80058779972634e-05	0.0762868028902925	1.0	1.0	1.0	1.0
640	chr22	20415000	20420000	chr22	20505000	20510000	0.9999926060655708	0.9999997100116271	5.917938015196321e-05	0.999999999961668	0.9999999976260481	0.21588097657899	0.998611684075239	0.999976009133451	0.9999999951667081
641	chr7	142355000	142360000	chr7	142805000	142810000	6.74764310406307e-05	2.16388064696481e-05	0.35499162879031204	1.85741686351227e-13	1.27093106070984e-06	0.819408340824761	0.962843137987402	0.00149686736965139	0.0040511934789768
642	chr2	100415000	100420000	chr2	101000000	101005000	1.0	0.7671372130017471	0.294798505909832	0.45136877527209707	1.0	0.8507134083830319	0.00011882690255043999	0.0781488516687997	0.99429995003351
643	chr4	10720000	10725000	chr4	11325000	11330000	1.0	1.0	5.9174955914121804e-05	1.0	1.0	0.058961375499589005	1.0	1.0	1.0
644	chr16	3150000	3155000	chr16	3300000	3305000	1.0	0.9253301998693579	0.9999999996911509	0.72670969834613	0.9303783936300358	1.0	0.9069695766745691	8.30176755461562e-05	0.700254727926447
645	chr9	137255000	137260000	chr9	137610000	137615000	0.23401282445720398	2.16357770864779e-05	1.0	0.0196284239381096	0.000187237683930222	0.8886606933029548	0.959415832075119	0.213545580099147	1.0
646	chr1	185315000	185320000	chr1	185595000	185600000	1.96306565865958e-10	2.16350382154136e-05	0.19237301994675302	8.378324035196219e-20	9.861113708504098e-50	0.0052537727079101605	2.49219094486553e-06	6.942706500382909e-10	6.365737907648039e-17
647	chr19	16470000	16475000	chr19	16655000	16660000	0.55842836614708	0.13618535140329	0.0732380724398064	0.9190106445217571	0.9051436837698059	0.5004906707176571	0.18916708283926897	0.000623379309660435	7.82113863182405e-05
648	chr3	183515000	183520000	chr3	185280000	185285000	1.0	1.0	1.0	1.0	1.0	1.0	1.0	8.30087123032795e-05	0.0612536578351981
649	chr12	64655000	64660000	chr12	64675000	64680000	0.9999983350758399	0.992333777634391	1.0	6.79924109209396e-05	0.9998005648351189	1.0	0.954580056914982	0.9999999999794209	0.9999998373196549
650	chr6	26595000	26600000	chr6	27125000	27130000	0.6518240163276501	0.6790500823847491	7.525158444898029e-19	6.799195732829699e-05	0.05625446324562	3.14236488061427e-13	6.20954634651162e-17	3.16549488088559e-06	0.32505941066519706
651	chr10	102150000	102155000	chr10	102500000	102505000	0.0006763703810797629	0.0016578749436227	5.91673472874833e-05	1.88145361233666e-06	6.4307592323917095e-09	4.0455742134031294e-07	1.5359539017018702e-12	2.72376354956001e-34	7.707029306552271e-38
652	chr5	119285000	119290000	chr5	119360000	119365000	0.000313735321659127	0.147328691735816	0.502127483683713	0.00786085569784049	0.618824536146463	0.8840352245798659	0.0969385733204386	8.300306471768579e-05	0.44220162323532297
653	chr5	32570000	32575000	chr5	33440000	33445000	0.519472785928311	0.823164160376177	0.3566715253364339	0.307011064254135	0.544968336765589	0.34819707523996196	0.00011880568349976298	1.0	1.0
654	chr22	41665000	41670000	chr22	41945000	41950000	0.25934840658599	0.0861822800214511	2.0139392725068897e-21	6.79827474308571e-05	2.6449226486357303e-07	2.44601819697226e-24	3.810116822539579e-09	9.58452277970487e-16	5.9481632915141204e-08
655	chr21	32610000	32615000	chr21	33480000	33485000	0.22171056890736698	0.80553844711953	0.605208915537165	0.11415467786020098	0.00053037067080733	0.46546406590478206	0.00798684685200744	0.00369026561738704	7.819620985128241e-05
656	chr8	38525000	38530000	chr8	38670000	38675000	1.0	1.0	1.0	1.0	1.0	0.79061138419323	0.00011879986340433601	1.0	1.0
657	chr2	61535000	61540000	chr2	61665000	61670000	0.0019795388251341397	2.1628377432599802e-05	0.0308378018470942	1.3803685955468201e-05	0.00029409457884211097	0.276700396093457	5.27034187371001e-06	0.9999999999658281	0.999999999999999
658	chr3	183250000	183255000	chr3	183270000	183275000	1.0	2.62212896477265e-06	1.0	3.14881444177422e-05	6.45520116430888e-05	1.0	1.0	1.0	0.999998618379766
659	chr11	63850000	63855000	chr11	63885000	63890000	0.0301043613652398	1.0	1.0	0.0595492718309921	1.0	1.0	0.0169284796071958	9.152973111877941e-05	7.8192505367921e-05
660	chr4	39350000	39355000	chr4	39975000	39980000	0.7758436733985309	0.536932154699333	0.14190414001185	0.540685852334941	1.0	0.563232844812575	0.597353924364338	0.00093340788502121	7.81911971408456e-05
661	chr17	75455000	75460000	chr17	75485000	75490000	0.998413787832261	0.9990905297720429	0.999999999994202	0.999999932843702	0.9999972480078291	0.999998926345955	0.293577473785063	8.29913358710246e-05	0.54832519658764
662	chr12	6870000	6875000	chr12	6900000	6905000	0.8357329118047059	0.32793726358422903	0.0313586693899868	0.8678867970635429	0.192389669632533	0.43415925599062505	0.0299241737094365	8.29908335664835e-05	0.0012479453207303302
663	chr7	43075000	43080000	chr7	43450000	43455000	1.0	1.0	0.00468340195542002	1.0	1.0	0.39144624219657703	0.000118792395071199	1.0	1.0
664	chr8	143565000	143570000	chr8	143615000	143620000	0.006739874209973001	0.0656576286966634	5.915524159439711e-05	0.0253471410478588	0.225041602303782	0.355814502749452	0.665406963259316	0.16756064255837	0.0124495482855596
665	chr6	149090000	149095000	chr6	149480000	149485000	0.7511343727857791	1.0	5.9155116566843606e-05	1.0	1.0	0.543129689681661	0.00551777752141524	0.000726901002512747	1.3068077629358602e-08
666	chr6	15690000	15695000	chr6	15735000	15740000	1.0	1.0	0.999999999754073	1.0	1.0	0.99999991591652	0.000118784934355478	1.0	1.0
667	chr2	108365000	108370000	chr2	108385000	108390000	1.0	1.0	0.9999205899849041	1.0	1.0	1.0	0.00011877966778556499	1.0	1.0
668	chr9	92230000	92235000	chr9	92665000	92670000	0.8063690082755249	0.5739495116022839	5.91494419011197e-05	0.36985827951297606	0.9355529802599759	0.8530674581548371	0.968840533277884	0.9825068153177879	1.0
669	chr2	200300000	200305000	chr2	201115000	201120000	0.31614557448884	0.0621887014273897	0.757834736719583	6.79673304947405e-05	0.000880819510086236	0.7935808505489791	0.983407646863803	0.849601910306102	0.930468221282143
670	chr20	19885000	19890000	chr20	19935000	19940000	0.323691855236672	0.5413291079436879	1.0	6.796415098226689e-05	3.9200733171329296e-05	1.0	0.9999999999613092	0.9697597511492511	0.97103684891799
671	chr6	156720000	156725000	chr6	156795000	156800000	0.9922220603316461	0.9897022036138199	1.0	0.9996240960530419	0.999836708073593	1.0	0.000118771780784658	0.999999999579854	0.9999999999912981
672	chr11	102110000	102115000	chr11	102595000	102600000	0.000514664669088675	0.0724194106086494	1.0	6.79616990040682e-05	3.9653854316283706e-05	1.0	1.0	1.0	1.0
673	chr12	117855000	117860000	chr12	117985000	117990000	0.978811164426831	0.506437812677503	0.9981819684914192	6.79574533763873e-05	0.36244248046203004	1.0	1.0	1.0	1.0
674	chr3	171800000	171805000	chr3	172160000	172165000	0.800266212085032	0.976134284368625	1.0	0.9744847810773609	0.9971354177268109	1.0	0.000118762357298991	1.0	1.0
675	chr2	57985000	57990000	chr2	58005000	58010000	1.0	1.0	1.0	1.0	1.0	1.0	0.00011875983704613799	1.0	1.0
676	chr1	173865000	173870000	chr1	174015000	174020000	0.17944256592698	2.1617824659266198e-05	0.0364708094421611	0.0174040857009306	0.000749764486148727	0.0474387359373997	6.166643760237849e-08	0.0174746486234427	0.17153537669483598
677	chr7	69965000	69970000	chr7	70005000	70010000	1.0	1.0	1.0	1.0	1.0	1.0	0.000118754087659549	1.0	1.0
678	chr9	12775000	12780000	chr9	12860000	12865000	8.155478816625759e-07	2.1615668667448e-05	1.0	1.24347598736013e-21	9.85888021469532e-20	1.0	0.9473117900879849	1.0	1.0
679	chr12	39440000	39445000	chr12	39620000	39625000	0.8397307412584729	0.9134070666176299	0.256230886594441	0.930314721713103	0.42056982876908294	2.7518316874283e-05	5.36823622552908e-13	8.29594799580802e-05	0.0009565800890988561
680	chr1	26785000	26790000	chr1	26875000	26880000	0.0589481897248053	0.0882968361955092	0.999999999998802	6.79481932222147e-05	0.0174946137048233	0.972146174793447	0.999998567073271	0.9999978173255331	0.9999998170161409
681	chr8	73305000	73310000	chr8	73355000	73360000	1.0	0.996299901125122	0.909919592610336	0.999937429873212	0.9999486302337529	0.050795760851817	0.000118743292215902	1.0	1.0
682	chr2	10075000	10080000	chr2	10120000	10125000	0.999999855408746	0.999999832723765	0.0008670644628390001	0.999677562939481	0.9998945594588929	3.86198430235551e-05	1.6745799992717695e-70	0.9999958503995159	0.9999999174011558
683	chr12	55925000	55930000	chr12	55970000	55975000	0.3818017003967679	0.419570829638569	0.43548087306884103	0.183303864601064	0.0693560619332318	0.522988303113392	0.000118736948044078	0.5472847509045611	0.580507904176626
684	chr1	32070000	32075000	chr1	32350000	32355000	0.4195966693148421	0.34981624768575703	0.879668864945976	0.575394875076511	0.7441072699488009	0.20462153405425898	0.16791389285701996	8.294899204116679e-05	0.00305955459531672
685	chr7	130985000	130990000	chr7	131035000	131040000	0.999999978588144	0.9999999753233301	0.14958088409424	0.207180902132453	0.999999999999891	1.0	1.47295126421428e-16	8.295028870077979e-05	1.0
686	chr7	1500000	1505000	chr7	2555000	2560000	0.0250345758253761	0.00051350547499397	0.8890812716019499	0.00412362073062299	0.214162041769331	0.24021024444800199	0.786489634233703	0.866313478106623	7.815121625482209e-05
687	chr20	1775000	1780000	chr20	1870000	1875000	0.932664285854249	0.999906128287896	1.0	0.95645253513141	0.995315573141741	0.995450494638842	0.000118731372813696	1.0	0.9528851114965621
688	chr2	42970000	42975000	chr2	43240000	43245000	0.8964853553135309	0.947064586112773	1.0	6.793864828093829e-05	0.9985273518627399	1.0	0.00357284995718555	1.0	1.0
689	chr8	100900000	100905000	chr8	101245000	101250000	0.0240566136132478	0.0215536275838761	0.905932419206141	6.793769415843101e-05	1.29299703425575e-05	0.94668848431502	0.0540448578517657	1.0	1.0
690	chr1	206685000	206690000	chr1	207880000	207885000	0.871810200862848	1.0	0.532824834426297	1.0	1.0	0.738999956046343	0.534920847094696	8.294256331723209e-05	0.24703890133798898
691	chr20	46135000	46140000	chr20	46405000	46410000	0.00262812468423154	9.27879343109332e-05	0.00576794981626715	6.793502719204761e-05	9.590059320485129e-05	0.989155540771474	0.897603431071077	0.988870132177467	0.9990289336694509
692	chr4	82890000	82895000	chr4	83205000	83210000	1.0	0.169508228669009	0.993786359268792	6.79351349644235e-05	0.00194471764372398	0.411254144040806	0.997175751206833	0.0333754627940876	0.34649905512659995
693	chr5	83860000	83865000	chr5	84830000	84835000	1.0	1.0	1.0	1.0	1.0	1.0	0.00011872408997700901	1.0	1.0
694	chr5	154210000	154215000	chr5	154365000	154370000	0.0117852389569746	0.0112810000563341	1.0	0.000638816569774046	6.45105344674211e-05	1.0	0.0932379472721968	1.0	1.0
695	chr7	39945000	39950000	chr7	40010000	40015000	0.999999428169917	0.999996276857935	0.9999175957881509	0.9999999998345039	0.99999993763216	0.9974682238933229	0.000118720546386767	0.9999999999984741	1.0
696	chr18	21610000	21615000	chr18	21740000	21745000	0.227496250505417	0.8650472842718941	0.266594742601057	0.411208623170191	0.16044443721191198	0.00443489604730803	9.64119333385411e-07	3.04976418768167e-05	7.814133827128941e-05
697	chr2	156340000	156345000	chr2	157020000	157025000	0.552081974131848	0.0990627238454539	5.9120313214104395e-05	0.310884669700428	1.0	0.3959694573960739	0.89313089143681	1.0	1.0
698	chr16	82625000	82630000	chr16	83515000	83520000	0.329335481269778	0.00864600030035848	1.0	0.0194146249924933	6.45067249823569e-05	1.0	1.0	1.0	1.0
699	chr9	125235000	125240000	chr9	125260000	125265000	0.17858140013086	0.9303265871456371	0.24182939347122603	0.825976463920407	0.880720872267943	0.974259514087714	0.000118709607319388	0.0189034459779388	1.31653165897791e-05
700	chr8	125180000	125185000	chr8	125605000	125610000	0.883969713033882	1.0	0.0100592292001545	0.9922482114362929	0.9066467327621509	3.8608463361939205e-05	0.0260306657320146	1.0	0.939077424346401
701	chr12	79420000	79425000	chr12	80155000	80160000	2.06245140430093e-05	0.6579767809287629	0.76959613640565	4.70888989905247e-05	0.741319815145038	0.7114003035826701	0.7171495230520452	1.0	1.0
702	chr6	14735000	14740000	chr6	15395000	15400000	1.0	1.0	9.80264176571195e-09	0.5342491735870321	0.7609109123842409	3.86058693315061e-05	0.369271257195535	1.0	0.672430509862563
703	chr19	40400000	40405000	chr19	41395000	41400000	1.0	0.863699185804879	1.0	1.0	0.41933959889543293	0.8473918125607329	0.293234814641675	0.00012616589439695802	7.812748346309759e-05
704	chr5	40635000	40640000	chr5	40675000	40680000	0.281257886236426	0.98909165310873	0.999999999999997	6.79172384862818e-05	0.9997773980172739	0.9996263544995591	0.9994482990757809	1.0	1.0
705	chr11	64780000	64785000	chr11	66315000	66320000	1.0	1.0	1.0	1.0	1.0	1.0	1.0	8.292148508828921e-05	0.00121589783140448
706	chr20	4895000	4900000	chr20	4950000	4955000	0.000149399242106323	0.004004536781991829	1.0	0.00408690853276467	6.449434812699599e-05	1.0	1.0	1.0	1.0
707	chr12	112010000	112015000	chr12	112380000	112385000	0.000662634395983705	0.0020269422450205302	2.20559011741943e-13	1.44779158992197e-07	4.60199332803715e-06	1.21370064005774e-06	1.3307477150766001e-05	8.29158082590435e-05	0.179647815758963
708	chr20	37310000	37315000	chr20	37525000	37530000	0.8598134981106991	0.279832033813232	0.928546956703603	0.754697352747269	0.9352784580311041	0.319958827471505	0.0105739397464921	8.291351128391401e-05	0.0233058183821315
709	chr19	17855000	17860000	chr19	17945000	17950000	0.265183499829525	0.35377751111415706	0.782326139598384	0.298291391998854	0.0026041046304543197	0.299456818292245	6.35982093418367e-07	8.29140012695403e-05	0.269491700339717
710	chr5	163505000	163510000	chr5	165370000	165375000	1.0	0.34207971141119803	0.7169726382703809	0.0874861238991287	6.448845491489599e-05	1.0	1.0	1.0	1.0
711	chr11	118690000	118695000	chr11	118890000	118895000	0.9277438762898241	0.486275897557632	0.9988020478140691	0.8917619829950021	6.448805894956579e-05	0.575458043617691	0.580114106060852	0.0106081806615777	0.0747460085074047
712	chr19	48710000	48715000	chr19	49640000	49645000	0.899486917866292	0.21920983697068103	0.951465656561422	0.165729251900808	0.0541983198795928	0.620127608934817	0.614201466101036	8.290711295236229e-05	0.718951663898659
713	chr1	213670000	213675000	chr1	213975000	213980000	1.0	1.0	1.0	1.0	1.0	1.0	1.0	8.29041350439965e-05	0.650273335034374
714	chr20	37375000	37380000	chr20	37525000	37530000	1.6488626540397697e-05	2.16025705056029e-05	0.879833594547844	0.000988333150931621	9.13430170524674e-12	0.9284060532305279	3.20704060038992e-06	0.9989376212927701	0.9999997879582461
715	chr2	113175000	113180000	chr2	113200000	113205000	0.9999990090955799	0.999998871347343	5.910160986238039e-05	0.9999999818411279	0.9999999952938199	0.25931564085634	0.999999676397337	0.9386358558654742	0.125869074716488
716	chr11	63835000	63840000	chr11	64185000	64190000	0.015939382193584	0.543790039312231	0.0235115194980144	0.0179114484733804	0.007334951202734359	0.030795424974163998	0.000118674013746851	0.000274186271526485	0.148489286208831
717	chr3	183925000	183930000	chr3	183990000	183995000	2.06174829702501e-05	0.521819632832486	1.0	0.13018728209682	0.10477881324430302	1.0	1.0	1.0	1.0
718	chr18	46170000	46175000	chr18	46190000	46195000	0.691351356256669	0.766805096602391	0.999999999999363	0.43685189345234	0.0201620587290666	0.9999099311134079	0.000118670832459723	0.9999999999990341	1.0
719	chr6	44955000	44960000	chr6	45460000	45465000	1.0	1.0	5.9097233570972805e-05	1.0	1.0	0.0693267425283252	1.0	1.0	1.0
720	chr13	44040000	44045000	chr13	44915000	44920000	0.0077756966004914	0.37097859331987704	5.9096424331893995e-05	0.421979254183849	0.654684206502681	0.0181643507434494	0.7609299218524809	1.0	0.9227771274615579
721	chr20	57595000	57600000	chr20	58650000	58655000	0.604621022738095	0.8329237826641558	0.8923493006191858	0.00800862084643296	0.517547326807168	0.810069534242715	0.82517295936766	0.147262816473811	7.80987168464952e-05
722	chr1	37475000	37480000	chr1	39025000	39030000	1.0	0.778646223097347	0.00501970268215377	0.19855977992519397	0.19548255476571103	0.8366918603988871	0.8260441180758259	0.000108156942702502	7.80933492181252e-05
723	chr9	98035000	98040000	chr9	98255000	98260000	0.999768129475982	0.9321361455216891	5.908435436106021e-05	0.9934259741720111	0.9999379134070321	0.2221450384178	1.3936251094048499e-05	0.9979147483563	0.000277969381839922
724	chr6	137865000	137870000	chr6	139370000	139375000	0.7600923284388141	1.0	1.0	0.770477155760473	0.41291450618678993	1.0	1.0	1.9535186087130298e-08	7.80874439935679e-05
725	chr8	20435000	20440000	chr8	22160000	22165000	1.0	1.0	1.0	0.6411086151398969	1.0	1.0	1.0	8.28761397901047e-05	0.000211919616723092
726	chr12	52130000	52135000	chr12	52870000	52875000	2.06119055749297e-05	1.8298535889217104e-07	1.0	0.000746506983925332	0.00470160409359765	1.0	1.0	0.934739844969507	0.9440900321589429
727	chr11	62600000	62605000	chr11	62620000	62625000	0.159124858146023	0.00819265411239952	0.9610669814850742	0.000129518018728532	0.00114129617113382	0.710137425284685	0.00011863968140838999	0.975143289985958	0.9993433224499559
728	chr14	21850000	21855000	chr14	22825000	22830000	1.0	1.0	1.0	1.0	1.0	1.0	1.0	8.286887514728001e-05	0.0196965563739511
729	chr1	172725000	172730000	chr1	173255000	173260000	1.0	1.0	1.0	0.7393301082274542	1.0	1.0	0.000118635905791496	1.0	1.0
730	chr7	91890000	91895000	chr7	92445000	92450000	0.0342879760753604	0.125674155897048	0.0835088478914976	2.9027567992532002e-06	6.44549049059032e-05	0.23197683468336103	0.43534474083339103	0.8263846159962609	0.7516648069061791
731	chr21	43810000	43815000	chr21	43875000	43880000	0.0072283126593859	1.0	0.999985699447106	6.78783330650424e-05	0.9248650148951421	0.9945393126626658	0.985868187133065	0.996350247453881	1.0
732	chr2	226060000	226065000	chr2	226650000	226655000	0.000155230521045846	2.15923117288109e-05	0.0762612820096469	4.954492807970211e-06	0.004623192662602979	0.48692653803742497	0.42424376413451204	1.0	1.0
733	chr13	73830000	73835000	chr13	74130000	74135000	0.0504548055471148	0.023273599718492997	0.646587244670253	0.554429605702938	0.00797439720621132	0.00839530062702513	0.000118619864574746	0.0037644440889906604	0.000655453877785517
734	chr1	19945000	19950000	chr1	20105000	20110000	0.9978847363463309	0.009361924058171541	1.0	3.19654043075431e-05	6.44466471517513e-05	1.0	0.97002422694311	1.0	1.0
735	chr11	34600000	34605000	chr11	35140000	35145000	0.000112119036261602	6.91957626977642e-08	0.60678567169864	6.78682990608087e-05	6.864986295405121e-05	0.8413511398312329	0.626167478101026	1.0	1.0
736	chr13	108215000	108220000	chr13	108660000	108665000	0.8534420994429979	0.9464043313564201	0.00339261249562263	1.0	0.9430996508798459	0.339283740140967	0.000118607491076012	1.0	0.6529887806261999
737	chr17	16755000	16760000	chr17	18255000	18260000	0.007564744788739229	0.00046425984999861	5.9063530047821607e-05	0.000588122153582011	0.000540277346081929	0.0011099086552845301	0.7181292350651429	0.0550193905030158	0.302010577621018
738	chr11	108120000	108125000	chr11	108220000	108225000	0.00152624945242416	8.430444805253629e-05	0.0156428308328658	0.000204987347585486	4.5427368190067397e-07	6.41039956730596e-05	7.477446503488751e-16	8.995528963382131e-08	7.80565948524466e-05
739	chr14	89430000	89435000	chr14	89720000	89725000	0.8528197955363609	1.0	0.966655236733183	0.906560917212173	1.0	0.8218032733745431	0.00025373121900390696	0.213797154563079	7.805356613436991e-05
740	chr18	63475000	63480000	chr18	63830000	63835000	0.0996029123009287	0.0151027626094456	1.0	0.0073658787191146205	6.44409386243884e-05	1.0	1.0	1.0	1.0
741	chr7	100870000	100875000	chr7	101120000	101125000	0.256156764696387	0.21380049543347002	0.999997062915229	0.0336405059737058	0.044639602840283	0.5550048047992929	0.000118601882679942	0.9999998892808901	0.999993236505849
742	chr15	63480000	63485000	chr15	63550000	63555000	0.9999951265664201	0.9999061100414058	1.0	0.9999999041551529	0.9999999932950279	1.0	0.000118592974140926	1.0	1.0
743	chr1	207005000	207010000	chr1	208185000	208190000	0.35405830503623603	0.8995649839883149	1.0	0.247049028607365	6.44322118458669e-05	1.0	1.0	1.0	1.0
744	chr8	124535000	124540000	chr8	125090000	125095000	0.00048436842074218094	0.0346932434594025	2.9926826000274e-15	6.78554256304895e-05	0.0010545309074207801	0.0115917645590057	2.1812279221914903e-06	2.1373725926052098e-15	0.000140716139364478
745	chr14	63675000	63680000	chr14	63710000	63715000	0.999999999924603	0.99999996398937	1.0	6.78518194745412e-05	0.9999999999999979	1.0	0.742806860160701	0.9999999995803559	1.0
746	chr1	227330000	227335000	chr1	227355000	227360000	0.33284595681476803	0.660731398535867	1.0	6.78514837862139e-05	0.00874359463764153	1.0	1.0	1.0	1.0
747	chr10	30025000	30030000	chr10	30150000	30155000	0.33968641351736	0.061230402050123	0.9983792309723281	0.00134164471724649	6.442601207886011e-05	0.321948619854675	1.0	0.986822446976611	1.0
748	chr3	108125000	108130000	chr3	108295000	108300000	0.999919626646723	0.971065125206572	5.9045714910269996e-05	0.9999999150656421	0.9994546800204849	0.00513656696485794	0.0415442296396353	0.9999996337266809	0.9999999971021158
749	chr7	37695000	37700000	chr7	37820000	37825000	1.0	1.0	5.9043772105498904e-05	1.0	1.0	8.53747330731347e-07	0.0231281375969203	1.0	1.0
750	chr14	97460000	97465000	chr14	97720000	97725000	1.0	1.0	1.0	1.0	1.0	1.0	0.743294659777501	0.0683571810459235	7.8024976899742e-05
751	chr6	80150000	80155000	chr6	81535000	81540000	1.0	1.0	1.1216487410649099e-05	1.0	1.0	3.8554816802500396e-05	0.421097711313467	1.0	1.0
752	chr17	49705000	49710000	chr17	49850000	49855000	0.9713027841852879	0.9886390136576501	0.9999994427076591	0.9976267774048309	0.999309176823786	0.999884564594985	0.9999999871824791	9.72394180779291e-08	7.80189549135647e-05
753	chr12	82875000	82880000	chr12	83630000	83635000	1.0	1.0	5.9035575521371804e-05	1.0	1.0	0.0859638395326295	1.0	1.0	1.0
754	chr1	42815000	42820000	chr1	43070000	43075000	0.8141920112259691	0.124471983834945	0.758502002155991	6.78358090715401e-05	0.5144153812129121	0.982072837711884	0.21167319972225196	1.0	0.991095640316994
755	chr11	95925000	95930000	chr11	96340000	96345000	0.000659135728811953	0.0012748270730320401	5.9030791093232604e-05	2.99474134343885e-09	3.79096347413187e-12	0.0017370729150215	0.025237710471964	0.7106569877371651	1.0
756	chr17	27890000	27895000	chr17	28185000	28190000	0.9200812801836109	0.9408588469566039	6.5374852554070395e-21	0.9215413159694742	0.56060204306349	3.85503379543752e-05	0.583269307628249	1.0	1.0
757	chr2	43030000	43035000	chr2	43225000	43230000	2.05947748719703e-05	3.24540117507195e-06	0.862964063524333	0.00014627073641063602	8.69101112536138e-08	0.0460764460119261	0.999992924060038	1.17382783517084e-08	0.0181409187183783
758	chr18	74145000	74150000	chr18	74640000	74645000	0.774567449758587	1.0	1.0	0.9686245739788242	0.8180543391789671	1.0	0.7116115981565649	0.12629474044919803	7.80026860119369e-05
759	chr8	102105000	102110000	chr8	102565000	102570000	1.0	1.0	0.699962809614896	1.0	1.0	0.177510168697781	0.000118534164814073	0.870796283421527	1.0
760	chr2	27050000	27055000	chr2	27070000	27075000	0.853696362072069	0.7309987731966859	0.00296062063336794	0.00022399391589527997	0.00592701941259167	0.00729858554386963	4.4802386347930107e-13	8.27977224987428e-05	0.00254597304313517
761	chr3	175655000	175660000	chr3	176415000	176420000	1.0	1.0	5.9020569627977797e-05	1.0	1.0	1.0	1.0	1.0	1.0
762	chr2	41840000	41845000	chr2	42080000	42085000	0.5451874407890379	0.282166974219139	0.27893942783832204	0.00849579050830527	6.43993567897493e-05	0.130462770084876	0.0402780158928953	0.542547196720948	0.0700556123862777
763	chr2	27680000	27685000	chr2	28580000	28585000	1.73021552403665e-06	0.0351588261891908	1.0	2.2686738827014498e-07	6.43960286969218e-05	1.0	1.0	1.0	1.0
764	chr18	31275000	31280000	chr18	31485000	31490000	1.56667431394992e-07	4.05600342286594e-06	1.0	0.00805161915826151	6.439676496962509e-05	1.0	0.9920718358187559	1.0	1.0
765	chr10	14570000	14575000	chr10	14605000	14610000	0.995602517202705	0.9999328580756609	1.0	0.999999994972348	0.9999999899264309	0.9999999999998701	0.9998588430765891	8.2786634376574e-05	0.531133731670658
766	chr16	19000000	19005000	chr16	19065000	19070000	0.16918055853587602	2.1572871922460698e-05	0.999933454050602	0.0150721464172737	0.0017925479062218198	0.994562847080577	0.9999989942187328	1.0	1.0
767	chr12	49660000	49665000	chr12	49705000	49710000	1.0	1.0	3.1605523040102904e-10	1.0	1.0	3.85361330003516e-05	3.38416927971565e-70	1.17748897824042e-29	4.3240907212730097e-44
768	chr13	39145000	39150000	chr13	39260000	39265000	1.0	1.0	7.190854805718909e-28	0.13256251845429598	1.0	0.00349774590109613	0.00011851248360523799	1.0	1.0
769	chr8	22090000	22095000	chr8	22140000	22145000	3.64258880588211e-05	8.75193078117614e-06	0.000234418249490541	1.32406614891631e-07	3.12727616319778e-07	0.00608405426076336	1.03254220717636e-05	8.27725694221485e-05	0.729015718633908
770	chr2	64595000	64600000	chr2	64860000	64865000	2.05865213774597e-05	0.138920521555491	1.0	0.0277760431650895	0.00141536028781164	1.0	9.860523269051349e-54	1.0	1.0
771	chr17	33965000	33970000	chr17	34125000	34130000	1.0	1.0	4.5474811516482195e-08	0.864549371703119	1.0	3.85281233384797e-05	9.37535663668837e-08	1.0	1.0
772	chr4	102565000	102570000	chr4	102825000	102830000	0.8835991507492199	0.8297404484488721	0.681658566729378	0.543178067986414	0.317172391546005	0.18819416512881101	0.000118486529725131	0.999188551154566	0.9999999913073481
773	chr9	1650000	1655000	chr9	1875000	1880000	1.0	1.0	5.899815804192049e-05	1.0	1.0	0.7948768481195619	0.9235007634557449	1.0	1.0
774	chr3	188900000	188905000	chr3	188950000	188955000	0.352619594732214	0.7514855574574021	1.0	0.41384114467742295	6.437156831405071e-05	1.0	1.0	1.0	1.0
775	chr20	37405000	37410000	chr20	37525000	37530000	3.93479331717679e-09	2.7906106467956797e-10	1.0695178694056e-16	2.3071381885940897e-34	1.9747151046707297e-12	3.8515499608276204e-05	2.5594036930968697e-19	0.9999999999781061	0.9999999999998291
776	chr14	23005000	23010000	chr14	23055000	23060000	0.999356870509976	0.0449155567536035	5.898779160359399e-05	0.9999885472164859	0.407262189005671	0.7517863655406379	0.999999868610232	0.999999819750278	0.999999243890393
777	chr5	150410000	150415000	chr5	151070000	151075000	0.111330979260718	0.931535381002765	0.0667650795581795	0.0357620028374626	1.0	0.725034131615609	1.1270756622025199e-07	0.00821983186087205	7.79493661001267e-05
778	chr1	170560000	170565000	chr1	170640000	170645000	0.9969237854268771	0.991698139045945	0.998259332053439	0.99418307136445	0.9957971151798001	0.984478075602797	0.000118457477558235	1.0	1.0
779	chr18	9480000	9485000	chr18	9670000	9675000	1.0	1.0	0.9999521590474241	0.963179962117352	1.0	1.0	0.00011845778068311298	1.0	1.0
780	chr11	125590000	125595000	chr11	125900000	125905000	7.96751919083148e-05	0.490720831025303	0.0316951681662317	2.0113806537356e-06	2.14832307362187e-05	0.0247433577262432	0.6100877644812011	8.2735455764653e-05	1.00145592446089e-06
781	chr2	232390000	232395000	chr2	232420000	232425000	0.993693156790863	9.94109104624649e-05	1.0	0.999999996395188	6.43515153114498e-05	1.0	0.999999436172973	1.0	1.0
782	chr3	150255000	150260000	chr3	150545000	150550000	0.792637723789087	0.287137271512729	0.9957739202611271	0.478744139020634	0.45755672724228597	0.826112138339983	0.000118436747991644	0.9999706182728351	0.9999767807893678
783	chr9	127735000	127740000	chr9	127850000	127855000	0.0194173481724404	0.999999433548155	0.9961839332958241	6.77701377394047e-05	0.999990258822225	0.917862684799836	7.88687961957048e-06	0.766962485825409	0.418335514845043
784	chr7	41105000	41110000	chr7	41425000	41430000	2.05750538968612e-05	1.32054632817356e-06	1.0	1.29496097392675e-06	0.000143147381687072	1.0	0.991121209177794	1.0	1.0
785	chr2	203705000	203710000	chr2	203800000	203805000	1.0	1.0	0.36439038026572207	1.0	1.0	0.0510045256349625	0.54450637868417	8.27181927447534e-05	0.0402752562372792
786	chr1	113225000	113230000	chr1	113385000	113390000	0.9303290250832359	0.665487591863263	5.8969092310746304e-05	0.9524463859240692	0.920546994085318	0.5057093609423111	1.0	1.0	1.0
787	chr7	3410000	3415000	chr7	4680000	4685000	0.0275695793344278	0.500532114997406	0.835884945292356	0.0107394291848378	6.43383791225049e-05	0.7911667512209709	1.0	1.0	0.865806053594504
788	chr2	149325000	149330000	chr2	149555000	149560000	0.0808213716509834	0.206215953441118	1.0	0.00135664030218223	6.43351711454843e-05	1.0	1.0	1.0	1.0
789	chr7	106285000	106290000	chr7	106730000	106735000	0.956249104275525	0.983686987587591	0.635368145779368	0.6496842878166981	0.9908796073525551	0.29425605299482	0.00011841684849654199	0.8474372966194481	1.0
790	chr6	56715000	56720000	chr6	56860000	56865000	2.05720853352225e-05	0.0196009583108814	1.0	0.00090194350439247	0.000630318174014646	1.0	0.033222423898685	1.0	1.0
791	chr1	26690000	26695000	chr1	26820000	26825000	0.528244121630399	0.130096747924635	5.89638515269457e-05	0.000260315289498472	0.00022369571947744598	0.485148620498336	0.37095872793133505	0.675354398940814	0.829279102532996
792	chr12	98515000	98520000	chr12	98695000	98700000	0.7213313372317081	0.9988439650744091	5.8962499845408705e-05	0.969465062976023	0.9866105701359509	0.385662148050064	0.9999251496177021	0.994665964305988	0.9999762474436371
793	chr10	59895000	59900000	chr10	59965000	59970000	0.0171381516829028	0.0031908435485749	1.0	6.77546134018447e-05	0.0963764205038827	1.0	1.0	1.0	1.0
794	chr3	156480000	156485000	chr3	156815000	156820000	0.0012382888111804099	0.456140359239256	0.992136710061456	0.0313118444795358	0.0337350017999957	0.0503083763428399	0.13272191913541	8.27037800276907e-05	0.0139352829343756
795	chr7	36940000	36945000	chr7	37340000	37345000	1.0	1.0	0.9999973757230609	1.0	1.0	0.8100910904707141	0.000118403262331525	0.8825950910337921	0.989391736646532
796	chr2	73735000	73740000	chr2	74455000	74460000	0.00653091632624951	1.86086555169326e-05	0.0126967452397032	0.0111215845432421	5.46723424960531e-11	0.0163242054278531	0.00011840254860783301	1.46539237894732e-28	3.95520756290813e-24
797	chr6	111750000	111755000	chr6	112005000	112010000	1.0	1.0	1.0	1.0	1.0	1.0	0.000118395414698123	0.00112774377879934	0.12784570961648
798	chr2	195395000	195400000	chr2	195535000	195540000	1.0	1.0	0.9989474436726891	1.0	1.0	1.0	0.000118394539604201	0.9994080358899219	1.0
799	chr2	175000	180000	chr2	440000	445000	0.9887608082726891	0.969820429474639	3.40876426782976e-14	0.9807452740914699	0.92325063404561	3.84876957026023e-05	1.0	0.586367792666897	0.917560599879269
800	chr6	134975000	134980000	chr6	135330000	135335000	1.0	1.0	0.988137331401407	1.0	1.0	0.8106676822305079	0.000118389225230047	1.0	1.0
801	chr7	4745000	4750000	chr7	5215000	5220000	0.9808988102069759	0.851678092479749	1.0	0.9465028147332929	0.8767106274596199	1.0	0.000118388061222638	1.0	0.9975433294154019
802	chr18	45665000	45670000	chr18	46080000	46085000	1.0	1.0	5.89518290681176e-05	0.9474798385275671	1.0	0.595670522388775	0.484960508322535	0.968524532971796	0.9956479805078399
803	chr6	12145000	12150000	chr6	12230000	12235000	1.0	1.0	1.0	1.0	1.0	1.0	0.000118383890190823	1.0	1.0
804	chr18	57620000	57625000	chr18	57930000	57935000	0.000149300632731131	0.000324657644768667	0.984289158228976	6.77433436722122e-12	6.43185045126129e-05	0.8887793649418141	0.689326773572662	0.9794382431198271	0.999751865060966
805	chr6	14875000	14880000	chr6	15340000	15345000	1.0	1.0	0.4783130134044699	1.0	1.0	0.6306506766334421	0.00011837953650432701	0.8645500609336741	0.286751910177297
806	chr11	63845000	63850000	chr11	64165000	64170000	0.113351095141923	0.5280395604747321	0.9814051249597371	0.021573932587251998	6.43168132874813e-05	0.6190800153680379	0.969208703063672	0.719914080484884	0.3936608486298279
807	chr15	56005000	56010000	chr15	56040000	56045000	0.12324251134021501	2.1547389023811397e-05	0.933316469461466	5.57922479026283e-06	0.000158344270946039	0.6732648678879051	1.0	0.9999994406888929	0.999999997766798
808	chr14	75560000	75565000	chr14	76955000	76960000	1.0	0.7192602471693801	1.0	0.745355061989153	0.715651342959134	1.0	0.000118363925449497	1.0	0.8666506562582099
809	chr1	58785000	58790000	chr1	59020000	59025000	9.63675808222109e-09	0.0418364622696964	4.43988187708232e-06	5.5976507345461704e-05	0.328542116166103	0.36070930775501603	0.000547194143850471	2.89199026547576e-06	7.78826072785761e-05
810	chr8	19630000	19635000	chr8	19730000	19735000	1.0	1.0	5.893602353059301e-05	1.0	1.0	1.024398572181e-07	0.999007990591009	1.0	0.99987570278655
811	chr5	132545000	132550000	chr5	132775000	132780000	0.6614402491280601	0.980632563887054	4.12318495186486e-05	0.981997691252171	0.903028731644943	3.8473777355293893e-05	0.978276097342424	0.9828345011129509	1.0
812	chr4	11470000	11475000	chr4	11615000	11620000	2.05594168757459e-05	0.7187447474367121	8.42638099524384e-05	3.0223887630174798e-05	0.0207517519551878	0.00296732280013652	0.0035795356143292203	1.0	0.9977298001341771
813	chr3	121750000	121755000	chr3	121835000	121840000	0.6930285662485389	0.7569294750401608	0.362426820554481	0.11117666492248102	0.7966769658001	0.266343983869177	0.00011834034691176002	2.1205953736651604e-13	6.65701698018158e-11
814	chr19	6390000	6395000	chr19	7340000	7345000	1.0	1.0	1.0	0.84390833978301	1.0	1.0	0.775993304606234	0.0429481969091285	7.78705984135494e-05
815	chr9	129960000	129965000	chr9	130055000	130060000	0.0553130296831406	0.0477913842553572	0.9898339045448671	0.00023841448975762202	0.0753203518934234	0.669627189551595	0.290267926423916	0.0019295686292241801	7.78711186094106e-05
816	chr5	95870000	95875000	chr5	96960000	96965000	1.0	1.0	0.796226496717886	1.0	1.0	1.0	0.00011833507534258799	0.44835975215437607	0.071641004635482
817	chr2	237580000	237585000	chr2	237670000	237675000	1.0	1.0	0.9986329240395581	1.0	0.979129474816107	0.944483715652851	0.9997821369048969	0.0434926329479923	7.78662077319634e-05
818	chr9	105860000	105865000	chr9	107040000	107045000	0.43741849149810297	1.0	1.0	0.7838141332047471	1.0	1.0	0.00011832988710023799	1.0	1.0
819	chr2	49940000	49945000	chr2	50395000	50400000	2.05561780498368e-05	0.737683482006348	1.0	2.34118304768142e-08	0.788585250372722	1.0	1.0	1.0	1.0
820	chr16	29860000	29865000	chr16	29995000	30000000	0.000133396502758447	0.0408233239230601	0.0144248963726676	5.12319266271911e-05	0.0142445288524395	0.0007092741156049401	0.0236619164706509	8.265122248170921e-05	6.1042231786779406e-06
821	chr1	3685000	3690000	chr1	3710000	3715000	0.113081197390434	8.35168533945719e-05	0.999453621306815	6.771297255292329e-05	0.00357895602239555	0.9992960779909099	0.995242578945669	1.0	1.0
822	chr5	175195000	175200000	chr5	175285000	175290000	0.137330059795337	0.000529673775424109	1.0	6.77090700027184e-05	1.0291430818651e-09	1.0	1.0	1.0	1.0
823	chr6	26320000	26325000	chr6	27155000	27160000	1.0	0.5234892923724329	5.8920538786723595e-05	0.686425115338573	0.54574954061289	0.557744810971924	0.18207759025219197	0.15890533733361098	0.0857556211410979
824	chr1	15355000	15360000	chr1	15400000	15405000	0.9999993240647571	0.24812371053210103	1.0	6.770236251105489e-05	0.000807645403937833	1.0	1.0	0.9999402706852549	1.0
825	chr7	128930000	128935000	chr7	129070000	129075000	1.0	1.0	1.0	1.0	1.0	1.0	0.00011829758313595701	1.0	1.0
826	chr19	530000	535000	chr19	630000	635000	0.10940470343519501	0.0773803313808393	0.8021164162710029	0.22392697033282702	6.42740063137135e-05	0.46873785772966703	0.0904764231567945	0.151185173142103	0.924626901221693
827	chr10	42635000	42640000	chr10	43405000	43410000	2.0547587068531e-05	0.15668121679955	0.0137651948912877	3.21999361353399e-10	1.7066493670949301e-07	0.0107209282548713	1.2861948219477598e-13	7.55452255372365e-20	1.21770742859203e-22
828	chr10	51970000	51975000	chr10	52275000	52280000	1.0	1.0	5.8907056572593395e-05	1.0	1.0	1.0	1.0	1.0	1.0
829	chr9	92960000	92965000	chr9	93040000	93045000	0.9999826569799679	0.999999724737113	5.890468499423579e-05	0.487349948283553	0.9999999986017599	0.0134847533608435	0.0033393006761548803	0.5590304119740339	0.9999999444415079
830	chr3	44920000	44925000	chr3	44965000	44970000	0.9999541765885259	0.9994522418648121	1.0	0.9999709864662572	6.42665153428483e-05	1.0	0.999995272193297	0.999999832749732	1.0
831	chr19	52170000	52175000	chr19	52635000	52640000	0.7509060823111869	0.767927537045025	1.0	0.815597108938085	0.0612190210885111	1.0	0.7790515923687059	8.26210119304015e-05	0.022108829774457998
832	chr16	82625000	82630000	chr16	83200000	83205000	0.00113893661710689	0.0019325985638817898	1.0	6.768643688608871e-05	0.079661888421513	1.0	1.0	1.0	1.0
833	chr8	134550000	134555000	chr8	134830000	134835000	0.535596999861404	0.755462748054633	0.9769899697249721	0.932477336407277	1.0	0.735079904545135	0.00011827543084833998	0.996922333992822	0.9990644438099721
834	chr1	87325000	87330000	chr1	87950000	87955000	0.559470599900066	0.000956837359220543	0.0226741364872802	0.00140391233834596	6.42570247856308e-05	0.000296209561038971	0.00512582732140872	0.141812822929646	0.6875858237066551
835	chr3	151305000	151310000	chr3	153140000	153145000	0.19968727856419102	0.0683713491261967	0.7314622645008699	6.76774974934287e-05	0.0059854669653615	1.0	1.0	1.0	1.0
836	chr4	122775000	122780000	chr4	122920000	122925000	0.722069645613064	0.609353678295027	9.21628377916901e-08	0.322786281213324	0.32278101136094106	3.84489762875231e-05	0.7842804065897291	1.0	0.9950447632161109
837	chr15	70525000	70530000	chr15	70560000	70565000	0.999987838626322	0.999881418004784	1.0	0.999999999981067	0.999819083809478	0.9898574973975849	0.9988997602208051	8.26078100529407e-05	0.302210691089781
838	chr22	38235000	38240000	chr22	38270000	38275000	0.999530150961626	0.000253005928881474	0.9999999999996659	0.999979752361902	6.42536383015626e-05	0.9999644610745471	0.9999999999997209	1.0	1.0
839	chr22	37310000	37315000	chr22	37560000	37565000	0.167836623624887	0.153997713648927	5.88910792582567e-05	0.975181458053295	0.94027985133485	0.0106103892395323	0.9983297413838841	0.9997008184139828	0.9486012719104999
840	chr1	160340000	160345000	chr1	160650000	160655000	0.8687622251808721	0.820552233361829	0.999985374872562	1.0	0.963881573738183	0.9999457506449259	0.790814307083977	8.26041532720658e-05	0.22565515049658202
841	chr4	56545000	56550000	chr4	56800000	56805000	1.0	1.0	1.0	6.76729586245213e-05	1.0	1.0	0.189525852366129	0.963248871245455	0.9890945409552572
842	chr16	69710000	69715000	chr16	69750000	69755000	2.0539716206331303e-05	5.54882456640868e-07	1.0	2.1955186318339497e-13	6.19992284118681e-11	0.999999998035256	0.34913720074402804	0.9999970044899592	0.999999999851442
843	chr1	185175000	185180000	chr1	185320000	185325000	1.0	1.0	5.88851338940756e-05	1.0	0.9865582163335199	0.982901451169627	1.0	0.987984204847875	1.0
844	chr5	143005000	143010000	chr5	143025000	143030000	0.9999999929564509	0.999999999965542	1.0	0.999999999998889	1.0	0.9999999999999809	0.999999999999578	8.259534975680409e-05	1.0
845	chr3	71010000	71015000	chr3	71130000	71135000	0.217990067777352	0.871034395524649	0.252033346046159	0.0163484196125977	0.99007390440192	0.78367219165345	0.9948888635347242	0.00028596703489097003	7.781145961668659e-05
846	chr16	67840000	67845000	chr16	68265000	68270000	0.864749586736208	0.756411910025162	0.980654277444146	0.946403059275289	0.319896689409632	1.0	0.378268254603135	0.0019336156405873601	7.781147688158129e-05
847	chr3	4750000	4755000	chr3	5050000	5055000	1.0	1.0	5.8883680210130604e-05	1.0	1.0	0.000181994979894546	2.01937891287931e-59	1.0	0.9720894202431271
848	chr14	55100000	55105000	chr14	55585000	55590000	0.7899777707856329	0.7286060521565602	0.929986480175391	0.0440878317148703	0.9384040942247399	1.0	0.000118244474456657	0.972591694134542	1.0
849	chr1	180560000	180565000	chr1	180800000	180805000	2.05365647616477e-05	0.628544971060939	1.0	0.00011063536806008301	0.9038032639475658	1.0	1.0	1.0	1.0
850	chr1	6550000	6555000	chr1	6610000	6615000	0.0045800475154102105	0.26434671688543	0.0485918273356986	6.76639084442913e-05	0.0393182108828815	0.00039401239870435	0.0648052191663034	0.017229439850848	7.638247724025079e-05
851	chr1	162910000	162915000	chr1	164655000	164660000	0.00705683502065532	0.00026243837311142797	1.0	4.13911701993726e-06	6.42389804407712e-05	1.0	1.0	1.0	1.0
852	chr5	142025000	142030000	chr5	142050000	142055000	0.0063760974833078	2.15236413956459e-05	0.99999982393368	0.00856932073750131	2.40700244132837e-07	0.999389515572664	1.0	1.0	1.0
853	chr1	9875000	9880000	chr1	9905000	9910000	0.000117346444690265	2.15227599824635e-05	0.9999999999523579	1.1158936403398302e-07	4.2394666276624805e-06	0.9999408490578242	0.9999999875156792	0.9999999999013149	0.9999999983479508
854	chr15	98690000	98695000	chr15	98850000	98855000	0.997272922205683	0.9992077054181129	0.999853502960587	0.99986904823541	6.42330409998758e-05	0.99639278259091	0.687416950064599	0.9984982975625458	0.716929609189975
855	chr7	75485000	75490000	chr7	75725000	75730000	1.6236321483409804e-05	0.768819329239986	0.6188735925428721	0.0172251155616639	6.42308644952077e-05	0.949837402089328	0.0790501230723563	0.9938401073453009	1.0
856	chr5	143035000	143040000	chr5	143800000	143805000	1.0	1.0	0.328518049846246	1.0	1.0	1.0	0.000118226661155	1.0	1.0
857	chr12	12380000	12385000	chr12	12425000	12430000	1.0	1.0	0.999946955547634	1.0	1.0	0.9950612771755809	0.00011822427555729	0.19010604993103894	1.0
858	chr18	79960000	79965000	chr18	80145000	80150000	0.238516583297632	4.9578387005433897e-05	0.634334383843349	0.0163587792880475	6.42279292423591e-05	0.858241679576653	0.13579069462368698	0.934078890793182	1.0
859	chr21	42480000	42485000	chr21	42520000	42525000	1.0	1.0	1.0	1.0	1.0	1.0	0.000118222056392176	0.99999998413589	0.9999999999982929
860	chr16	89215000	89220000	chr16	89485000	89490000	0.534381247301997	0.43292238885555395	0.170789417799282	0.00698569926328876	0.29193600079101695	0.7159553677684369	0.000118217052314816	0.22619934373537998	0.4033005955801629
861	chr17	31670000	31675000	chr17	31800000	31805000	0.9933828835538979	0.9900943522735849	1.0	0.992427022584793	6.42235246129056e-05	1.0	1.0	1.0	1.0
862	chr20	19070000	19075000	chr20	19820000	19825000	1.0	1.0	1.0	1.0	1.0	1.0	0.000118209507438176	1.0	1.0
863	chr18	22840000	22845000	chr18	22960000	22965000	0.9999975972514109	0.998714475944735	0.000173533677229979	6.764074156045921e-05	0.9999763171470649	0.929680428176425	0.9966599720548409	1.0	1.0
864	chr6	134645000	134650000	chr6	134785000	134790000	2.05283351774827e-05	0.907927985973278	1.0	2.1490682544364899e-13	5.04581547720791e-06	1.0	1.0	1.0	1.0
865	chr8	42180000	42185000	chr8	42390000	42395000	0.87698147730241	0.28119080611599395	1.2362070276840199e-20	0.0288665138613212	0.6241052462726979	0.019375406987141998	1.0805067644214397e-56	8.255195949084119e-05	0.0412195394159806
866	chr17	21320000	21325000	chr17	21415000	21420000	0.627427029033893	1.0	0.999034969645248	0.338698215593166	1.0	0.8975462985361491	1.0	8.469496353765171e-05	7.777248906755821e-05
867	chr5	132470000	132475000	chr5	134370000	134375000	1.0	1.0	1.0	1.0	1.0	0.797050533563012	1.0	0.00324553570299282	7.77673034349905e-05
868	chr7	45890000	45895000	chr7	46290000	46295000	2.05235964611868e-05	0.000140267778846202	0.288781171873211	0.0293905620644424	0.0165810316665899	0.7450208743914059	0.922834999019117	1.0	1.0
869	chr5	134430000	134435000	chr5	134500000	134505000	0.9994150400727521	0.000527513802158861	0.9999844102435792	0.999999997707133	0.00261852980802464	0.987848023192468	0.000118184140770552	0.9999921946866199	0.9051369050655709
870	chr1	159960000	159965000	chr1	160005000	160010000	0.0537730881720064	0.0628081165055634	1.0	6.76244005305156e-05	5.25927245141628e-06	1.0	0.9999998600550251	1.0	1.0
871	chr20	24335000	24340000	chr20	24470000	24475000	0.0107477525941103	0.7279494966262711	1.0	6.76229230636303e-05	0.444153536389373	1.0	1.0	1.0	1.0
872	chr6	113410000	113415000	chr6	113690000	113695000	0.226991719214818	2.5872129422413504e-07	1.0	0.0634148460366542	6.4196090549953e-05	1.0	0.9800404102330419	1.0	1.0
873	chr19	37075000	37080000	chr19	37775000	37780000	1.0	1.0	1.0	1.0	1.0	1.0	0.22876374119586498	8.253156579653141e-05	0.00021900387903783601
874	chr16	9065000	9070000	chr16	10615000	10620000	0.000665340644776236	2.15071307027495e-05	0.7977008859855279	2.11843943241772e-06	2.61478652130938e-12	1.0	1.0	1.0	1.0
875	chr11	34620000	34625000	chr11	35110000	35115000	0.12147670340758901	2.1509671420564898e-05	1.0	0.0407376203183699	0.00993610471985399	0.9297749664119251	0.282409199260872	0.90235727066065	1.0
876	chr4	109440000	109445000	chr4	109470000	109475000	0.978145465112068	2.1508817989205103e-05	1.0	0.61110970966831	2.26295952883163e-08	1.0	0.999999829493661	1.0	1.0
877	chr8	117995000	118000000	chr8	118110000	118115000	0.0143310115611222	0.000101842244600189	5.8842911557583204e-05	8.73063396666149e-11	5.16677826701765e-10	0.00817025757119328	8.22480301022726e-09	0.999975127771025	0.999999994595917
878	chr1	8045000	8050000	chr1	8210000	8215000	2.05197824959563e-05	0.9061329428950701	1.0	0.0040389711945039795	0.154084359660461	1.0	1.0	1.0	1.0
879	chr10	31030000	31035000	chr10	31340000	31345000	0.31103354166775105	0.659470857215331	5.8840787653362705e-05	0.5146277197514261	0.16344671045968803	0.0868693938620418	0.000139723955028088	0.9998991527635659	0.998624417925265
880	chr11	27200000	27205000	chr11	27360000	27365000	0.00533705621923178	2.1505197796270002e-05	0.979642180552904	1.6863202729674e-05	4.08503590990464e-06	1.0	0.913484009066257	1.0	1.0
881	chr9	20640000	20645000	chr9	21380000	21385000	1.0	1.0	1.0	1.0	1.0	1.0	0.00011816408989787	1.0	1.0
882	chr14	73565000	73570000	chr14	73590000	73595000	0.9317735030316501	0.169968464265978	0.9999999999991921	0.227223170271248	0.9178337203938008	0.9999999980599872	0.000118162045526861	0.202783710674793	0.0589595356858763
883	chr17	7930000	7935000	chr17	7985000	7990000	0.0359368235213589	0.04684162946631299	0.000312609768699835	6.76138159176911e-05	0.000205825901737719	0.00235259353261497	8.992827329661539e-24	1.03112249606487e-06	3.9356109326197395e-10
884	chr3	140370000	140375000	chr3	140395000	140400000	0.999994415708696	0.0352183700355786	1.0	0.999405341576589	6.41889439383273e-05	1.0	1.0	1.0	1.0
885	chr19	2425000	2430000	chr19	2610000	2615000	1.76709312591797e-05	0.0105175356473811	0.876671305685375	3.16756478667613e-06	2.88031009198346e-06	0.937852328632287	4.05393680341588e-12	8.251991387677691e-05	0.27641447244608697
886	chr10	101670000	101675000	chr10	101690000	101695000	0.999449392175551	0.999962484872433	0.99999985030451	0.999727139695455	0.999990872706129	0.9999965790680692	0.00011815631251856299	0.9999999999999929	0.9999999999989309
887	chr16	20870000	20875000	chr16	21155000	21160000	0.542794969975781	0.0350660394010517	0.632008962974278	0.00596314900359565	0.768217202738619	0.7445640398042329	0.0902062136406168	8.25155045967266e-05	0.10599572114133698
888	chr17	65010000	65015000	chr17	65195000	65200000	1.0	1.0	0.9999999950216859	1.0	1.0	1.0	0.000118149144589905	1.0	1.0
889	chr7	5510000	5515000	chr7	6445000	6450000	0.0379437308759939	0.45983049497257794	0.771566623588386	0.0276380283554895	0.284706198995669	1.0	1.0	8.25100811318707e-05	0.568440195146126
890	chr16	23825000	23830000	chr16	23945000	23950000	1.0	1.0	0.999956000959879	1.0	1.0	0.9888298349734279	0.125450928604928	8.251056794676658e-05	0.999999999974398
891	chr5	39195000	39200000	chr5	40680000	40685000	1.0	1.0	1.0	1.0	1.0	1.0	1.0	0.0204416334608531	7.774130398547149e-05
892	chr1	207335000	207340000	chr1	207405000	207410000	1.0	1.0	0.76806358875487	1.0	1.0	3.84097883170695e-05	0.9996221565655949	0.999977107305114	0.999999999998907
893	chr11	46120000	46125000	chr11	46250000	46255000	0.00264797869112738	0.0862240418954322	5.88240467009053e-05	0.0587773556520531	0.291614022643179	0.9277814508591221	0.296221598228103	0.9999983066493149	0.999999862025124
894	chr22	30285000	30290000	chr22	30485000	30490000	1.0	1.0	0.999695152106605	0.9161405636330059	0.930514122640961	0.987635906116657	0.4113140768190329	4.3996755626177703e-07	7.772699043299909e-05
895	chr21	36200000	36205000	chr21	36335000	36340000	0.251758357334195	0.0335401436758577	1.0	0.00328018854772579	6.41689718973582e-05	1.0	1.0	1.0	1.0
896	chr11	56905000	56910000	chr11	56930000	56935000	2.05111612219412e-05	1.5567409186228998e-06	1.0	1.0752395848206202e-12	2.9611185936675196e-11	0.9962152533670899	1.0	1.0	1.0
897	chr1	207070000	207075000	chr1	207495000	207500000	0.0754029958026537	0.22857122847145603	0.9190649197763321	6.75930820342672e-05	0.0805589722575662	1.0	1.0	7.278516224755981e-13	7.14057089429427e-12
898	chr22	37540000	37545000	chr22	37590000	37595000	0.9308710009489849	0.8211704520939241	5.88192223968375e-05	0.8648726042317221	0.904576267229492	0.6407667995439921	5.5738463966631104e-46	1.0	1.0
899	chr11	121315000	121320000	chr11	121510000	121515000	1.0	1.0	1.0	1.0	1.0	1.0	0.9999908199258042	0.9730290409745759	7.77209808982072e-05
900	chr12	12715000	12720000	chr12	12975000	12980000	0.45579858084644304	0.7361295852992908	0.9995606588027289	0.00022316068601152203	6.41640319043677e-05	0.988700439971976	0.9964402783546209	1.0	1.0
901	chr1	182990000	182995000	chr1	183280000	183285000	0.00428116193720793	2.14959198448695e-05	1.0	0.00037141398041735696	0.0454734209223666	1.0	0.996796763713523	1.0	1.0
902	chr6	20705000	20710000	chr6	20780000	20785000	1.0	1.0	5.88116756378563e-05	1.0	1.0	0.9999945435935071	0.999998341260751	1.0	1.0
903	chr9	109120000	109125000	chr9	109345000	109350000	0.589278807599367	2.14944844162719e-05	0.9742891782938841	0.00011118805628716398	0.0677568868526416	0.126014236362162	0.916738363609605	1.0	1.0
904	chr9	110125000	110130000	chr9	111010000	111015000	1.0	0.842662448884033	1.0	1.0	0.854844169166431	1.0	0.000118109213102341	1.0	1.0
905	chr19	57320000	57325000	chr19	58000000	58005000	0.192987396519403	0.0281581438495402	1.0	0.008587791191589	0.243454165910321	1.0	0.0697936197887012	8.248122672955771e-05	0.0197325832308619
906	chr4	168315000	168320000	chr4	168570000	168575000	0.7108111704365401	0.722049927471098	1.0	6.758238754306011e-05	0.000322418386884887	1.0	0.749631532423235	1.0	0.994202284923316
907	chr16	19540000	19545000	chr16	20805000	20810000	0.247430497946629	0.516774886693286	5.88090007230364e-05	0.317717097890523	0.8451191851409421	0.318130373955411	0.61933457943898	1.0	0.885482261647937
908	chr8	23085000	23090000	chr8	23220000	23225000	0.8569146293707679	0.7053607202948969	0.214939475237719	0.9950560028006479	0.9997358465539141	0.5184278570877929	0.000118106359905565	0.999966430422961	0.9999999997462091
909	chr1	97270000	97275000	chr1	97425000	97430000	0.63763338321564	1.0	1.0	0.9692350338304392	1.0	1.0	0.0001181035298634	1.0	1.0
910	chr2	191215000	191220000	chr2	191630000	191635000	0.221170303782328	0.0162816782089922	0.980233991909384	0.0447756605755826	6.41549890924414e-05	1.0	1.0	1.0	1.0
911	chr19	50605000	50610000	chr19	50655000	50660000	1.0	1.0	5.88037655389781e-05	1.0	1.0	1.23339518452374e-06	0.998236960335209	1.0	0.9999979329904971
912	chr10	67010000	67015000	chr10	68330000	68335000	1.0	0.7725698783741429	5.88021660809584e-05	0.808074697543384	1.0	0.13377342846689802	1.0	1.0	1.0
913	chr17	75780000	75785000	chr17	75865000	75870000	2.0505256481002802e-05	0.00138984375778369	0.0338772792753298	8.10852940165815e-06	4.4820330076731106e-05	0.523722536959736	0.00995724547571678	1.0	0.351077264374492
914	chr19	50790000	50795000	chr19	50895000	50900000	1.0	1.0	5.8798135240945994e-05	1.0	0.975431870708963	0.25515222703004603	4.383068510143699e-63	1.0	1.0
915	chr2	120905000	120910000	chr2	120930000	120935000	2.0501422254632602e-05	7.66023878076488e-05	1.0	1.23825902882143e-05	0.000641349396374755	1.0	1.0	1.0	1.0
916	chr7	100865000	100870000	chr7	101150000	101155000	2.0500984499032502e-05	4.70318654991592e-06	0.9992904938516229	0.004353047442941379	0.0371314606705155	0.9933360728819829	0.0620938355382045	0.9996313981782621	0.522940684126307
917	chr17	66330000	66335000	chr17	66410000	66415000	1.0	1.0	1.0	1.0	1.0	1.0	0.999999985421354	8.2458489369125e-05	0.000347061725955394
918	chr14	75065000	75070000	chr14	75520000	75525000	0.6264438555913809	0.17932353473460602	5.8788688572610206e-05	0.0562149790913834	0.686674906097096	0.0116468494065499	3.3208186520209e-06	0.27915571439963693	0.7687114510241899
919	chr6	16400000	16405000	chr6	16710000	16715000	0.141956691534864	0.13926092429331	0.00502475650557905	0.642159569534829	0.625615995107493	3.8383933251984e-05	0.370027838456942	1.0	1.0
920	chr1	93345000	93350000	chr1	93615000	93620000	0.845414379411872	0.9722418653717159	8.22154360735405e-05	0.990757172403968	0.9425565884764001	3.83819773496879e-05	0.000177363088091689	0.997508054241537	0.9999156984551171
921	chr14	68210000	68215000	chr14	68575000	68580000	0.14589283934666	0.11814479832755499	1.0	6.75579977113445e-05	0.00794411492299617	1.0	0.9974175969504449	1.0	1.0
922	chr1	153975000	153980000	chr1	154270000	154275000	0.007781659873709791	0.975521744814972	0.497100490491884	6.75554145892515e-05	0.15953647614260097	0.622224274349409	0.0861811358873375	1.6884406298232e-06	0.0180073547145495
923	chr1	203905000	203910000	chr1	204125000	204130000	2.0497228643896202e-05	0.00020983998860341102	0.355971655663682	5.38898767467788e-06	1.50729159796589e-09	0.291326973750181	1.0	1.0	1.0
924	chr5	62270000	62275000	chr5	62305000	62310000	0.9999998698509659	0.00673150414139169	5.8770395229819705e-05	0.9999999974574458	0.00668561284135566	1.0	3.9310355914009e-06	1.0	1.0
925	chr11	5280000	5285000	chr11	6320000	6325000	0.25297868040070803	2.1482258412597502e-05	0.716911156769972	0.11921904359443901	0.0121836457639932	1.0	0.477201264971654	1.0	1.0
926	chr18	36420000	36425000	chr18	36580000	36585000	0.634624371711728	0.9778311717953492	1.0	0.0565371040121765	0.0158964987062559	1.0	0.00011803805544220601	1.0	1.0
927	chr16	67985000	67990000	chr16	68020000	68025000	0.999990778862489	0.999999956100643	0.9999647857431341	0.999999999998843	1.0	0.547653969353781	0.0681836539951235	0.60815650731104	7.76673606191318e-05
928	chr17	28660000	28665000	chr17	28950000	28955000	0.0341094670665083	0.117481968841016	0.00525136285237909	6.75394620229721e-05	0.000761468131331874	0.15899159423499898	0.00977266532217375	1.20453524944178e-09	3.04328230209345e-07
929	chr19	11765000	11770000	chr19	12035000	12040000	0.950334158401625	0.8559059081572141	1.0	0.390819118656177	0.9528725248636172	1.0	0.9783577758161309	8.24304110102118e-05	0.0303930148307347
930	chr3	57780000	57785000	chr3	57800000	57805000	0.0212457223671881	0.998469976114288	1.0	6.75359758997461e-05	0.9999985482990201	1.0	1.0	0.9999999999964079	0.9999999996492339
931	chr1	100440000	100445000	chr1	101025000	101030000	0.8461948999130171	0.562315256551545	0.0349695076523131	1.0	0.8652339468803699	0.754740608803049	0.060736561087681995	0.0010204750924237	7.766204821390809e-05
932	chr9	75085000	75090000	chr9	76315000	76320000	2.98522461044286e-06	2.14793811700284e-05	0.874050524331842	5.612459067015351e-09	4.46480082159237e-11	1.0	1.0	1.0	0.899726989473026
933	chr12	1040000	1045000	chr12	1605000	1610000	0.0748383382436471	0.18905715119357802	0.8970624837780798	0.0556830879906552	6.41145444726058e-05	0.9552872472391769	0.0353635075767451	0.933107073128741	0.9683399907986149
934	chr1	61430000	61435000	chr1	61605000	61610000	0.989694175398218	0.982509606995819	1.0	0.010203574969969	6.41138538998645e-05	1.0	1.0	1.0	1.0
935	chr3	150235000	150240000	chr3	150365000	150370000	0.13513118691882198	0.000592417489255826	0.99585852257054	7.84626873807738e-06	6.410695886914169e-05	1.0	0.999998546407183	1.0	1.0
936	chr8	42805000	42810000	chr8	43055000	43060000	0.992285609363163	0.8596309688210719	0.802659209018894	0.49236658183832305	0.972284291915954	0.9982486672465691	0.000118016073836586	0.887273418302723	0.25780729300306
937	chr19	28230000	28235000	chr19	28515000	28520000	1.0	1.0	1.0	1.0	1.0	1.0	0.00011801321495312901	1.0	1.0
938	chr20	34525000	34530000	chr20	34705000	34710000	0.780271335812796	0.578637627010741	0.12906426313830302	6.75250664586054e-05	0.000266475547723273	0.0220336135845532	0.988930992309749	0.999698593359458	0.0684023862778875
939	chr9	130765000	130770000	chr9	130820000	130825000	1.0	1.0	0.932758786459118	1.0	1.0	1.0	0.00011800057854678	1.0	1.0
940	chr17	70050000	70055000	chr17	70305000	70310000	1.0	1.0	5.87491719460838e-05	1.0	1.0	2.10406480050107e-08	0.998141514973212	1.0	1.0
941	chr11	64855000	64860000	chr11	65005000	65010000	2.0485374175555e-05	6.49759903762732e-05	0.999999944224496	3.04003173304167e-10	1.55211801839256e-06	0.949471215856544	0.999999999994735	0.999999999999989	0.999999999999967
942	chr11	128035000	128040000	chr11	128730000	128735000	1.0	1.0	1.0	1.0	1.0	1.0	0.624818335958042	8.24007140747766e-05	0.0161747218360372
943	chr14	22585000	22590000	chr14	22835000	22840000	2.04832179293871e-05	3.9124761934331495e-06	1.30103565691006e-05	4.61751189913804e-11	2.35237410622516e-14	0.0170818336995549	0.0062048907784080206	1.92853007734987e-10	4.3272222904702004e-10
944	chr13	33110000	33115000	chr13	33550000	33555000	1.0	1.0	0.116911186837381	1.0	1.0	0.95480364183779	0.000117977655479293	1.0	1.0
945	chr18	74640000	74645000	chr18	75205000	75210000	0.00454090792218773	0.817325046164699	1.10070611234776e-05	0.000699675186027939	9.97057726756034e-05	0.7835374624985041	2.6484279578728598e-08	8.23909056930017e-05	5.41392097768775e-05
946	chr12	112145000	112150000	chr12	112380000	112385000	0.0011636797844069699	0.11227008214997802	0.676015812026089	6.75040536989787e-05	0.0298607777133562	0.88885274977119	0.6220000208730571	0.9989299829715691	1.0
947	chr3	129025000	129030000	chr3	129275000	129280000	0.5597943469778921	0.19156539154084898	0.0168400502557506	0.0644621866881381	0.0117328721878831	6.12374573279483e-05	0.999993918069389	8.238318754357191e-05	0.000285046307244427
948	chr9	91020000	91025000	chr9	91160000	91165000	0.999406837553266	0.9999629282295541	5.87346669602496e-05	0.988834392565783	0.970989461564976	0.0773927918684537	1.0	1.0	1.0
949	chr2	46615000	46620000	chr2	46695000	46700000	0.9671784506158809	0.47621742432474	0.821288589660912	0.8289474546823291	0.972021172857303	0.6756754160939691	0.11529068043404	3.92916135496131e-06	7.761100392464109e-05
950	chr14	31460000	31465000	chr14	32230000	32235000	0.0106339380078298	2.14651617286377e-05	1.0	0.0515805688905749	0.0143148481074299	1.0	1.0	1.0	1.0
951	chr20	2660000	2665000	chr20	3205000	3210000	0.0844060250651768	0.11342307058802199	0.05372645936402901	0.0362149174067688	0.6126114882446079	0.0265990684800441	0.42545006679680103	8.23692890624183e-05	0.0142706879216487
952	chr22	46330000	46335000	chr22	46545000	46550000	0.201568451041431	0.110061436954119	5.8725350056658496e-05	0.10291721799210901	0.10279037910521199	0.671898134749435	0.036397959677938	1.0	1.0
953	chr12	50110000	50115000	chr12	50400000	50405000	0.0543876632918096	0.132638753141309	5.8724168698502794e-05	0.000347221216611332	0.0769668052816855	0.113499916044175	2.6426179692722698e-05	0.033445462802926006	0.637605382116422
954	chr1	223245000	223250000	chr1	223515000	223520000	1.0	1.0	0.0493964394589759	0.9953331214296991	0.9217061755387149	1.0	0.00011794467077286399	0.0116135100920318	0.4601020278298061
955	chr4	82430000	82435000	chr4	83280000	83285000	0.066262286958197	0.205514706841246	0.338285185764487	6.74876146585151e-05	0.0018784030280057699	0.0213830251711607	0.00145446205989603	6.39975790238083e-07	5.08613889113888e-06
956	chr4	112170000	112175000	chr4	112230000	112235000	0.0936057971753804	0.00172580029407134	5.8721954536113e-05	0.00078549933747413	0.0014925047529267801	0.0498832294201158	0.997248510752885	0.999999995774423	0.999999999258644
957	chr9	97740000	97745000	chr9	97850000	97855000	0.00440281412877847	2.14627123625886e-05	1.0	0.000228234349495379	0.0357363857713797	1.0	1.0	1.0	1.0
958	chr12	695000	700000	chr12	750000	755000	0.999817667156897	0.999971961350994	0.999607770375403	0.999916098731418	0.999634769799515	0.866659726470139	0.267631610594692	8.23621501259605e-05	0.000371816929493126
959	chr6	87150000	87155000	chr6	87730000	87735000	0.431629704646736	1.0	0.000265227615523793	0.453298367164929	0.7514064013167049	0.17068134892159	0.009011203046519159	8.236344923814409e-05	0.7684479146445841
960	chr18	35970000	35975000	chr18	36125000	36130000	0.0165368437123048	0.769063069432738	0.17375754121792403	0.19702360109295103	0.793841472193902	0.0925462349672697	0.000117937784454156	1.9363358244601603e-12	1.36878005000547e-07
961	chr1	162695000	162700000	chr1	162715000	162720000	0.9999991505084029	0.999975206929405	1.0	0.999998672199891	0.999999999986529	1.0	0.000117932485408015	1.0	1.0
962	chr13	44105000	44110000	chr13	44310000	44315000	0.9987885649650698	5.79409689672007e-06	1.0	6.74812005486125e-05	0.00025556469181460295	1.0	1.0	1.0	1.0
963	chr6	37575000	37580000	chr6	37695000	37700000	0.0666362409407107	0.00759459201564923	0.9995932409137159	6.74794023017917e-05	0.0070523177826075705	1.0	1.0	0.9999181887224069	0.999863822791038
964	chr3	135905000	135910000	chr3	135970000	135975000	0.9998837646708221	0.999999896985068	1.0	6.747896980845e-05	3.3536615345666605e-05	1.0	1.0	1.0	1.0
965	chr7	54850000	54855000	chr7	55050000	55055000	0.9958716497647511	0.966082766323874	1.0	1.14175816545273e-05	6.404840560784949e-05	1.0	0.9501478971490049	1.0	1.0
966	chr20	20210000	20215000	chr20	20550000	20555000	0.9030899897120892	0.42210072470904997	1.0	0.9538915465323851	6.404812745969301e-05	1.0	0.8679040463823299	1.0	1.0
967	chr17	64980000	64985000	chr17	66360000	66365000	0.7897990491433922	0.7444836049141089	5.87029769021239e-05	0.8082072320807429	1.0	5.84778967314347e-05	1.0	0.912962111764008	1.0
968	chr11	45845000	45850000	chr11	47215000	47220000	0.7680528036374991	0.42547306974898597	0.0051929200305800395	0.462442917574062	1.0	0.0814355748922466	0.8133766867326809	0.00107486571044689	7.75790906241169e-05
969	chr12	110045000	110050000	chr12	110400000	110405000	2.04665926067215e-05	1.4653906909867198e-07	0.00048521992505359406	3.774909057117871e-09	4.95567645526114e-13	0.00394381912879078	1.9141681685046503e-09	1.33218812982527e-05	1.08554230299845e-06
970	chr6	149095000	149100000	chr6	149480000	149485000	0.7055718798799621	1.0	0.000111315941976995	1.0	1.0	0.473785762522275	0.0241859882247612	8.232105899279191e-05	3.51855108780617e-05
971	chr7	36785000	36790000	chr7	38355000	38360000	1.0	1.0	0.868577436830886	1.0	1.0	0.7856649225639829	1.0	8.23196589019061e-05	0.0144572261698147
972	chr17	58335000	58340000	chr17	58675000	58680000	1.0	1.0	0.19814966089470604	0.9712873871550021	0.9657233007048571	0.8831904869460191	0.000117884037888903	0.999937242835923	0.9999888191988661
973	chr3	38020000	38025000	chr3	38345000	38350000	0.13177319163568302	1.0	0.0583851886566749	0.0603187171155411	0.742182429506052	0.7118033365532529	0.000117878147545807	0.78459220267186	0.0531476581489901
974	chr6	135010000	135015000	chr6	136290000	136295000	0.726625777423622	0.367700311572666	1.0	1.0	0.742804070746278	1.0	0.794319203399933	0.0796147651496419	7.756095702505219e-05
975	chr14	68025000	68030000	chr14	68835000	68840000	1.0	1.0	1.0	1.0	1.0	1.0	0.000117866468530499	1.0	1.0
976	chr3	143820000	143825000	chr3	143845000	143850000	0.9999715881420881	0.9998796713920429	0.9999999965781149	0.999999999996812	0.9999990632012651	0.9999994980632819	0.00011786632859260201	0.999963457580677	0.9999985273456441
977	chr4	151095000	151100000	chr4	152550000	152555000	1.0	0.676771088979472	1.0	1.0	1.0	1.0	0.314011396871325	8.23071571385733e-05	1.32059633942478e-06
978	chr15	79920000	79925000	chr15	80210000	80215000	0.00554654753371322	0.5945929479767901	0.881255115233192	0.00579753628439946	6.402364619121021e-05	1.0	0.820853428231383	0.9948467221388181	1.0
979	chr10	3465000	3470000	chr10	3540000	3545000	0.817984557532751	0.999994860998682	0.123815125467701	0.772363151687697	6.40243434774176e-05	0.725125073955173	1.0	1.0	1.0
980	chr21	31340000	31345000	chr21	31460000	31465000	0.965732333625635	0.475692488335171	1.0	0.995483278893631	0.9800419263398041	1.0	0.000117861156936247	1.0	1.0
981	chr11	102010000	102015000	chr11	102315000	102320000	0.19571083751853102	0.026536690440882003	0.9362039051004409	0.15284413889121498	6.4020075777397e-05	0.9784748204845601	0.9756990650121949	1.0	0.9999982771515259
982	chr7	149125000	149130000	chr7	149495000	149500000	0.45232512300421795	0.5578420282152701	5.8677781909001096e-05	0.0584005291285082	0.5481004383079461	0.25715139270385196	0.0060345398434555	0.0142463137051026	0.0580119800534734
983	chr2	10810000	10815000	chr2	11150000	11155000	0.0009651379819598981	2.1447293662796103e-05	4.15561649229762e-08	1.3097367470118001e-12	6.15362836501223e-07	0.00271617258464912	0.21235250843121697	0.0134041046914384	0.00356160795983277
984	chr5	157385000	157390000	chr5	157460000	157465000	0.0405737635782707	2.1446020881627103e-05	0.9999991153554909	1.60591168966821e-08	0.373253736552234	0.986258363909124	0.997437279933677	1.0	1.0
985	chr20	46350000	46355000	chr20	46405000	46410000	0.9999469042773449	0.9999984120015941	0.99999985880677	0.99999383234146	0.9997398814051519	0.999934252970882	6.57673791428398e-09	8.229359338960859e-05	3.8841338728098294e-05
986	chr3	99860000	99865000	chr3	100260000	100265000	0.0686789744157769	0.0018734796481056101	9.02282426079249e-27	0.000552432925149746	6.40089708985693e-05	3.8450230300015706e-13	0.12897642812711	0.318309719999355	0.67754796371357
987	chr3	32950000	32955000	chr3	33360000	33365000	1.0	0.900289101063741	5.86697906334036e-05	0.865678899112026	0.40004286658876204	0.7963416526787551	0.836661544394374	0.9405257209467679	0.904699041274212
988	chr10	103780000	103785000	chr10	103860000	103865000	0.007130144159206559	0.140503740500801	1.0	6.564340181671551e-08	6.400041165897829e-05	1.0	1.0	1.0	1.0
989	chr12	29610000	29615000	chr12	29750000	29755000	1.0	1.0	1.0	1.0	1.0	1.0	0.000117826634929077	1.0	1.0
990	chr7	142510000	142515000	chr7	143260000	143265000	0.249216284002293	0.0160915289271792	0.712832054024352	6.74223361157576e-05	0.0645382681749583	1.0	0.32500603295177	0.21733441174714302	0.81183476271546
991	chr2	62455000	62460000	chr2	62590000	62595000	0.999545798344444	0.99943203216346	0.9991937107706	6.74227331262655e-05	0.000250496428692747	0.784160016959276	0.9806062345667641	1.0	1.0
992	chr16	2605000	2610000	chr16	2680000	2685000	0.9999999913105891	0.999688290700672	0.57520124024021	0.9999999684896059	0.175912420200141	0.861021240144304	0.00011781783891278702	0.999999999970855	0.9999999924394609
993	chr4	108170000	108175000	chr4	108465000	108470000	1.0	1.0	0.337669476667664	1.0	1.0	0.8727197849460999	0.00011781668365311201	0.001347079825588	0.0473291589020205
994	chr1	32815000	32820000	chr1	33460000	33465000	0.8057118611081799	0.374161412970675	0.9503567071882472	0.42570169528570206	0.954998603837501	0.9326079400548409	0.00011780943472243899	0.949906995118613	1.0
995	chr3	16310000	16315000	chr3	16460000	16465000	1.0	1.0	0.991126726410505	0.107410094873931	1.0	1.0	0.21505676865674103	8.22679367402578e-05	0.704116861479161
996	chr12	4320000	4325000	chr12	4645000	4650000	0.00703638002254438	0.162138297377557	0.949164087927568	6.741095917036711e-05	0.0744927619058843	0.39216533934792897	0.160204326070902	0.0125553890631341	0.009849240217080859
997	chr20	6765000	6770000	chr20	7040000	7045000	0.43865465223955497	0.7102939513295871	1.0	0.668246201279107	0.993672387529593	1.0	0.000117799834566327	1.0	1.0
998	chr22	49975000	49980000	chr22	50530000	50535000	0.8835570122571709	0.27878184893430397	0.0468530161867493	0.8637945445479008	0.117605307453372	0.22219456770527699	0.000117798723427179	0.641560932329828	0.6663372707555429
999	chr6	149030000	149035000	chr6	149225000	149230000	1.0	1.0	5.86462002080823e-05	0.9947839720599079	1.0	0.349221475315321	2.2178962767773897e-05	1.0	0.999989178762654
1000	chr10	17855000	17860000	chr10	18655000	18660000	0.6891473373430159	0.885877817939871	0.974741116715032	0.514604486298681	0.599041595302705	1.0	0.00011779037774826799	0.9867453752108539	0.9914486198911201
1001	chr20	10915000	10920000	chr20	11205000	11210000	0.00585432429146553	0.0345157732023925	1.0	0.0592374310710891	6.397875320849399e-05	1.0	0.797591546246869	1.0	1.0
1002	chr13	48155000	48160000	chr13	48975000	48980000	0.0944917587603647	0.032269728845148	0.0149732571103449	7.033190057536639e-06	0.83004437980498	0.0715593310269046	1.00098395633464e-07	8.225502621054741e-05	1.5532424602025502e-12
1003	chr4	165205000	165210000	chr4	165285000	165290000	0.342093633710146	0.567146511573114	0.999749659383951	0.725014234368152	0.854122226289684	0.97523730260857	0.00291335866138587	8.225275906167571e-05	0.00174007100739012
1004	chr13	105815000	105820000	chr13	106345000	106350000	2.04483649210565e-05	0.000271554750514521	0.491907930111414	1.2451342144212199e-20	2.9876420710863297e-30	1.0	1.0	1.0	1.0
1005	chr15	35305000	35310000	chr15	35480000	35485000	2.04482372698995e-05	0.167452384501573	1.0	1.0839208991945601e-15	7.32371866135437e-14	1.0	1.0	1.0	1.0
1006	chr3	196285000	196290000	chr3	196640000	196645000	1.0	0.9524716760158041	0.13520373587758197	1.0	0.27431162179709	0.93063207655956	0.000117779260665921	0.323581952741065	0.719282642187741
1007	chr6	44660000	44665000	chr6	45375000	45380000	0.4606011363700271	0.48923908570213104	6.79636770141038e-09	6.73962762114053e-05	0.0860617272188631	0.00399874406781463	0.000802144568555885	0.0657535364973737	0.0300910821370199
1008	chr12	63980000	63985000	chr12	64085000	64090000	0.238536836547989	0.00265753039241679	1.0	6.73962322178972e-05	0.00017683912471296698	1.0	1.0	1.0	1.0
1009	chr6	144215000	144220000	chr6	144345000	144350000	0.522637300997677	0.151323276017185	0.24511540610655397	6.739437983285229e-05	0.0563628488671728	0.0169799383376181	8.231456712323741e-07	6.6231331662535004e-06	0.0446649624560324
1010	chr10	49075000	49080000	chr10	49175000	49180000	1.0	1.0	0.5606115890799929	1.0	1.0	0.24468927186417497	0.000117771087763994	1.0	1.0
1011	chr7	69695000	69700000	chr7	70065000	70070000	1.0	1.0	1.0	1.0	1.0	1.0	0.00011775497794620401	1.0	1.0
1012	chr17	35450000	35455000	chr17	35535000	35540000	0.999972969571307	0.998841780594756	1.0	6.73823034631235e-05	0.999999613447251	1.0	3.99467274131438e-11	0.128824807133065	1.0
1013	chr6	28120000	28125000	chr6	28335000	28340000	0.0793350082604981	0.19549501625829604	0.9990478961344591	0.00023369437315137403	1.0	0.9724928215178171	0.00011775139733346399	5.02478295645496e-06	3.10113620778331e-08
1014	chr7	32890000	32895000	chr7	32940000	32945000	0.134807948702374	0.153311577936467	5.8623092176572606e-05	2.27842490171614e-06	0.0134150000853796	0.12454151849930599	0.958669774210811	2.8332846843723902e-12	2.38419777132058e-06
1015	chr20	6635000	6640000	chr20	6705000	6710000	0.998269918089381	0.999912647962841	1.0	6.73719518482509e-05	0.0176311945979557	1.0	2.09200481610877e-06	1.0	1.0
1016	chr9	107735000	107740000	chr9	108780000	108785000	0.00565614491585681	0.21919798268000099	5.8615026265910996e-05	4.00781006059928e-05	0.22574017852353195	0.560142092164545	1.0	1.0	1.0
1017	chr7	151020000	151025000	chr7	151080000	151085000	0.9952193512422991	0.9999999665184691	0.9999999984066641	0.99999999348001	0.000321106751614146	0.99999543210987	0.999999999999582	0.0211596025535979	7.74693692856285e-05
1018	chr5	67405000	67410000	chr5	68140000	68145000	1.0	1.0	1.0	1.0	1.0	1.0	0.00011772698595856398	1.0	1.0
1019	chr2	218285000	218290000	chr2	218880000	218885000	0.412337003484611	0.00235154506279359	1.0	0.17935121273948104	6.394622688112889e-05	1.0	0.158178162120125	0.10573995260154	0.16702493245624403
1020	chr20	48840000	48845000	chr20	48895000	48900000	0.28223837212027003	0.00216800279273095	1.0	6.73645214443931e-05	2.11110429931555e-08	1.0	1.0	1.0	1.0
1021	chr1	155255000	155260000	chr1	155685000	155690000	0.0164464162340179	0.0610964495437357	0.0481394590312162	1.0111481989e-08	6.394357246428559e-05	0.0190434246608216	0.00035741386576330697	0.0209031825392571	0.0587030097511838
1022	chr2	11130000	11135000	chr2	11415000	11420000	0.732104486225986	0.54030957504263	0.0120119033269049	0.611665681768988	6.39409157268714e-05	0.0664055144123569	1.0	0.971635610035397	0.913005506961807
1023	chr6	106520000	106525000	chr6	107455000	107460000	0.7634556798147629	0.78395151198431	1.0	1.0	1.0	0.20996860922446198	0.00011771079149907601	0.00019554938358858502	9.264198348268401e-08
1024	chr12	80485000	80490000	chr12	80760000	80765000	1.0	1.0	5.8599561912726905e-05	1.0	1.0	0.159474789486905	1.0	1.0	1.0
1025	chr3	183915000	183920000	chr3	184315000	184320000	0.14600225682599402	0.000173374797686577	0.310566167521182	6.73506662486061e-05	0.000144402650712521	0.7906989736898291	0.0762490773053573	0.989750673873677	1.0
1026	chr2	37230000	37235000	chr2	37830000	37835000	0.662570476319343	0.42853905943813897	0.688435509695524	0.588039405102606	0.866908671947457	0.7452078441512909	0.000117698470033578	0.8306089358551221	0.9899172629782009
1027	chr19	7095000	7100000	chr19	7325000	7330000	0.0512692783598079	0.00258693780262688	0.907834655078482	0.597726177354496	0.110117203000485	0.138823672006963	0.000117695119225004	1.0	0.988184036686371
1028	chr9	110875000	110880000	chr9	111010000	111015000	0.9894373923811841	1.0	1.0	0.9999938670339441	1.0	1.0	0.00011769148932021699	1.0	1.0
1029	chr16	46860000	46865000	chr16	48180000	48185000	0.819981091452824	0.0708470680501617	1.0	0.00550785460219865	0.485589068959303	1.0	0.00011769197259443799	1.0	1.0
1030	chr14	53535000	53540000	chr14	54355000	54360000	0.663102842918798	2.1417849796254604e-05	1.0	0.005785435764031679	0.000125438218510089	1.0	1.0	1.0	1.0
1031	chr2	15140000	15145000	chr2	15590000	15595000	0.0536909412067363	0.617486842528363	0.955038273036422	0.022541785464022	0.13191877285029802	0.874810700325078	0.00117288267042698	0.000441412722882513	7.744411434527671e-05
1032	chr2	203930000	203935000	chr2	205000000	205005000	1.0	1.0	5.85898905159e-05	1.0	1.0	0.215751152088928	1.0	1.0	0.9616527920652559
1033	chr20	36460000	36465000	chr20	36850000	36855000	0.548626492809807	0.0524947967995621	0.981148494736762	6.73409586916761e-05	0.21070525940456397	0.5351784201054829	0.5512665885466801	1.0	1.0
1034	chr10	112180000	112185000	chr10	112355000	112360000	0.837573907171817	0.908244845348614	0.999411086675114	6.73389219589936e-05	0.457186522585629	0.9986607741684009	0.95548293062142	0.9997446636411691	0.9999325799779141
1035	chr11	107860000	107865000	chr11	107925000	107930000	1.0	1.0	1.0	0.9848027963484499	0.982279041165676	1.0	0.000117673619576077	1.0	1.0
1036	chr2	168960000	168965000	chr2	169065000	169070000	0.023914667770204	0.9990839430200259	1.0	0.0037345592163346	6.39174908222169e-05	1.0	1.0	1.0	1.0
1037	chr7	101885000	101890000	chr7	102060000	102065000	0.955446856886657	0.903355658031588	0.999999906880136	3.22907773976894e-10	1.65192439916015e-08	0.9123115118185849	0.000117667676099128	1.0	0.9930870397064351
1038	chr19	49450000	49455000	chr19	49765000	49770000	0.652586352488073	0.757161331878279	0.9079615656291491	0.693625218252417	0.527661252385998	0.985339785666022	0.213194266312832	8.217714174785741e-05	0.420465396122962
1039	chr7	112540000	112545000	chr7	113280000	113285000	1.0	1.0	5.85775948565864e-05	1.0	1.0	1.0	1.0	1.0	1.0
1040	chr1	65240000	65245000	chr1	65420000	65425000	0.9608776662949731	0.007811412282804129	0.5691774818110931	6.73243001471913e-05	0.129225727009138	0.7561078216662049	0.151546826680028	0.989681805220123	0.9990078255172821
1041	chr12	49320000	49325000	chr12	49705000	49710000	0.978695362894573	0.9502019899101309	0.622979299528723	0.545184290834845	0.822568953267978	1.8449991451007897e-05	0.000117647934267135	0.987178898961491	0.49178965554134796
1042	chr1	209265000	209270000	chr1	209445000	209450000	0.7645321678583491	0.00242986273144899	5.85701703523403e-05	0.0600234945757727	0.7523880155811129	0.993519883527019	1.0	1.0	1.0
1043	chr6	167040000	167045000	chr6	167120000	167125000	1.0	1.0	7.309714650937339e-09	1.0	1.0	0.989765380950015	0.170717102697023	8.2155950602088e-05	0.119449603649602
1044	chr11	120335000	120340000	chr11	122155000	122160000	0.00542049042002164	1.0	1.0	6.731307068711321e-05	0.7816590192732479	1.0	1.0	1.0	1.0
1045	chr12	93570000	93575000	chr12	93765000	93770000	2.04198182544932e-05	0.04340609120400799	1.5096072997376498e-16	5.1721918043489694e-30	4.541542345430301e-18	0.00156780941297463	0.7633792880427809	0.9991635133602859	0.9996939956106059
1046	chr21	38840000	38845000	chr21	38990000	38995000	2.0420500281955e-05	8.3556207707863e-05	0.0605404015095832	0.000118582335781577	0.000468212363255799	0.157240052270754	1.0	1.0	1.0
1047	chr12	12720000	12725000	chr12	13210000	13215000	2.0420990912882897e-05	0.40368537582142205	0.910236438210163	7.2912581437807605e-06	0.0898747642312433	0.673966517849274	1.0	0.981523299402087	0.9997594480238129
1048	chr10	23420000	23425000	chr10	23520000	23525000	0.999999999321222	0.00961612662697632	1.0	0.999999999999588	6.38947510412525e-05	1.0	1.0	1.0	1.0
1049	chr6	36985000	36990000	chr6	37220000	37225000	0.0605001880809212	0.0641720517485735	0.00215620885150277	2.0380586337393e-05	1.6361109551269099e-07	0.31676737611579603	0.9521489552994259	0.787559901797639	7.74025896794294e-05
1050	chr6	158210000	158215000	chr6	158665000	158670000	0.113444323160786	0.0997136432388401	1.0	6.51875882508736e-05	6.3889607918322e-05	0.630457009701709	1.0	1.0	0.994914333011185
1051	chr11	34600000	34605000	chr11	35165000	35170000	0.0144981420440264	6.51634155351143e-06	0.39118518165382304	6.73044606440986e-05	0.00464467489574367	0.792902347677357	0.9439559206565559	0.998864824321649	0.9913326167253991
1052	chr16	21635000	21640000	chr16	21700000	21705000	1.0	1.0	1.0	1.0	1.0	1.0	0.000117603115967051	0.999490107971106	0.9999958865753441
1053	chr16	3715000	3720000	chr16	3880000	3885000	0.00372062948386033	0.0211663848698777	9.77971095129809e-06	2.90201952760889e-06	1.5647715314198402e-08	3.82401943574515e-05	8.072928966300141e-05	0.00880724374387778	0.0113150432081345
1054	chr11	93840000	93845000	chr11	94490000	94495000	0.26580851061226396	2.14026714542686e-05	0.38884614225894504	2.49821826101797e-07	2.6398160260227797e-06	0.8776415953942079	1.0	0.953555900405716	1.0
1055	chr3	46080000	46085000	chr3	46135000	46140000	0.9876121625333829	0.9861220967470709	1.0	6.72934940547995e-05	0.999999756019573	1.0	1.0	1.0	1.0
1056	chr8	101155000	101160000	chr8	101205000	101210000	0.9813053450664909	0.8595829181376571	0.9993035325406359	0.7816497774785949	0.987697864274362	0.9997342604015171	0.999999999976068	0.0370683324450959	7.73839707926167e-05
1057	chr21	30160000	30165000	chr21	30335000	30340000	0.486521463828307	1.2959914850726098e-07	1.0	6.72896462588255e-05	6.77012593774012e-06	1.0	1.0	1.0	1.0
1058	chr2	161585000	161590000	chr2	161975000	161980000	1.0	1.0	5.73613399980903e-35	1.0	1.0	3.82350976699849e-05	1.0	1.0	1.0
1059	chr17	40515000	40520000	chr17	41350000	41355000	0.14909394431528197	0.312596674461053	0.668275796914359	0.00165020397879352	6.38730346457656e-05	1.0	0.606863243836991	1.0	0.984397407424055
1060	chr5	124745000	124750000	chr5	125450000	125455000	2.04113502815573e-05	0.912587994867579	1.0	0.000103853611454745	0.0837818609081289	1.0	0.619750736879779	1.0	1.0
1061	chr7	143260000	143265000	chr7	143420000	143425000	2.0407203565165602e-05	0.9754406125837479	0.996028540273726	0.00138139896032667	0.9999875425250171	0.989769706271631	0.645245829040505	0.9999427739752559	0.99999936219455
1062	chr21	43360000	43365000	chr21	43715000	43720000	2.0407925319816002e-05	0.0502574279763507	1.0	0.0215051447646247	6.36611832968944e-05	0.227195492270688	0.78615081408751	4.90764209748658e-07	3.33579128306294e-08
1063	chr8	123250000	123255000	chr8	123395000	123400000	0.9982961277886179	0.9959813961242201	0.99999976052993	0.999893382442468	0.9946062427660141	0.9924147340985409	0.00011756392633321001	0.9998954139576791	0.999984016961461
1064	chr1	155275000	155280000	chr1	156050000	156055000	0.00022459172034254503	0.11896359913871199	5.8524463513693394e-05	0.0200435842560916	0.471384576253191	0.05601201442051	1.0	0.141449558108383	0.0554043828266752
1065	chr6	43810000	43815000	chr6	44045000	44050000	0.008113352902691079	0.0117945959977689	0.00028332202314941	3.28256435927299e-05	0.541911520377829	0.8111043647540741	0.000117540759920802	1.0	1.0
1066	chr2	7380000	7385000	chr2	8485000	8490000	1.0	1.0	5.8517880384791506e-05	1.0	1.0	1.0	0.0539789674957357	1.0	0.7375231607810471
1067	chr3	30965000	30970000	chr3	31765000	31770000	0.351964568036367	1.0	5.8515975014183104e-05	1.0	1.0	1.0	1.0	1.0	1.0
1068	chr20	43720000	43725000	chr20	44520000	44525000	0.8360402344756341	1.0	0.7439929086036321	1.0	1.0	1.0	0.8090029740847309	0.0184953870035205	7.733660844382709e-05
1069	chr13	30795000	30800000	chr13	30860000	30865000	0.0540915858712325	0.268383450930718	0.39965725280919107	6.72537827652611e-05	0.155379508135051	0.999957930526779	0.999999942756172	1.0	1.0
1070	chr18	62715000	62720000	chr18	62955000	62960000	0.00047556811998458	2.13889067510852e-05	0.0109660975309194	7.294281996434301e-17	2.9585834070577697e-11	0.20987089355913502	1.0	0.60117117511383	0.8915394279236999
1071	chr8	17740000	17745000	chr8	19720000	19725000	1.0	0.684486450695027	5.60133360143584e-06	0.6587427666782499	0.735364340304981	3.82113411771791e-05	1.0	1.0	1.0
1072	chr12	47885000	47890000	chr12	47965000	47970000	1.0	1.0	5.85046049671339e-05	1.0	1.0	0.273657506621544	0.9999015285054459	0.9999940625101159	1.0
1073	chr6	32840000	32845000	chr6	32950000	32955000	0.12561201191056198	0.9600758934616379	0.8078915934176591	0.0191027151126803	0.9952174820275159	0.9275686096534771	0.000117515706924225	3.52650924482005e-05	0.000564893684774258
1074	chr9	130095000	130100000	chr9	130690000	130695000	0.21769978425538197	0.7610648115048191	0.996662539307634	6.72401373055354e-05	0.7481100625835941	1.0	0.827859600539006	1.0	1.0
1075	chr12	43755000	43760000	chr12	43845000	43850000	0.0249370708571965	0.0287262502069307	0.999889730442047	6.724026477354879e-05	0.0308018314783991	0.978108004671858	0.9999568797400941	0.999994315218496	0.999999643953098
1076	chr17	36600000	36605000	chr17	37180000	37185000	0.784011144610976	0.270330006932017	0.8820993080967091	6.72384751292443e-05	0.11257781567137198	0.700846397085472	0.362466013145414	1.0	1.0
1077	chr3	101815000	101820000	chr3	102095000	102100000	0.9608879722939109	0.9829051461528809	1.4144582733737499e-25	0.215130135586061	0.854894354899137	2.74667015307823e-25	0.00011750372533210901	0.8205208259364509	0.9999791695000779
1078	chr4	165110000	165115000	chr4	165440000	165445000	0.420579123146947	0.255805375776886	0.10234561666598199	0.0703503718905442	6.38225038061687e-05	0.663280186331505	0.0965747609195036	0.639224214555153	0.992817066266397
1079	chr9	6065000	6070000	chr9	6085000	6090000	0.9703753202546	1.0	1.0	0.999996925471142	1.0	1.0	0.000117492755574985	0.999999999995646	0.9999999891704449
1080	chr1	234725000	234730000	chr1	235045000	235050000	3.97505891631841e-06	3.33907601552735e-07	5.8488485608149e-05	9.254862796875939e-12	0.0135841970597151	0.0113024417378576	3.78885887359914e-05	0.7312998089144449	0.5628215687039699
1081	chr2	206765000	206770000	chr2	207500000	207505000	0.000625522941976984	2.13788875301558e-05	0.9505717138043008	0.0223913749467344	0.0180556387192545	0.39498556016984204	4.70267290121772e-14	0.000294099655955898	2.03826870978686e-12
1082	chr8	117605000	117610000	chr8	118055000	118060000	2.0391907931484e-05	2.08091422610205e-05	0.9100977496101059	7.41138396779147e-10	0.00456703342846194	0.8731254173680429	0.812703152915034	1.0	1.0
1083	chr17	42980000	42985000	chr17	43360000	43365000	0.3634029736432511	0.10629631989291999	0.677892288791582	0.10116337838335301	0.570132275074714	0.990476815483245	0.5934252063733609	0.00026336721612342	7.7302713332746e-05
1084	chr3	122675000	122680000	chr3	122790000	122795000	0.9998747422482601	0.42466722856388894	0.999999443723537	0.994326423539055	0.0657843862352776	0.7723312483150871	0.987878398829627	0.00200955275468045	7.7301869638542e-05
1085	chr17	74375000	74380000	chr17	74475000	74480000	0.9796204024838729	0.918523569349427	0.99285598287173	0.9508283031433872	0.61818800275853	0.9029175791158871	0.000117476815543933	0.998124495774996	1.0
1086	chr1	168710000	168715000	chr1	169050000	169055000	0.0601620687362771	0.319440759719938	1.0	6.7215581284656e-05	0.828067767848543	1.0	0.8136282599366851	1.0	1.0
1087	chr1	219190000	219195000	chr1	219465000	219470000	1.0	1.0	5.8476545762030296e-05	1.0	1.0	0.797325126552545	0.0117317526735034	1.0	1.0
1088	chr11	205000	210000	chr11	575000	580000	0.001697713903399	0.0128941844695511	0.009270721406511591	0.00046985313007129103	6.380543412126501e-05	0.858196351700356	0.00025033553674512	3.4966789491302e-06	0.000831586459204746
1089	chr7	16915000	16920000	chr7	17590000	17595000	0.000422088459677172	2.1372189130462303e-05	1.0	0.00619813113749042	0.00481652426197286	0.745267908479124	1.0	1.0	1.0
1090	chr4	15915000	15920000	chr4	15935000	15940000	0.00109248529070518	2.13728423249526e-05	1.0	6.955771845309221e-10	1.10280610362149e-05	1.0	1.0	1.0	1.0
1091	chr18	12945000	12950000	chr18	13625000	13630000	0.7437537579759191	1.0	0.758124751777509	0.437521884247303	0.759444596207477	0.522190309533398	0.054007473503195	0.00265573243487526	7.728701095738e-05
1092	chr11	47210000	47215000	chr11	47765000	47770000	0.7662369362889129	0.12361714111562401	0.632152667610824	0.464043105769765	0.715164296104873	0.0174941601692675	0.0150976609891002	8.2032315638868e-05	0.008964014632698409
1093	chr6	155180000	155185000	chr6	155205000	155210000	1.0	1.0	1.0	1.0	0.472354607580174	3.8185884285119604e-05	0.000106563068762483	1.0	1.0
1094	chr17	81925000	81930000	chr17	82295000	82300000	0.00677605509677592	0.0335360919081251	0.9807408077843371	6.720834989603609e-05	0.345311613174106	0.864951176034223	0.00393244537437881	0.0243005218284307	0.005263117087577871
1095	chr14	21830000	21835000	chr14	22555000	22560000	1.0	1.0	1.0	1.0	1.0	1.0	1.0	0.0021881941936720897	7.728159000803969e-05
1096	chr6	27290000	27295000	chr6	27750000	27755000	1.0	1.0	0.976432556287197	0.00852632524923336	0.0195420550533565	1.0	0.00011745120683008799	0.5189639826143371	0.9249198946947309
1097	chr10	37850000	37855000	chr10	38400000	38405000	0.084234703424588	0.27147784320554397	0.0211538663520566	0.0407417428419847	0.30846350405837497	3.8183325503284005e-05	0.0160500275024762	3.66885260921818e-05	0.24561216490653304
1098	chr12	131925000	131930000	chr12	131945000	131950000	0.05124265251026999	0.535600198927416	0.0149894860894839	3.51192576922452e-06	1.94169212035722e-05	3.81839623524581e-05	4.29555903661833e-08	0.00015699511367305	1.79556271167471e-08
1099	chr3	46700000	46705000	chr3	46910000	46915000	1.0	1.0	1.0	1.0	1.0	1.0	0.00011744681322163998	0.00926359715682283	0.21461626429796302
1100	chr6	123525000	123530000	chr6	123765000	123770000	1.0	1.0	1.0	0.889455300457367	1.0	1.0	0.000117431164577422	1.0	1.0
1101	chr13	30140000	30145000	chr13	30615000	30620000	0.0059322337401882105	1.4536215044179998e-09	1.38879499173554e-06	6.95218806230426e-10	1.68915059334968e-10	5.8768473530462e-08	8.58832509170109e-09	4.65358387089656e-14	7.726629662181321e-05
1102	chr8	144785000	144790000	chr8	144995000	145000000	0.7777671830673281	0.0757264781973614	0.59550269074023	0.428737299451444	0.37784719393473	0.8971585453899859	0.46903003962986795	8.20110197156106e-05	5.1823225181152e-10
1103	chr1	169895000	169900000	chr1	171740000	171745000	0.7208220579175991	1.0	0.767320714189025	0.0502492061732497	1.0	0.35681605336005395	0.7489084850639279	8.20086822457891e-05	0.035244839655092994
1104	chr9	111725000	111730000	chr9	112110000	112115000	0.0419417512555836	5.0393346221492205e-09	1.0	3.29998234619801e-06	6.37821169187559e-05	1.0	1.0	1.0	1.0
1105	chr6	22025000	22030000	chr6	22735000	22740000	1.0	1.0	1.0	1.0	1.0	1.0	0.00011741379380292	1.0	1.0
1106	chr1	9180000	9185000	chr1	9890000	9895000	0.798974978843198	1.0	0.8477822824024149	0.6641413380189449	6.3776805542766e-05	0.559001366090822	0.8991210812616429	1.0	1.0
1107	chr3	126750000	126755000	chr3	127185000	127190000	0.00011419413843205901	3.7035489707718604e-05	1.0	0.0287687409599768	6.377442420659749e-05	1.0	1.0	1.0	1.0
1108	chr6	11170000	11175000	chr6	11345000	11350000	0.651476428884016	0.84831070107984	0.9997417125124369	0.19776937469441197	0.981957101189409	0.9459464214376859	0.00011740533841786101	1.0	1.0
1109	chr2	226135000	226140000	chr2	226810000	226815000	6.16202744379291e-06	0.00352654881575554	1.0	6.71769504302736e-05	0.000325310820642371	1.0	1.0	1.0	1.0
1110	chr15	63275000	63280000	chr15	63405000	63410000	0.997264235450866	0.849036411319125	0.988275864084153	6.71745861738461e-05	0.666610230776349	0.8420868370471559	0.9996622655293008	0.999966792203613	0.9999983479874591
1111	chr11	129140000	129145000	chr11	129330000	129335000	0.22239875454310398	0.0027262632694959803	1.0	2.21797118019534e-06	6.376128925441049e-05	1.0	1.0	1.0	1.0
1112	chr12	76180000	76185000	chr12	76230000	76235000	0.9989482787004829	0.9975006715113409	1.0	0.0741195758613576	6.37619150476586e-05	1.0	0.999998793027533	1.0	1.0
1113	chr7	36495000	36500000	chr7	36535000	36540000	0.999999999999957	0.000302097627735974	1.0	0.0565138925634118	6.37627131834181e-05	1.0	1.0	1.0	1.0
1114	chr9	124415000	124420000	chr9	124545000	124550000	0.0366643009228967	0.995252083489037	0.9936771628308879	6.71692013093731e-05	0.8772372592987	0.9003562166730991	0.9788832970078659	1.0	1.0
1115	chr1	234495000	234500000	chr1	234765000	234770000	0.63093487610118	0.355584217892085	0.007682860681485991	6.71670191644343e-05	0.18376022863110897	0.954889970910341	4.90987829300793e-08	0.31541880148128004	0.504814560911044
1116	chr10	108850000	108855000	chr10	110085000	110090000	1.0	1.0	1.0	1.0	1.0	1.0	0.000117380487552123	1.0	1.0
1117	chr5	95830000	95835000	chr5	96700000	96705000	0.817282432140484	0.22979838360237603	0.9105383233633679	0.293637770931916	0.8135224399744581	1.0	0.782341577387621	0.0185307812543275	7.723078057311529e-05
1118	chr21	32725000	32730000	chr21	33195000	33200000	0.622327545697935	0.8585565805638079	0.0191573136533651	0.514618704972753	0.6799447817924289	0.811977724034435	0.626933877496361	0.545859340568845	7.721791087217421e-05
1119	chr7	139770000	139775000	chr7	139915000	139920000	0.886863311705004	0.116613896578454	0.0332017251564294	0.998010588498942	6.374071783586689e-05	0.00157965090446459	0.6740285285033271	1.0	0.9968859202624292
1120	chr6	135875000	135880000	chr6	137820000	137825000	1.0	1.0	1.0	1.0	1.0	1.0	1.0	0.000758566229436665	7.720918780110309e-05
1121	chr9	124770000	124775000	chr9	125140000	125145000	0.0410177461483866	0.32009806101372806	8.53097051077808e-06	6.71458525082215e-05	1.7674425334306e-06	0.0006552738906335059	1.26545710734841e-17	2.39400160463835e-06	0.082154368862037
1122	chr2	172095000	172100000	chr2	172455000	172460000	0.00480267161206134	2.5164631027395398e-05	0.839396951079729	6.71459133138594e-05	0.00832257965124858	0.761077429930876	1.0	0.9657219535913492	0.0462935971677349
1123	chr14	24110000	24115000	chr14	24430000	24435000	0.897624009979381	0.0140084938230817	0.420310362743708	0.0207221172042973	0.286378907183895	0.501264972159144	7.94486064987242e-12	8.19414346502146e-05	2.8684045168596e-05
1124	chr3	195030000	195035000	chr3	195085000	195090000	7.53419391589839e-06	0.0059080015542673295	1.0	6.71348786072372e-05	0.000280437911051588	1.0	1.0	0.983256272770722	0.997717310883662
1125	chr3	65785000	65790000	chr3	66105000	66110000	1.0	1.0	5.84107329200427e-05	1.0	1.0	0.717385933418912	1.0	1.0	1.0
1126	chr5	140660000	140665000	chr5	140695000	140700000	0.00365055259864724	0.0110880154865195	0.178040499020758	0.241098190001233	0.0042331327490626606	0.801373898592274	0.0274535388463822	8.19359050268499e-05	0.00042343627090510896
1127	chr14	97600000	97605000	chr14	97655000	97660000	1.0	1.0	1.0	1.0	1.0	1.0	0.66182555567453	8.19329451668646e-05	3.43533323392416e-07
1128	chr14	38065000	38070000	chr14	38100000	38105000	1.0	1.0	0.9999992696719789	0.9952653818858441	0.9432677625203209	0.99949740536954	1.0	8.19323628367236e-05	0.00420324341921854
1129	chr14	62180000	62185000	chr14	62690000	62695000	0.053534128083300006	0.318146865054096	1.0	6.71317200933438e-05	0.547005926192612	1.0	1.0	1.0	1.0
1130	chr5	158055000	158060000	chr5	159130000	159135000	0.22160243040893499	0.197152758733632	1.0	6.71285991401973e-05	0.787579456303682	1.0	1.0	1.0	1.0
1131	chr4	158785000	158790000	chr4	159130000	159135000	1.0	1.0	5.8405096753754396e-05	1.0	1.0	0.0698044062568359	1.0	1.0	1.0
1132	chr11	34215000	34220000	chr11	34355000	34360000	0.8997776380065491	0.6863955507708399	0.00454454436194627	0.19715793631307996	1.06117362545163e-06	3.8134220445158206e-05	0.698584418623828	0.9906915097966741	0.998931643606514
1133	chr10	86950000	86955000	chr10	87095000	87100000	0.0271541575226004	2.1344654255461498e-05	0.964285624680741	0.000463783633005816	0.8578864554993199	0.9960541532604309	0.9923473462512711	0.0012428804672132302	0.0699597040970902
1134	chr19	53865000	53870000	chr19	54370000	54375000	1.0	0.98095673887021	0.993898138043479	0.937709792016355	0.563808453309516	0.864017871791023	0.92302549108567	8.19160267592446e-05	2.0113702105298898e-10
1135	chr16	2220000	2225000	chr16	2520000	2525000	0.0826881037617273	2.1342453900079e-05	0.00609304829602388	9.47717413698331e-05	1.49779958532314e-05	0.101092723456813	0.0620656446099621	0.0675258953037514	0.00397423775922579
1136	chr3	48555000	48560000	chr3	48605000	48610000	0.38073350430887604	0.0914105776459787	0.13791304800217702	0.0168267591402381	0.549225246741501	0.626895852086197	0.00820435729770442	8.19109977421437e-05	0.38165772539792203
1137	chr8	123545000	123550000	chr8	123670000	123675000	2.0360011976515803e-05	0.00040254010967221	0.9910313575151519	4.83161927698112e-09	9.699140743375241e-08	0.554492824878411	0.973035274355254	1.0	1.0
1138	chr6	11340000	11345000	chr6	11410000	11415000	0.00032121697135457797	0.0035295971501448	1.0	6.711330716550861e-05	2.69237516260531e-07	0.9999010235671751	0.9549816382361099	1.0	1.0
1139	chr2	212895000	212900000	chr2	213100000	213105000	0.50929141495939	2.13400347916835e-05	1.0	0.000114425926881499	0.00415726889548744	1.0	0.9959121873874108	1.0	1.0
1140	chr8	128000000	128005000	chr8	128100000	128105000	1.0	1.0	0.9873749042847809	1.0	1.0	0.990409545483644	0.00011729203696523	0.999932702846994	0.9157703682087069
1141	chr6	125905000	125910000	chr6	125930000	125935000	1.0	1.0	1.0	1.0	1.0	1.0	0.00011729102533541499	1.0	1.0
1142	chr2	127380000	127385000	chr2	127525000	127530000	0.0345778107177017	0.0304816766255738	0.9999633447373149	0.9998462516886508	0.00182919415962933	0.562404466697886	0.00345205707729836	6.63337780545207e-08	7.716714718453241e-05
1143	chr13	40990000	40995000	chr13	41055000	41060000	0.0716972015021422	2.13376276478983e-05	0.331760267164595	2.55197088982927e-07	1.29223678670756e-11	0.0296313291317335	0.21582916413605605	0.745551833703766	0.141118447241942
1144	chr2	156395000	156400000	chr2	156580000	156585000	0.987090362467487	0.985512127533866	5.838729159821129e-05	0.99944011913424	0.7807091280872421	1.2341189681517698e-05	0.974568397040136	0.9968181748818149	0.972269465391787
1145	chr2	220685000	220690000	chr2	221480000	221485000	0.5381020443368979	0.860509530432525	1.0	0.888811528289279	1.0	1.0	0.00011728424763260401	1.0	1.0
1146	chr8	51720000	51725000	chr8	51765000	51770000	0.0126989273274233	1.0	0.9863228911122641	6.71059903566808e-05	1.0	1.0	0.973793383763217	1.0	1.0
1147	chr17	1385000	1390000	chr17	1485000	1490000	0.997489317266898	0.996746208246001	5.83842069441198e-05	0.999979963132386	0.999998648896193	0.3680947653731971	0.9999998262555442	0.40509369195144296	0.11069397749434401
1148	chr13	73465000	73470000	chr13	73715000	73720000	0.0272684931579821	0.000248222304707831	1.0	6.71029134237254e-05	6.2767272434211094e-06	1.0	0.9298562158290121	0.996992896892785	1.0
1149	chr5	115260000	115265000	chr5	115540000	115545000	0.8044989373580891	0.0559712177378148	0.0193690192237605	6.70987903896681e-05	0.513296438192549	0.0639129970191922	1.0690272203604901e-05	6.093716014597629e-08	0.00112415582856499
1150	chr20	24065000	24070000	chr20	24100000	24105000	1.0	1.0	0.998254858970616	1.0	1.0	1.0	1.0	0.10313527690804598	7.71559004117943e-05
1151	chr5	80405000	80410000	chr5	80650000	80655000	0.007146634520885179	0.15455460114973002	0.052578401127945	4.98234739122429e-17	6.369051371896011e-05	0.0197095577171168	1.57840466513147e-08	0.0012273815260175301	0.115942661969835
1152	chr6	42670000	42675000	chr6	42890000	42895000	0.77180155233705	0.008997599976606341	0.268842962013415	3.20012334612808e-05	6.36858281714516e-05	0.98996261465978	0.7773480408145691	0.946669524868342	0.9905956815585992
1153	chr1	8015000	8020000	chr1	8220000	8225000	1.26668228339916e-06	0.00511123349907489	1.0	0.000148228703741798	6.368519059469661e-05	1.0	0.0109162509142438	1.0	1.0
1154	chr17	29565000	29570000	chr17	30115000	30120000	0.0887760411389101	1.0	0.7851937945439929	0.0104950202434056	0.0028788452213887603	0.0996195263042063	0.332432267416456	0.007673940724898001	7.71445032146622e-05
1155	chr21	34940000	34945000	chr21	35045000	35050000	0.99999859048172	0.999995976098991	0.00148226034050906	0.103304788007735	0.999955210485379	0.0150567289143095	0.8836006987948459	0.530335327702299	7.7142344180204e-05
1156	chr19	55475000	55480000	chr19	55625000	55630000	0.0013371628264028802	8.838662836380119e-06	0.00212157056247707	0.000212692694439353	0.0012372344191523	0.0124744290941697	0.000204173634547143	1.77574831932725e-05	7.71403598932008e-05
1157	chr12	570000	575000	chr12	810000	815000	2.03508629235435e-05	4.4955570364909896e-07	0.14133962635881697	1.9402915670592198e-32	5.10003683214901e-24	7.680827122412199e-05	6.173255490161089e-20	6.3853701987887395e-18	4.64338928865267e-09
1158	chr15	69160000	69165000	chr15	69395000	69400000	0.9775248473814441	0.15704287106859802	0.997972326820039	0.461047372490633	6.36794467282532e-05	0.82762286373861	0.46215576844480105	0.995911958072907	0.997995253357809
1159	chr11	95335000	95340000	chr11	95685000	95690000	1.0	1.0	0.899877975529905	0.647861130551782	1.0	0.849411157415999	3.3695645434682e-05	0.00857727113123312	7.7136299586968e-05
1160	chr14	64635000	64640000	chr14	64755000	64760000	3.9647968023746396e-05	0.0103298452701455	1.0	0.00044443552646838497	6.36755626963743e-05	1.0	0.206174608009187	0.999881524500654	1.0
1161	chr1	1885000	1890000	chr1	1905000	1910000	0.0973462584288155	0.16752833259287803	0.000790494658234498	0.0154818185211729	0.28228353143896995	0.29351116220364504	0.00251364079439511	0.39749920638081604	7.71281726309925e-05
1162	chr11	18590000	18595000	chr11	18765000	18770000	0.997719757254785	0.993209461986153	0.33678326731804803	1.0	0.9867504896544391	0.753552311598234	0.00011723765608431001	1.0	0.992945544257403
1163	chr1	154970000	154975000	chr1	156125000	156130000	0.23492696399264898	0.00476473096630329	0.717546404477097	6.70790716490202e-05	0.000168349487639832	1.0	0.250471291782851	0.43814475626559996	0.734535931298629
1164	chr1	228170000	228175000	chr1	229505000	229510000	1.0	0.751846418729797	0.7758043409060079	0.7762243724141271	0.43545231180828997	1.0	0.7056527905430099	0.397664762247276	7.71252687668244e-05
1165	chr15	65410000	65415000	chr15	66370000	66375000	1.0	1.0	0.942260245615592	1.0	1.0	1.0	0.000117235414173383	1.0	1.0
1166	chr8	29405000	29410000	chr8	30080000	30085000	0.901236760370073	0.8955729981910691	5.83627212769886e-05	1.0	0.422221803072691	0.0104901471760511	1.4301654386272599e-30	1.15009538349846e-11	6.70286406190625e-18
1167	chr22	37310000	37315000	chr22	37535000	37540000	0.9927451780867429	1.0	5.83605094528673e-05	0.9973140919429742	0.996386585547813	0.271085853886377	0.0284667536082324	0.9996864583914341	0.999930946561063
1168	chr19	7345000	7350000	chr19	7900000	7905000	0.882017104164726	1.0	1.0	0.9091456384909681	0.45944982124029704	1.0	0.000117230421601053	0.316148891832726	0.0238131072849623
1169	chr6	43810000	43815000	chr6	43925000	43930000	0.008460110250401059	0.11617317007249199	0.999998192441721	6.70752652797364e-05	0.0974600542312219	0.986718258570657	0.9987225338129059	0.888765266921705	1.0
1170	chr20	50210000	50215000	chr20	50440000	50445000	0.174628219890653	2.1326235609273603e-05	1.0	0.16674202996838097	0.0333508702532913	1.0	0.439998929323313	1.0	1.0
1171	chr15	76970000	76975000	chr15	77010000	77015000	1.0	1.0	1.0	1.0	1.0	1.0	0.9144289542904459	8.18527187769375e-05	0.99999999999723
1172	chr7	17010000	17015000	chr7	17055000	17060000	1.0	1.0	0.00101377855304436	1.0	1.0	3.81067436496235e-05	1.0	1.0	1.0
1173	chr5	118985000	118990000	chr5	119300000	119305000	0.0103032352289502	0.0216808278909983	0.00167650747633182	0.00022741315631266202	6.36601838702169e-05	0.0485045279512747	0.0390385949022195	0.0653938141801388	0.116822704787124
1174	chr19	55080000	55085000	chr19	55405000	55410000	2.0344815387835102e-05	0.448869180230522	0.0418697606442829	2.44303319659552e-06	9.35082635365015e-07	0.5300174072015379	0.48412135365768394	0.000204049145274283	0.00389129338675853
1175	chr2	27375000	27380000	chr2	27660000	27665000	4.84249559234404e-07	0.00176404254045832	5.8350503133163796e-05	0.000787264160309712	0.148813547517017	0.0352219884433878	0.10505655951452099	0.00017444942775202	0.100291827852817
1176	chr1	16365000	16370000	chr1	16510000	16515000	0.137104574910446	0.812399281089471	0.36880062373528993	6.317473886276078e-05	0.499433123564666	0.589569619528323	1.7565247565685997e-25	8.18413693341615e-05	0.10071251329726
1177	chr1	94860000	94865000	chr1	95020000	95025000	2.03421663629277e-05	0.86927988074859	1.0	7.75147962754624e-24	9.59145598324417e-10	1.0	1.0	1.0	1.0
1178	chr1	58880000	58885000	chr1	59430000	59435000	0.0347727810068329	0.0711958469353881	0.902058309235612	6.70588353801551e-05	0.00266052076059955	0.8543147209824771	0.5791467690030749	1.0	1.0
1179	chr15	91865000	91870000	chr15	91975000	91980000	0.22815944013397102	0.0257194397159757	0.984352168473603	6.70575439619235e-05	0.0021538546547600003	0.975718137271451	0.00113860917220055	1.0	1.0
1180	chr6	158645000	158650000	chr6	159000000	159005000	0.000146655062363119	0.00279074945442571	0.0637968454628775	6.70565796796131e-05	1.03352247943695e-05	0.0964894196940845	1.44017453732098e-07	0.28041329844050394	0.332093469515284
1181	chr17	40560000	40565000	chr17	41620000	41625000	0.7635860797994479	0.43617343781878903	5.83433021982077e-05	0.7863343766414259	1.0	0.21265407317878798	0.0906661147950596	1.0	1.0
1182	chr17	34980000	34985000	chr17	35535000	35540000	0.0739398277639226	2.13194475004093e-05	2.16366169498849e-05	3.0331857811130404e-06	0.000145556618856331	1.68689539320456e-13	9.48837263420069e-13	3.30222394668506e-10	9.94084630634671e-06
1183	chr17	27295000	27300000	chr17	27330000	27335000	0.0594975322651262	2.13174325058589e-05	0.0472671173195685	5.61553494260377e-10	4.99387373385897e-11	0.00462287188547385	6.357194161299809e-25	0.305301709026499	0.00346011901320933
1184	chr19	1485000	1490000	chr19	1745000	1750000	8.50566178453821e-06	2.1316468874888396e-05	0.991500589971364	0.0208590949396513	0.0326745388721639	1.0	0.670981178041413	1.0	1.0
1185	chr22	32660000	32665000	chr22	32795000	32800000	0.198147801426943	0.5677770320110269	1.0	1.65083986277795e-10	6.363669633348161e-05	1.0	1.0	1.0	1.0
1186	chr16	30780000	30785000	chr16	30805000	30810000	0.000411638738907887	2.13148414155155e-05	1.0	0.000842798407525284	0.0006614331201085059	1.0	0.999999997122234	0.9999999998792529	0.999999997413007
1187	chr3	69540000	69545000	chr3	69890000	69895000	0.218122719647171	0.330386287576038	1.0	0.000102095120856514	6.36342774996316e-05	1.0	1.0	1.0	1.0
1188	chr2	215330000	215335000	chr2	215415000	215420000	1.0	1.0	5.83296784867856e-05	1.0	1.0	0.7133267561001791	1.0	1.0	1.0
1189	chr11	27795000	27800000	chr11	27880000	27885000	0.8573001316761669	0.00881358652334721	1.0	6.703986892018211e-05	1.39102984136185e-06	1.0	0.999326214783748	1.0	1.0
1190	chr22	35625000	35630000	chr22	36155000	36160000	2.03344548088593e-05	0.0058197364226195295	0.43087429223071205	1.38303823456849e-11	0.0280425832519042	0.37097558966562605	0.00012198493490441299	0.0036761457962734296	0.944201069597856
1191	chr20	33485000	33490000	chr20	33720000	33725000	1.0	0.9262736573768979	0.30046126506578197	0.7556023814580409	0.780661246504521	0.0403275268928903	0.26328601939644103	0.000700442641592362	7.70802440537643e-05
1192	chr19	5770000	5775000	chr19	5790000	5795000	0.9900775706384329	0.99999887451567	5.8324276263507e-05	2.10299420726654e-10	6.95736641835412e-11	0.6590774772112529	0.9999999964156909	1.0	1.0
1193	chr11	108725000	108730000	chr11	109715000	109720000	1.0	1.0	5.83231053534401e-05	1.0	1.0	0.24091980180798	1.0	1.0	1.0
1194	chr16	8685000	8690000	chr16	9075000	9080000	0.972610775918908	0.37067882652231104	0.9613428193959279	6.70290687006061e-05	0.28803810943980607	0.94652336870599	0.949598300951006	1.0	1.0
1195	chr9	705000	710000	chr9	735000	740000	0.0103475470399668	1.5253751568390198e-05	1.0	2.8350846012888697e-06	6.36211998045734e-05	1.0	1.0	1.0	1.0
1196	chr5	95960000	95965000	chr5	96655000	96660000	0.00024563712737238997	0.0033510637174208	5.83159122232462e-05	2.6967860070687403e-10	3.44137467721883e-07	0.00167007432076683	0.6180655050381451	1.1447637164172299e-10	7.856916816212691e-07
1197	chr13	100085000	100090000	chr13	100480000	100485000	0.9106535675309259	0.7167038601871709	5.8314764098363e-05	0.8781077435414889	0.144700122937583	0.0514486366022168	0.900612207797438	1.0	0.9490981616163979
1198	chr6	149960000	149965000	chr6	150065000	150070000	0.535139212376284	0.00688557440784643	1.0	6.70249466217613e-05	3.88304748154574e-05	0.999999997657534	1.0	0.0535576932442142	0.0711660462699452
1199	chr3	49100000	49105000	chr3	49165000	49170000	0.6706794441353361	0.0122946434446463	0.9428399002876509	0.420748995523093	0.556694377461717	0.9910225248784459	0.131315857433986	8.17971219301237e-05	0.0658976340630832
1200	chr11	125910000	125915000	chr11	126210000	126215000	0.083409074704647	0.0988515742945982	0.79710194128192	0.00142839621148727	6.36175531617135e-05	0.8511077122634021	0.165177448193371	0.5125840848963811	0.801536467318266
1201	chr1	197540000	197545000	chr1	198680000	198685000	1.0	1.0	5.8298259452260996e-05	1.0	0.743463765529048	0.795432812769399	1.0	0.736065978431064	0.7226917100931459
1202	chr5	144205000	144210000	chr5	145820000	145825000	1.0	1.0	5.8295099153224094e-05	1.0	1.0	1.0	1.0	1.0	1.0
1203	chr16	67010000	67015000	chr16	67110000	67115000	0.0322462122603474	0.0629865464125205	1.0696230980567699e-06	0.146750599644913	0.216104178177941	0.113393761426749	6.29115532649213e-09	8.177442652651659e-05	0.00041620855206244903
1204	chr6	131950000	131955000	chr6	132210000	132215000	0.5896708142290229	0.105396179085949	1.0	6.70030019057098e-05	0.006216645296796029	1.0	1.0	1.0	1.0
1205	chr9	92325000	92330000	chr9	93575000	93580000	0.0209765330859841	0.642273633791797	0.35563403504677293	0.19194219574719198	0.37549459291980997	0.7867854742912959	0.43606471876774794	8.177028151715491e-05	0.00267907869111377
1206	chr6	150170000	150175000	chr6	150255000	150260000	0.9999731110640531	0.999981542739228	0.0208375938503404	6.7001205613884e-05	0.00425106924772207	0.254781069055119	0.999479202825037	1.0	1.0
1207	chr2	66930000	66935000	chr2	67455000	67460000	0.8799604787840679	7.758045147825571e-06	1.0	6.69976999107574e-05	4.3852566440599696e-07	1.0	1.0	1.0	1.0
1208	chr3	113020000	113025000	chr3	113530000	113535000	0.224345610324755	0.740621034159758	1.0	6.69928385882508e-05	0.0517323585950251	0.787239810386581	0.0038655252527716602	0.000195115147344972	0.0292374838102657
1209	chr1	42920000	42925000	chr1	43355000	43360000	0.127562335707986	0.18381070398436103	0.17874909626476396	0.0635751434399494	0.0295139296907497	0.127784632720123	0.000117101562305602	0.44516336192218997	0.0155602630315193
1210	chr7	122615000	122620000	chr7	122875000	122880000	1.0	1.0	1.0	1.0	1.0	1.0	0.00011710049391951999	1.0	1.0
1211	chr10	35340000	35345000	chr10	35495000	35500000	1.0	1.0	0.974296833355605	0.921205351475766	1.0	0.928477693793582	0.000117097709125478	0.991185025469867	0.995050899768585
1212	chr2	62455000	62460000	chr2	63050000	63055000	2.03191918844206e-05	0.026666738300314997	2.94462634834882e-05	4.6098080988412395e-09	1.0400595736054301e-06	6.6801660664171e-05	0.45533171863875205	1.0	1.0
1213	chr15	93770000	93775000	chr15	93930000	93935000	0.9460082711437661	0.98603772771652	1.0	6.69876632346824e-05	0.10448171475114598	1.0	1.0	1.0	1.0
1214	chr12	110285000	110290000	chr12	110400000	110405000	0.999999740646699	0.9999289343868029	0.0037612747840006897	1.00357725245012e-06	4.31495591759216e-06	0.0059004029101469	3.50120618355897e-07	0.999999999999997	7.702747081254e-05
1215	chr2	191015000	191020000	chr2	191650000	191655000	0.944121849728051	1.0	0.9857973440614991	0.9733594104558421	1.0	1.0	0.000117090268533409	1.0	0.996550801383035
1216	chr8	20490000	20495000	chr8	22440000	22445000	1.0	1.0	1.0	1.0	1.0	1.0	1.0	0.0007101848621374519	7.702513706197851e-05
1217	chr11	34995000	35000000	chr11	35125000	35130000	0.9999344188140992	1.0	0.000211863068156761	0.9999790434990479	0.999996800882331	3.80620433745731e-05	8.95092567901011e-10	0.7679291963494329	0.0717960900806131
1218	chr17	47830000	47835000	chr17	48005000	48010000	0.30391578306447	0.546954535114665	0.997507727134715	0.225951522713246	0.9577384664897801	0.9990252942659591	0.000117084956108104	0.999951366832582	0.9999989727293042
1219	chr1	31065000	31070000	chr1	31115000	31120000	0.0344972660955737	0.312852205738758	0.9999999339818549	6.69810732199107e-05	0.134720870246611	0.999915152197021	0.99979176530937	0.99999999999989	1.0
1220	chr12	75530000	75535000	chr12	76345000	76350000	0.33725296941013894	0.8214576294430649	1.0	0.0380755747083537	0.250192877946747	0.7813920269893341	0.00011707516517073702	1.0	0.822352597383182
1221	chr22	19745000	19750000	chr22	19940000	19945000	9.46189124528318e-06	1.4456313408967402e-05	0.11488702914659599	6.697488537641739e-05	1.1446311825134599e-07	0.574621324395468	0.683928776559634	0.998116898970162	0.997544326335616
1222	chr19	54445000	54450000	chr19	55470000	55475000	0.000364555794775472	0.0739705243255444	0.12950874928035302	6.69737329869807e-05	0.00307648578673247	0.472771927598959	0.186527979401689	0.000719240618004591	0.142762915823709
1223	chr7	17030000	17035000	chr7	17060000	17065000	1.0	0.9999998004406742	0.00715637408898605	0.999999999999854	0.999999999999999	3.8055490918405496e-05	1.0	1.0	1.0
1224	chr2	113175000	113180000	chr2	113195000	113200000	0.999820552789701	0.9999997278455091	0.9999999947001509	0.9999999997289241	0.9998776648563249	0.9999986474356569	0.9999891991665358	8.17407287944619e-05	0.0068135748222676205
1225	chr13	108310000	108315000	chr13	108665000	108670000	1.0	1.0	0.702441801769011	1.0	1.0	0.895758401390634	0.00011706213084486799	1.0	1.0
1226	chr21	36535000	36540000	chr21	37255000	37260000	0.7132809834161429	0.19932752571416001	0.859226474118524	0.9265357177038449	0.882200540338808	0.867188885315238	0.00011706206439004199	1.0	1.0
1227	chr14	55410000	55415000	chr14	55580000	55585000	0.45488267810967403	0.682614803514901	0.0261044665351294	0.0068359079277489	2.0257658205064102e-07	0.739840554972961	0.000117057358397226	0.102998423273274	0.24160655356910898
1228	chr6	156560000	156565000	chr6	156775000	156780000	0.0625851194880227	0.332830212523622	0.992926902062968	6.69628487227209e-05	9.784412938536929e-06	0.8639189255281841	0.0804432065730234	0.8798643463616279	0.9873476086547058
1229	chr1	211675000	211680000	chr1	212035000	212040000	0.000885976860690094	0.00011080019198952399	5.82610929044494e-05	9.48528526193082e-09	9.15596069775607e-18	0.0249277905200653	3.0854781042762396e-51	0.000576110096853265	0.0029677898872372
1230	chr18	57725000	57730000	chr18	58195000	58200000	0.375852764770001	1.0	1.0	6.69595061388746e-05	0.26538254984871895	1.0	1.0	1.0	1.0
1231	chr15	73645000	73650000	chr15	73680000	73685000	0.0009156856020574199	2.1290444582787398e-05	0.9996937373387129	1.02528349466635e-10	1.3556833756236399e-08	0.998761058688558	1.0	1.0	1.0
1232	chr15	87475000	87480000	chr15	87605000	87610000	0.130945761710511	0.0274158360014502	1.0	0.0113861781675777	6.356271110498449e-05	1.0	1.0	1.0	1.0
1233	chr11	6400000	6405000	chr11	7520000	7525000	0.785070972993803	1.0	1.0	0.8113551042663171	1.0	1.0	0.132899437294587	0.9055519364559309	7.699575515657909e-05
1234	chr9	127780000	127785000	chr9	127895000	127900000	0.8624349518184828	0.6761494398597039	2.9654484575037004e-06	0.9972121404292579	0.916483405389504	3.80461099969183e-05	0.0048544242020689896	6.405797594739561e-05	0.342428100468974
1235	chr1	85320000	85325000	chr1	85520000	85525000	0.548485281566701	1.0	1.0	6.695222654520029e-05	0.996687489146636	1.0	1.0	1.0	1.0
1236	chr13	110445000	110450000	chr13	110675000	110680000	1.0	1.0	0.71820191187713	1.0	0.909292878478516	1.0	0.00011703871805386799	1.0	1.0
1237	chr4	181205000	181210000	chr4	182205000	182210000	1.0	1.0	0.000790711922881091	1.0	0.6767000373689929	3.80412623489016e-05	1.0	1.0	1.0
1238	chr1	248825000	248830000	chr1	248855000	248860000	0.141283096421163	0.377374507936175	0.367739488189677	0.0161703477083747	0.103182544785119	0.00716908653745947	0.0041079412916032	8.1712938282035e-05	1.11418338859006e-08
1239	chr16	67985000	67990000	chr16	68210000	68215000	1.0	1.0	1.0	1.0	1.0	0.9301511111225891	0.9997724385494541	8.17140723348243e-05	0.0541361562873351
1240	chr3	16400000	16405000	chr3	16510000	16515000	1.0	1.0	5.82485012296264e-05	0.8929197690785641	1.0	0.998780720779243	0.824024641042032	0.9999999999963031	1.0
1241	chr1	61270000	61275000	chr1	61350000	61355000	1.0	1.0	0.999999985908487	1.0	1.0	3.803356579567079e-05	1.0	1.0	1.0
1242	chr14	59480000	59485000	chr14	59920000	59925000	0.7987042440241909	0.7059964646304591	5.82426328984677e-05	0.820257145561155	1.0	0.016792157222309	0.989014357149183	1.0	0.805761768470864
1243	chr17	42250000	42255000	chr17	42280000	42285000	1.0	0.99999995590352	9.36749090214866e-16	1.0	0.9999999997742979	3.8032116695751e-05	0.969765503793778	0.0485096664564953	0.0704763877077193
1244	chr14	23585000	23590000	chr14	23950000	23955000	0.427630089338956	0.0447986882069722	9.93779528950111e-17	0.0190779082816028	1.71751903678097e-06	3.80310140747613e-05	1.36987329173553e-27	9.43577275717283e-06	0.996964326003345
1245	chr8	70125000	70130000	chr8	71840000	71845000	1.0	1.0	0.00013178093411586898	1.0	1.0	3.80315779233176e-05	0.0720815025876502	1.0	1.0
1246	chr19	19625000	19630000	chr19	19815000	19820000	0.9957450840470559	0.995704038895722	0.999999999999638	0.986093550661726	0.9980258054149971	0.9995704749942891	0.999999997832673	8.16972578487271e-05	0.26488065709743697
1247	chr1	87330000	87335000	chr1	88000000	88005000	1.0	0.00957815074017929	0.393128872812136	0.6265316954179921	6.35444046254475e-05	0.7902633871150251	0.627809168481589	1.0	1.0
1248	chr7	38900000	38905000	chr7	39620000	39625000	0.635750933360946	0.564290979320025	0.8235917730194101	0.506213425855803	0.818953547007103	0.8771937352163051	0.000117008474937707	0.5827841011162211	1.0
1249	chr5	115260000	115265000	chr5	115835000	115840000	0.0395910028520939	0.0296445475697669	6.20841517178086e-05	0.40036536458444394	6.35398155278632e-05	0.5487903827752371	0.0027228401626418898	0.00358601769167931	0.000477620682398599
1250	chr6	149190000	149195000	chr6	149315000	149320000	0.00621736285085337	0.7600161893974391	0.00804074496792755	0.0108069115383057	1.80329095401363e-05	3.80250684745452e-05	4.0324137344417e-10	0.9999999918732929	3.39118846509963e-05
1251	chr13	48005000	48010000	chr13	48410000	48415000	3.02054928664615e-05	0.921046817447141	1.0	0.000582766191324187	6.35382922835679e-05	0.9618649568186751	0.97034898272625	0.9998706746431101	0.9991015616201909
1252	chr22	45315000	45320000	chr22	46045000	46050000	0.777152942713146	1.0	5.823642485877889e-05	1.0	1.0	0.772812597794206	0.820914863694707	0.000829424864780454	0.00027803998454649
1253	chr20	40565000	40570000	chr20	40600000	40605000	0.5983710331237609	2.1282128220135397e-05	1.0	0.0116475451274972	4.48428384530931e-09	1.0	1.0	1.0	1.0
1254	chr11	47425000	47430000	chr11	47640000	47645000	0.5098312295976671	0.29910147968990997	0.7045958268524399	0.138115932059728	0.0941467160001391	0.49358802181877204	0.00011699547325024199	0.0039226187623161105	0.0310208136523242
1255	chr6	82245000	82250000	chr6	82590000	82595000	0.9013253945345571	0.19628886051304198	0.32308692966863894	6.69278571178404e-05	0.22365584715777498	0.0010965464455650199	0.5469260318213689	0.609725372651344	1.0
1256	chr9	126955000	126960000	chr9	127565000	127570000	2.03028343149239e-05	0.0038969469023341797	1.0	0.0454074450278363	6.88370322900046e-05	1.0	1.0	1.0	0.8757833886965841
1257	chr1	153965000	153970000	chr1	155305000	155310000	0.84570218364922	0.581764404521124	0.917791889824581	0.0671628529027062	1.0	1.0	0.0659386829824803	8.16823592382789e-05	0.37040542258939796
1258	chr21	19440000	19445000	chr21	19505000	19510000	1.0	1.0	0.9999991652470841	1.0	1.0	1.0	0.00011698123160718	1.0	1.0
1259	chr6	128570000	128575000	chr6	128630000	128635000	0.000435547157618018	0.15214348665008598	1.0	6.69194113477254e-05	0.00112532397523478	1.0	0.9999891381289129	1.0	1.0
1260	chr11	118340000	118345000	chr11	119115000	119120000	1.0	1.0	0.981584734312862	1.0	1.0	1.0	1.0	8.166855005418359e-05	0.578791089151749
1261	chr16	22375000	22380000	chr16	22435000	22440000	0.467958320332329	0.0451785005909188	5.8223824544447105e-05	0.00856276948778593	0.00694483249765375	0.0259961057996109	0.0272966339822882	0.999993261794775	0.99983050733863
1262	chr11	78465000	78470000	chr11	78530000	78535000	1.0	1.0	0.9997731687677242	1.0	1.0	0.7380395963903549	0.00011697502009456	0.9988974746835999	0.998352810146275
1263	chr11	69435000	69440000	chr11	69530000	69535000	0.999993194590294	0.9999999947450391	1.0	0.00179395188337308	6.352418804165771e-05	1.0	1.0	1.0	1.0
1264	chr9	4660000	4665000	chr9	4685000	4690000	0.9997404362540491	0.986395428153822	0.999784013498303	0.999971255089003	0.997059365635193	0.999999998971585	0.000116972091600164	1.0	1.0
1265	chr3	189475000	189480000	chr3	189905000	189910000	0.19533500177930999	0.0552043564001504	1.0	0.0354656114662613	6.35228621115359e-05	1.0	1.0	1.0	1.0
1266	chr11	12065000	12070000	chr11	13115000	13120000	0.00710090170665307	6.6939435913197e-06	0.75425368579788	0.0420904171803895	6.35202722257016e-05	1.0	1.0	1.0	1.0
1267	chr11	119610000	119615000	chr11	119725000	119730000	0.0556386544366769	2.1276223719488197e-05	0.999994024048616	0.158050657465599	0.21922640448733102	0.9998263463859871	0.59274878812164	1.0	1.0
1268	chr1	31425000	31430000	chr1	31560000	31565000	2.0297813117088e-05	0.19930481926382698	1.0	1.14281769011451e-05	0.00041826110695583103	1.0	0.9999981379196792	1.0	1.0
1269	chr14	68970000	68975000	chr14	69765000	69770000	1.0	0.7455495886113571	1.0	0.420624778344962	0.41819715161280996	0.31549922557288396	1.0	0.0402759203593531	7.69448891060867e-05
1270	chr2	146805000	146810000	chr2	147495000	147500000	1.0	1.0	1.0	1.0	1.0	1.0	0.00011696023609247	1.0	1.0
1271	chr10	61785000	61790000	chr10	62250000	62255000	0.0384773849485646	0.00072162409423902	0.18395225021248102	2.24017651368579e-05	6.351125443133521e-05	0.592754711319984	0.7029996527643559	1.0	1.0
1272	chr7	142805000	142810000	chr7	143265000	143270000	0.2322852974755	0.139992068077713	0.0794006953902687	0.37458021440631	0.00995430487179853	0.6291760835752951	0.127978867593559	2.2937485550754603e-05	7.69359095513445e-05
1273	chr14	58200000	58205000	chr14	60090000	60095000	0.36387569712194606	0.7183443579089549	0.8106656656087191	0.7457825333840141	0.38851219205640397	0.7551254248337491	0.0490375395367788	0.000519916786573847	7.692785964078059e-05
1274	chr19	17855000	17860000	chr19	18000000	18005000	0.12014463753904	1.4517836597940302e-05	0.49555716882938794	0.000593937962431586	0.0669610941705405	3.8004053099308205e-05	4.97716017485965e-08	8.45737287751825e-33	5.01574278702616e-11
1275	chr15	77185000	77190000	chr15	77475000	77480000	1.0	1.0	1.0	1.0	1.0	1.0	0.000116934487235252	1.0	1.0
1276	chr12	93095000	93100000	chr12	93295000	93300000	1.0	1.0	0.824319208257242	0.9994635369142472	1.0	0.9808345157985779	0.00011692828171501899	1.0	1.0
1277	chr1	4970000	4975000	chr1	6260000	6265000	1.0	1.0	5.8200913135962e-05	1.0	1.0	0.10331142003797501	1.0	1.0	1.0
1278	chr6	128200000	128205000	chr6	128595000	128600000	0.43859546322568893	0.0515874902156363	1.0	0.875171403083431	6.34933661122071e-05	1.0	0.9482668819269491	1.0	1.0
1279	chr19	15590000	15595000	chr19	16065000	16070000	0.000677676328456946	2.4281276836343498e-05	1.0	6.68879328181875e-05	0.00133836240756947	1.0	0.5559359422447989	1.0	1.0
1280	chr5	6270000	6275000	chr5	6480000	6485000	1.0	1.0	0.289101247063358	1.0	1.0	0.0838660060643832	0.00011691248643583101	1.0	1.0
1281	chr12	43990000	43995000	chr12	44305000	44310000	0.7105283759287401	1.0	1.0	0.672323385216368	1.0	1.0	0.00011690967324703	1.0	1.0
1282	chr4	165110000	165115000	chr4	165325000	165330000	2.02885711680041e-05	2.58328626043664e-08	6.42384152435775e-08	2.8496940172540305e-11	8.662726970921708e-19	4.7616047583431e-06	5.89683968111335e-19	1.7696601856827198e-17	3.4141091557560997e-13
1283	chr3	39670000	39675000	chr3	40015000	40020000	1.0	1.0	1.0979545559983199e-16	1.0	1.0	3.799315618412079e-05	1.0	1.0	1.0
1284	chr2	32355000	32360000	chr2	33595000	33600000	1.0	0.36788648127837503	0.8114385425040931	0.15258989683667099	0.36785987598578007	0.3911051788003879	0.163873663962358	8.16199124584144e-05	0.0201922497693031
1285	chr14	24840000	24845000	chr14	24910000	24915000	1.0	1.0	1.0	1.0	1.0	1.0	0.000116904813547476	1.0	1.0
1286	chr19	47110000	47115000	chr19	48320000	48325000	0.55009291702497	0.557312055878874	0.922962261543822	0.17649015563577697	0.0568750584862493	0.831403193874605	0.6502935590281079	8.16177430145393e-05	0.000449159182539267
1287	chr7	23350000	23355000	chr7	23410000	23415000	0.999989366181084	0.9999999614424309	1.0	0.9999999999066821	0.999999597995753	1.0	0.000116902177670703	1.0	1.0
1288	chr22	39320000	39325000	chr22	39520000	39525000	1.5995079943399297e-08	6.480196565689511e-09	5.81888209266177e-05	2.87184069977341e-35	2.6189337479725798e-18	0.000493215133273682	9.559030738876209e-23	0.0017017264153118801	0.00184370143592185
1289	chr5	65035000	65040000	chr5	65865000	65870000	0.6828128423088579	0.9179551792677758	1.0	0.938591674556873	0.923251540510643	1.0	1.0	8.161001998844159e-05	0.0292217933369103
1290	chr2	197130000	197135000	chr2	197320000	197325000	1.0	1.0	0.999880518061437	1.0	1.0	0.989885910641781	0.000116894387305111	4.26188596752533e-05	3.1763949528806897e-07
1291	chr12	52905000	52910000	chr12	52945000	52950000	2.02856180234527e-05	9.81005689301776e-06	1.0	2.36234745686514e-23	1.02560349646555e-10	1.0	1.0	1.0	0.999999999784423
1292	chr20	35300000	35305000	chr20	35410000	35415000	0.00730651938852534	0.29646896406660306	0.00810707718451483	6.68733860997606e-05	0.37360107324024394	0.12714073247173802	0.0115903281247618	0.6547614220741329	0.42355243778661
1293	chr4	39365000	39370000	chr4	39455000	39460000	0.12016373003264601	0.9936147047487329	0.6957926139402739	6.687126130442e-05	0.31095317687777	0.315920776356819	0.0009041954372172089	0.0005413476154675401	5.489526873549781e-08
1294	chr1	110030000	110035000	chr1	110460000	110465000	0.019836854923378996	0.38270925105441994	0.70224345812342	1.97083430554676e-09	6.34770016463964e-05	0.64290983744428	0.6284052627038199	0.7781565015480221	0.40464845274714395
1295	chr5	67490000	67495000	chr5	68250000	68255000	1.0	1.0	4.1521516897161197e-10	1.0	1.0	0.00201610053837491	0.000116886274317929	0.819131766290952	0.8160203154503509
1296	chr3	189390000	189395000	chr3	189785000	189790000	0.00045903537294367404	9.467383377096858e-15	0.00015808351732386598	1.92699333893916e-11	1.2439977746077002e-15	3.79855678014307e-05	0.00131086096060316	1.0	1.0
1297	chr2	233480000	233485000	chr2	233720000	233725000	0.0388989477565223	0.0173845800536916	1.0	6.68614446236389e-05	0.8430823747591201	1.0	1.0	1.0	1.0
1298	chr16	27265000	27270000	chr16	27285000	27290000	0.00112642348808348	0.11700509603055699	0.784752022390388	0.000876222627782758	6.34656208019199e-05	0.9489143917727159	0.9923600318858279	0.703837042728155	0.607242073325846
1299	chr5	180860000	180865000	chr5	181205000	181210000	2.02813123980874e-05	6.12245594343373e-05	0.000992204610508334	1.99990040633252e-08	4.21307539957935e-05	0.205963621254243	0.0587354484576167	0.390415079895663	0.0179370202789386
1300	chr19	17410000	17415000	chr19	17860000	17865000	0.00848367344434508	0.25662072414725895	0.50916989093563	6.685429088210029e-05	0.923442156802343	0.18197238737026397	0.21292502189243398	0.9994845619650049	0.999668255725746
1301	chr4	184745000	184750000	chr4	184980000	184985000	6.3889911714385e-09	2.1254342462998e-05	1.0	1.21116611545594e-11	3.59313569203224e-13	1.0	1.0	0.734487152976641	0.101438192529889
1302	chr12	46255000	46260000	chr12	46660000	46665000	0.288689846489607	2.1253458235110197e-05	1.0	0.32467182221241103	5.62885889256662e-06	1.0	0.18550578379410895	0.997146839512537	0.997159536941586
1303	chr22	27750000	27755000	chr22	27800000	27805000	0.0480684695546391	2.12530744339762e-05	1.0	4.5237793527254496e-11	4.6130157090225204e-11	1.0	1.0	1.0	1.0
1304	chr12	53115000	53120000	chr12	53295000	53300000	0.6019182611044029	0.8060494042597959	0.9999999999925491	0.98757832516866	0.9967207731366751	0.9966854713813159	0.00011685434724236399	0.99935713264476	0.9920164954082249
1305	chr17	35090000	35095000	chr17	35535000	35540000	0.0177005553967276	0.0456807578557736	2.3692440870453304e-13	0.0414752065152136	0.32923286382971195	1.0671708347730301e-05	0.0356675523287791	0.5256143597769639	7.68724256137486e-05
1306	chr12	92210000	92215000	chr12	92400000	92405000	1.0	1.0	8.374856510032929e-07	1.0	1.0	0.0294707305277789	0.999983741540669	8.157632458820491e-05	8.863956536806461e-06
1307	chr2	84965000	84970000	chr2	86035000	86040000	1.0	1.0	0.9303200637787842	1.0	1.0	1.0	0.6139046830508371	0.377186810057505	7.686050275270971e-05
1308	chr13	40070000	40075000	chr13	40315000	40320000	1.0	1.0	1.0	1.0	1.0	1.0	1.0	0.594877059721036	7.68617506981926e-05
1309	chr6	127970000	127975000	chr6	128600000	128605000	0.0220994880260706	0.834538596438266	0.7998058882555258	0.722552597777561	0.135127156373982	0.8458829056324909	0.00011684107550482	1.0	1.0
1310	chr1	32980000	32985000	chr1	33005000	33010000	0.11093041016061801	0.600622084892291	1.0	0.9301618478947601	0.009887597818986309	1.0	0.00011684072219672	1.0	1.0
1311	chr6	17905000	17910000	chr6	18050000	18055000	2.0275481484570497e-05	0.384439832151717	1.0	1.6773823562586e-06	0.5145100444194349	1.0	0.0268621505423916	1.0	1.0
1312	chr9	72060000	72065000	chr9	72825000	72830000	2.02741201249052e-05	0.106326195661577	1.0	0.44230566544189603	4.39508066080569e-07	1.0	1.0	1.0	1.0
1313	chr1	113930000	113935000	chr1	114505000	114510000	1.0	0.7265559248929009	0.894530388598452	0.7628276275390279	1.0	0.5149874488568761	0.000116835932318711	2.35156884868985e-05	0.00853946803825216
1314	chr6	106445000	106450000	chr6	106625000	106630000	0.388300652703324	0.9904793898276429	0.813675627129399	0.940648322530867	0.988530916204733	0.820011256454511	0.000116836242812975	3.85322286758471e-13	0.999784878671405
1315	chr3	161290000	161295000	chr3	161370000	161375000	2.02731341242496e-05	0.0291963747692645	1.0	1.4992346920524402e-05	0.0012077129046692901	1.0	1.0	1.0	1.0
1316	chr6	27890000	27895000	chr6	28865000	28870000	0.346828109183647	0.5766846981000121	7.29393350009806e-10	0.07811367767869799	0.8810969281077741	0.00225119022010097	0.6668480861242471	8.156332694660791e-05	0.0655316000522135
1317	chr6	90080000	90085000	chr6	90455000	90460000	0.7279173648245741	1.0	0.0331554068662194	0.0353803537991854	1.0	3.79686697164505e-05	1.0	0.7678966200174608	0.269141912751726
1318	chr15	58255000	58260000	chr15	58440000	58445000	2.0270765205045802e-05	0.827317020445465	1.0	3.83952766788661e-07	0.00041211776573905803	1.0	1.0	1.0	1.0
1319	chr2	190405000	190410000	chr2	191015000	191020000	0.826728534659812	0.709805845619058	0.0363176778415671	0.33316144994061	0.7227929086229159	0.205166285024422	0.207845727915158	8.15546858254886e-05	2.5489107338437402e-08
1320	chr1	63520000	63525000	chr1	63590000	63595000	0.23546425838260895	0.783338568525945	0.998039623055729	0.503517108089426	0.441208353667	0.877277218834708	2.20099665764815e-08	7.65826819967393e-07	7.68383773796397e-05
1321	chr10	101690000	101695000	chr10	101720000	101725000	0.999755159083855	0.997659417226521	0.000146818579494745	0.999995256448081	0.9999796494376599	8.12339711586551e-05	0.000116806812556072	0.9999999999644821	0.9999999999634741
1322	chr7	64905000	64910000	chr7	65005000	65010000	0.61688176319584	0.8754331876780699	0.00146055438519346	0.187301187767912	0.42546352745298	1.0	0.0024655148780047603	8.1542190506671e-05	0.00710207260685487
1323	chr14	97635000	97640000	chr14	99315000	99320000	1.0	1.0	0.7137762902792629	1.0	1.0	1.0	0.00011680391973397	1.0	0.9280995711747259
1324	chr9	4205000	4210000	chr9	4340000	4345000	1.0	1.0	4.53766818158478e-08	0.7831050133392958	1.0	3.7957544782293607e-05	1.0	1.0	1.0
1325	chr12	93135000	93140000	chr12	93240000	93245000	0.0023975248888276103	0.9996955348913771	1.0	0.140575862679458	6.34223751496682e-05	1.0	1.57037421236268e-21	1.0	0.9788981972580859
1326	chr12	46215000	46220000	chr12	46700000	46705000	0.145850792044257	1.9329713816204998e-05	0.6764949802137901	9.734664889982789e-08	6.34207480909073e-05	0.916659474121712	0.39099780669746703	0.999476197759792	0.999982688224403
1327	chr18	77080000	77085000	chr18	77100000	77105000	0.000148589600618168	0.261419358865524	1.0	6.68059469920322e-05	0.111380228598359	1.0	2.4226850368732394e-27	9.47448211304405e-05	7.7014994932881e-10
1328	chr10	58955000	58960000	chr10	58995000	59000000	1.0	1.0	1.0	1.0	1.0	1.0	0.00011677819077763201	1.0	1.0
1329	chr10	71765000	71770000	chr10	71835000	71840000	0.5648208488880561	0.7969826504777409	0.9999938565957041	0.986875790246643	0.583770085767348	0.21981679662488102	0.00011677751045885801	1.0	1.0
1330	chr6	149125000	149130000	chr6	149230000	149235000	0.856288619382731	0.992340171622004	0.999678820319729	0.9943475285899509	0.99992531231186	0.0273044656450725	0.761150554749401	2.2338873172611898e-05	7.68162179873417e-05
1331	chr9	99220000	99225000	chr9	100740000	100745000	0.207771919094318	0.00168009569492388	1.0	0.0268888001977839	6.34113700982271e-05	1.0	1.0	1.0	1.0
1332	chr1	228460000	228465000	chr1	228645000	228650000	0.8992216111412621	0.25580019864527603	0.412442665314632	0.445482022959535	0.7506840809540871	3.79448328814323e-05	1.0	0.632003723670673	0.506778167460495
1333	chr11	10955000	10960000	chr11	11840000	11845000	0.9055133796488921	0.0893493220559728	0.47016386924097203	0.4662647611036839	6.34055512220737e-05	0.5348783622596021	0.845015849736013	1.0	0.750022893711085
1334	chr14	28380000	28385000	chr14	28670000	28675000	0.00282108132041457	0.0332226103717732	1.0	0.233855424522641	6.34050667529693e-05	1.0	1.0	1.0	1.0
1335	chr2	69725000	69730000	chr2	69795000	69800000	0.000341791523187459	2.12338570547052e-05	0.9988156099971149	1.5105700351418499e-19	0.00190649381764801	0.977377581787327	0.9999998606118271	1.0	1.0
1336	chr1	58575000	58580000	chr1	58620000	58625000	0.00185069231419918	2.1233004525875197e-05	1.0	3.98723964547043e-06	0.00012532763426988	1.0	0.9999965687270351	1.0	1.0
1337	chr2	224940000	224945000	chr2	226790000	226795000	1.0	1.0	0.0019631971590064303	1.0	1.0	0.742289754143793	0.062872016763882	8.151290238708841e-05	1.0899466325016802e-07
1338	chr9	32550000	32555000	chr9	32980000	32985000	0.145190897728323	0.8664865239172429	5.811883758155811e-05	0.000367809928302885	0.036526669049955	0.348432032859137	0.86224988580952	0.32528340205060696	0.644290316960263
1339	chr1	150625000	150630000	chr1	150975000	150980000	0.8282252623409979	0.0407661329259352	3.90028912554927e-16	0.11419549256766601	0.000278886573419077	1.61128812598279e-13	0.00011674912922403898	1.5537480882753198e-05	0.288724699996883
1340	chr10	8055000	8060000	chr10	8670000	8675000	6.95439664993358e-06	0.0204685136038295	0.903865960448646	6.67870396689e-05	0.0147038902237068	1.0	0.8432461247033441	0.9290461429366741	1.0
1341	chr8	81000000	81005000	chr8	81230000	81235000	0.00591936045005646	0.000206985293503347	7.24989174443015e-32	2.1941109116029198e-40	3.27642805307159e-10	1.0769244446967301e-11	2.505038332393569e-199	8.14994531105298e-05	0.0338367037576835
1342	chr17	18950000	18955000	chr17	19000000	19005000	0.970907771735386	0.9999997490549458	0.99999999950577	0.9996933091845559	0.9999999999975309	0.9999998484358579	0.00011674200616078799	0.591565846753386	0.503615598143335
1343	chr1	67370000	67375000	chr1	67395000	67400000	0.215943840070273	1.0	1.0	6.67839017200259e-05	1.0	1.0	1.0	1.0	1.0
1344	chr2	193895000	193900000	chr2	195410000	195415000	1.0	1.0	1.0	1.0	1.0	1.0	0.00011673697692259099	1.0	1.0
1345	chr19	2235000	2240000	chr19	2595000	2600000	0.13801408478998	0.56791273061931	0.9288416796442249	0.242976470489074	0.9371570176876651	0.9890166387247099	0.0071597791316551	0.152328216908573	7.678869095074341e-05
1346	chr2	174485000	174490000	chr2	174595000	174600000	0.6961229452407549	0.937993983143718	0.105567189806737	0.986430485796221	0.989815227942641	0.000141477064684382	6.27193800281883e-06	2.0308876081362e-07	7.67857202296454e-05
1347	chr22	41445000	41450000	chr22	41615000	41620000	0.0233328560999084	0.121359200750073	0.9830482998584069	0.6265535670815171	0.0767812667617424	0.9613555494761831	0.204580735203489	0.0288239975437645	7.67825622615055e-05
1348	chr16	30530000	30535000	chr16	30595000	30600000	0.9999999800380022	0.9999999999724541	0.00316093389364444	1.0	1.0	0.666728629623129	0.00011672678987786398	1.0	0.999999999999986
1349	chr1	212035000	212040000	chr1	212430000	212435000	0.17063683450023598	0.0370246053274571	3.3993825936018496e-05	5.47917421440257e-05	0.000108347688920412	0.00393730817134025	0.00011672532597403602	3.59580340854933e-13	2.01522171737378e-06
1350	chr2	65225000	65230000	chr2	65555000	65560000	0.8612070962382891	0.518904859095928	0.52252454878107	6.67720008586697e-05	0.37844181528150606	1.0	0.343170938104335	0.7060587319601551	0.9687137299068
1351	chr13	105580000	105585000	chr13	105670000	105675000	1.0	1.0	0.99890160239799	1.0	0.999903644308662	0.9387929078460409	0.00011671824165247	1.0	1.0
1352	chr16	66975000	66980000	chr16	67190000	67195000	0.326819266847592	0.42574932065207793	0.00011651198537948799	6.676840555559e-05	0.9210456163197741	0.8415575082085459	0.737990869512929	0.9987241914104781	0.9998560666163491
1353	chr22	19680000	19685000	chr22	19955000	19960000	0.9727161476283349	0.820460646831795	0.0516004290366275	0.9661405261734559	1.0	3.79262034790123e-05	1.0	0.8162985894055259	1.0
1354	chr6	73650000	73655000	chr6	75240000	75245000	0.7089307613411521	0.0413699296228636	5.80960453065876e-05	0.0432560499370449	0.72246504862272	0.000540602386837007	3.64957834028274e-11	1.5655984788508298e-52	1.10481289900361e-26
1355	chr20	24790000	24795000	chr20	24915000	24920000	0.869646243638715	0.991039628848138	5.8094706084070704e-05	0.162876175309187	0.9747894242361741	0.9762431104632742	1.0	0.9516370942142941	1.0
1356	chr6	137215000	137220000	chr6	138770000	138775000	1.0	0.7169956227397261	1.0	1.0	0.7094778019272371	1.0	1.0	8.14706474411715e-05	0.0023496529297746
1357	chr9	108155000	108160000	chr9	108670000	108675000	0.262074503654063	0.17094063261877301	1.0	6.6759778570092e-05	0.0262606432455957	1.0	1.0	1.0	1.0
1358	chr6	99510000	99515000	chr6	99565000	99570000	2.0250473308035e-05	0.004569119342117629	0.0418926962719145	0.0009275289968279381	2.30773474100489e-07	0.00380939974451235	0.0036138499042908897	5.32262660697925e-05	0.0016893998844965301
1359	chr1	45305000	45310000	chr1	45335000	45340000	2.02493511304663e-05	2.77897672969416e-06	0.0306207882242286	7.40084110042177e-09	2.4585748827647997e-20	0.265386990779402	2.1365672850835897e-23	0.379738096342265	0.0494322476478014
1360	chr10	92210000	92215000	chr10	93440000	93445000	1.0	0.5036604698549421	1.0	6.67536516646955e-05	0.0363614523938326	1.0	1.0	1.0	1.0
1361	chr9	117680000	117685000	chr9	117700000	117705000	0.481685654842553	1.0	1.0	6.67524446946084e-05	1.0	1.0	1.0	1.0	1.0
1362	chr5	16065000	16070000	chr5	17315000	17320000	1.0	1.0	0.8466234511239811	1.0	1.0	1.0	0.000116689023433252	1.0	1.0
1363	chr5	143405000	143410000	chr5	143430000	143435000	0.9999999985345949	0.99999998582697	0.0375622997842534	6.67504323858004e-05	1.0	0.0056553173286706	7.298899059128108e-09	1.19684918176648e-20	1.4033793620411e-08
1364	chr17	72680000	72685000	chr17	73190000	73195000	2.02469012029094e-05	0.00576979622000376	0.7965034362718649	9.86896289526763e-08	0.0172879056764014	0.893069323757275	0.099448845810329	0.9740242318159	1.0
1365	chr8	10045000	10050000	chr8	10330000	10335000	1.0	1.0	5.8082250375000094e-05	1.0	1.0	0.0139686862056935	7.2010494879617795e-09	0.543446698107915	0.993804523521953
1366	chr19	45730000	45735000	chr19	45750000	45755000	1.4072268637906e-06	0.0210018968812863	0.999999999999996	0.0120753615942955	6.33619454270006e-05	1.0	1.0	1.0	1.0
1367	chr12	54275000	54280000	chr12	55725000	55730000	0.0766743716187037	0.796451126974397	0.476008807439492	0.820978737012234	6.33608922944715e-05	0.009252142272174529	0.8420392712300699	0.12845201645409401	0.615958865776593
1368	chr17	58575000	58580000	chr17	58630000	58635000	0.999999604304653	0.0175141523540781	1.0	0.41304178452383794	0.436352597059882	0.99999999999998	0.000116674904214874	0.999999999999569	0.999999999999994
1369	chr14	71775000	71780000	chr14	72315000	72320000	0.892991847439975	0.816506687129469	0.6729065671621289	0.352730828866914	0.7906135003895649	1.0	0.000116672696015204	1.0	1.0
1370	chr7	142580000	142585000	chr7	143275000	143280000	0.7192984310085291	0.8892348419542241	1.0	0.759493540459992	1.0	1.0	0.000116666094226753	1.0	0.135027224826483
1371	chr4	56505000	56510000	chr4	56815000	56820000	1.0	1.0	0.781194264395891	1.0	1.0	1.0	0.7343469141301949	8.14388540999519e-05	0.41874368281583396
1372	chr7	1525000	1530000	chr7	2355000	2360000	0.0021207021024048397	0.0367807592094257	5.80705008708092e-05	0.0112246217018882	0.269269063398594	0.40543284138337704	0.541577246696985	0.000150972698989331	0.0879158124450578
1373	chr10	85640000	85645000	chr10	86345000	86350000	0.161872209053999	0.0453330238739449	1.0	1.5088283885409699e-05	6.334910978625029e-05	1.0	1.0	1.0	1.0
1374	chr19	1940000	1945000	chr19	2160000	2165000	0.5971489850416639	0.29828619570253	0.24886784409677698	0.909118049647448	0.8571725167734251	0.0137621921677389	0.00011666103525433899	6.83314903078299e-05	6.63296252548229e-05
1375	chr8	28410000	28415000	chr8	30065000	30070000	1.0	0.7650825809949219	1.0	1.0	1.0	1.0	1.0	8.143464045690441e-05	0.394407109622613
1376	chr19	40775000	40780000	chr19	41305000	41310000	0.8217463944836461	0.0650942824794704	0.0991965049313205	0.37622179660673405	0.230657898148034	0.2289712607717	0.00011665602348256999	0.0014958158078660002	0.000545540058833942
1377	chr12	117135000	117140000	chr12	118060000	118065000	1.0	0.859760581913934	0.33321352697144	0.8948548923324341	1.0	3.7908709894628e-05	1.0	0.9406178473165441	1.0
1378	chr14	61565000	61570000	chr14	61760000	61765000	0.334815840790866	0.00326611665305918	0.999999999698154	6.673167753566651e-05	0.7452487463600391	0.7101013734829371	0.8746313983659971	0.15412424850163	0.0006970153605419019
1379	chr6	139370000	139375000	chr6	140440000	140445000	0.0209775496133727	0.445375501385479	2.86029600852452e-07	6.6729446486959e-05	0.005570717417484001	0.00139920400808079	8.50152826990539e-05	0.8440853152045971	1.0
1380	chr9	110255000	110260000	chr9	111630000	111635000	0.5543073984630971	0.57130286965831	0.0236954165730129	0.861485494534335	0.570503792096985	0.0018418332735564602	0.000116647582205006	1.0	1.0
1381	chr10	19820000	19825000	chr10	19910000	19915000	0.9996726711287659	0.9969727347507471	5.80617448102634e-05	0.000531837183556114	0.000392463481265089	0.00994798307488527	1.0	1.0	1.0
1382	chr14	101965000	101970000	chr14	102315000	102320000	0.00326452757206757	0.00048508699600087197	3.5889305673e-14	1.68196867600689e-06	3.3828523984627097e-09	0.000103956132344965	6.70420495083181e-08	2.44135924392529e-09	7.6727090866934e-05
1383	chr14	77455000	77460000	chr14	77795000	77800000	0.0257136156244999	0.0113364695275045	0.0016928252528181	0.0005090736180649781	0.00326275987255487	2.18318678832068e-06	0.0106040551874069	5.40220898318374e-06	7.67205844207234e-05
1384	chr5	119075000	119080000	chr5	119335000	119340000	0.037670814573699	0.9506755338263979	5.8050240566947305e-05	0.000596375860007309	0.990748772384047	0.711748093166047	6.13844989404446e-12	0.992068040161888	0.999998210325193
1385	chr15	65515000	65520000	chr15	65870000	65875000	0.000871722300365748	0.426593938568974	0.036515661046972	3.2916335869285197e-06	0.0008231266307066379	0.40384110560246705	0.00011661832647231599	5.2937329014336e-06	0.67948442734413
1386	chr1	13710000	13715000	chr1	15250000	15255000	1.0	1.0	1.0	1.0	1.0	1.0	0.00011661899544658001	1.0	1.0
1387	chr3	40335000	40340000	chr3	40520000	40525000	0.252359921055898	0.8133745556873399	8.91261332104643e-07	0.349937587135385	0.776047741960893	0.00012966739058933402	0.000116613847413274	0.999856635278963	1.0
1388	chr17	56910000	56915000	chr17	58005000	58010000	0.172653312094317	0.884102673815057	0.0218530278683148	6.671081507226839e-05	0.00276544355796262	0.0028222277803562398	0.0784710796994126	0.114703669338309	0.00837610003020218
1389	chr1	220220000	220225000	chr1	221735000	221740000	1.0	1.0	0.809766881067034	1.0	1.0	0.7388084986238199	0.000116611374388396	1.0	1.0
1390	chr16	75435000	75440000	chr16	75645000	75650000	0.97900324760651	0.723783361400675	0.0009594396701482289	6.670973858790961e-05	0.143558322973701	0.000222282565990098	0.972933433744339	1.8558161462747601e-06	4.85641266727052e-07
1391	chr1	89690000	89695000	chr1	89755000	89760000	1.0	1.0	1.0	1.0	1.0	1.0	8.007993624655029e-15	0.00243076589615263	7.670841566260842e-05
1392	chr16	12645000	12650000	chr16	12670000	12675000	1.0	1.0	0.9999997965814051	1.0	1.0	0.999469946948707	0.00011660464225966899	0.999846296485038	1.0
1393	chr19	34305000	34310000	chr19	34335000	34340000	1.0	1.0	1.0	1.0	1.0	1.0	1.0	8.13986471507357e-05	1.55537892941903e-06
1394	chr2	27215000	27220000	chr2	28750000	28755000	1.0	0.7989705650557349	0.864539682826124	1.0	1.0	0.4669164252129821	1.0	0.00757949948126724	7.67004819190981e-05
1395	chr3	180600000	180605000	chr3	180910000	180915000	0.0117974511378017	4.93289997878016e-05	0.20733581236810603	0.0464439620971357	0.0714487967656911	0.0781196952525084	0.000116594148180007	1.36144010894871e-39	3.69070914473125e-19
1396	chr19	37905000	37910000	chr19	38375000	38380000	0.788093254424548	0.803824407328102	0.328397042491585	0.23877389054016002	0.0982249761361285	0.148310827930575	0.0024346372527887803	8.13928681703282e-05	0.156802384436417
1397	chr6	16420000	16425000	chr6	16510000	16515000	1.0	1.0	0.0006783010271722929	1.0	1.0	0.000969237968111309	6.4467323976415e-24	6.3399645410678705e-06	7.669471818979542e-05
1398	chr16	1490000	1495000	chr16	1720000	1725000	0.0318454550646764	0.36985544237218393	0.9897579812046909	0.008852506461270001	0.0005064572718257679	0.323352387995383	0.000116587494617011	0.00646953353178174	0.14455208172107098
1399	chr15	74900000	74905000	chr15	75200000	75205000	0.994343651758555	0.966005791744383	0.44082574214341996	0.997704641253371	0.894958300420042	0.973062499320675	0.203528117441504	0.00509056994642572	7.66908311042611e-05
1400	chr9	34985000	34990000	chr9	35745000	35750000	0.832128574131967	0.5671737901753678	0.9127771966103571	0.579867472479527	0.315750209725008	0.8100996997215841	0.73594942481905	8.13845996944119e-05	0.00167991615001102
1401	chr6	53165000	53170000	chr6	53465000	53470000	0.253565380410762	0.6362037269765229	1.0	6.66922232836514e-05	0.7227324805839	1.0	0.32598764165722804	1.0	1.0
1402	chr1	207050000	207055000	chr1	207355000	207360000	0.592087066314471	0.8139544281064119	0.8012897940244101	0.9040080437139191	0.8958931745941059	0.0870656455879317	0.00011658004095235701	0.6717122794479421	0.775208525111745
1403	chr7	148885000	148890000	chr7	148985000	148990000	0.630403254345349	0.0207657980006027	0.9926770099676941	0.0119345997678975	0.59144456230124	0.586590739165491	0.00011657503983658401	0.00434613856375287	0.0400544499652446
1404	chr22	27130000	27135000	chr22	27205000	27210000	0.00914890709197264	0.00477416826684145	0.998962185285867	6.66862072326166e-05	0.162699191016161	0.9857455959806719	1.0	1.0	1.0
1405	chr2	44085000	44090000	chr2	44360000	44365000	0.486687201325975	0.918555747803423	5.80277628025924e-05	0.399473553318753	0.16971155045594302	6.45348897040176e-06	2.3536710201128797e-09	1.87049204941117e-21	1.49541572730853e-09
1406	chr13	109030000	109035000	chr13	110120000	110125000	0.7453323384227359	1.0	5.802373102804921e-05	1.0	1.0	0.221745669835888	0.276507996834659	1.0	1.0
1407	chr5	67265000	67270000	chr5	67305000	67310000	1.0	1.0	5.802273277909829e-05	1.0	1.0	0.197240312742057	0.9999935251314379	1.0	1.0
1408	chr10	59855000	59860000	chr10	60070000	60075000	1.0	1.0	1.0	1.0	1.0	1.0	0.000116562393871355	1.0	1.0
1409	chr16	8965000	8970000	chr16	9090000	9095000	0.00038715621885493303	3.8943469210974997e-08	0.00402836639120645	1.06576970829704e-07	6.32980275976218e-05	1.97418388001316e-05	0.946688979168315	5.44694824024681e-08	0.9979332273916559
1410	chr11	130580000	130585000	chr11	130610000	130615000	0.9999999998570649	0.9999997749046708	1.0	0.0227502050428856	6.32985349811062e-05	1.0	1.0	1.0	1.0
1411	chr10	35890000	35895000	chr10	35980000	35985000	1.0	1.0	1.0	1.0	1.0	1.0	0.000116556925499928	1.0	1.0
1412	chr2	73735000	73740000	chr2	74165000	74170000	0.98129905984327	0.36421431522861497	0.0461559805635769	0.9537084444182371	0.808408798213625	0.813674319613258	0.00011655185973226599	0.9689062643369301	0.9889819469176891
1413	chr6	4350000	4355000	chr6	4775000	4780000	2.02229167677307e-05	8.549192594213999e-08	0.95921910240318	3.46190593782834e-05	2.7465189941454e-15	0.5720848607448911	0.9262748926134141	1.0	1.0
1414	chr9	128275000	128280000	chr9	128720000	128725000	0.20133616312843602	0.329390660001601	0.6594915820340329	0.287528722536701	0.25360680638438	0.23930203804953304	0.5456401358426239	8.135977599420859e-05	0.0179460135683225
1415	chr17	72865000	72870000	chr17	73155000	73160000	1.0	1.0	0.0063538704720436205	1.0	1.0	1.0	0.000116544897392924	1.0	1.0
1416	chr6	160785000	160790000	chr6	161340000	161345000	1.0	1.0	5.80133921048854e-05	1.0	0.44217818305987105	0.654864115032522	1.0	1.0	1.0
1417	chr11	33255000	33260000	chr11	33670000	33675000	0.0138282925799627	0.8113105503968342	0.0310570069266398	6.66699699229026e-05	0.000227078234545359	0.00266022148973562	0.997767968181535	1.0	1.0
1418	chr6	125795000	125800000	chr6	125940000	125945000	0.006339240970242421	1.36777008061366e-06	1.0	6.666777609715771e-05	0.0963565525192202	1.0	0.9992583413669559	1.0	1.0
1419	chr14	50080000	50085000	chr14	50790000	50795000	1.0	0.70862318615005	0.410081381303784	0.9181790697855758	0.9211432787260481	1.0	0.223273009144114	8.134520588644059e-05	0.147252061706133
1420	chr9	107500000	107505000	chr9	107750000	107755000	0.0280794668639262	2.1192852643744e-05	0.9212356071200849	0.00148972294791548	0.435541788969022	0.898239745770639	0.994291804700888	1.0	1.0
1421	chr11	35010000	35015000	chr11	35235000	35240000	0.9914006092539659	0.939620255856997	1.46222065748001e-11	0.9647272256962409	0.9610504772619199	3.78697227642061e-05	3.9043193876782196e-12	0.0173740721108831	0.00578334477956611
1422	chr12	110080000	110085000	chr12	110430000	110435000	0.8816744972576199	1.0	0.0724366892368742	0.38501238117019604	0.48103688223321994	3.78685144793559e-05	0.0700620855230137	3.7654256956506395e-05	0.0308761779401208
1423	chr19	16540000	16545000	chr19	16570000	16575000	0.0164671426228836	3.1199163889330395e-05	0.0066742649142612605	2.10416408496973e-05	6.32763436476818e-05	3.56363101134386e-06	6.0903155692779e-08	0.623779599898561	0.0216752801269886
1424	chr3	107990000	107995000	chr3	108085000	108090000	1.9168914228150198e-07	2.11910467669096e-05	0.9999316904613599	3.0847774120164593e-16	0.00552366216151526	0.963553126775168	0.9999999999987019	0.9999999998796449	0.9999999993023979
1425	chr15	31005000	31010000	chr15	31030000	31035000	0.9999989558651591	1.0	1.0	0.0352821983713754	0.999858777447284	1.0	0.000116520871257095	1.0	1.0
1426	chr6	42085000	42090000	chr6	42120000	42125000	0.9999999992119091	0.17269911172501903	0.999998048975686	6.665414318193559e-05	2.18603341403184e-08	0.9988265046253609	1.0	1.0	1.0
1427	chr6	26155000	26160000	chr6	27175000	27180000	0.452673811026489	1.0	0.00148864931601218	0.0352947821876377	0.51930972210651	0.5979581216871329	0.669190635466567	0.0289666688592286	7.664733669931909e-05
1428	chr7	26200000	26205000	chr7	26855000	26860000	0.011568618695794	2.1188652312369398e-05	1.0	3.3604670361279896e-07	2.81317857673601e-09	0.6677378911198321	0.26095126629275306	0.9597633138888221	0.9747969126801109
1429	chr18	58540000	58545000	chr18	58770000	58775000	0.65828638953913	0.942240723438347	0.995641348843772	0.46928326799132203	6.327141103026329e-05	0.8619095856457489	0.999707968405894	1.0	1.0
1430	chr21	31185000	31190000	chr21	31555000	31560000	0.301560472544553	0.0699309792052886	2.9183113136189502e-05	0.9483255508656261	6.32718128888103e-05	0.303968528983052	0.13594049593892002	2.2432976235517003e-22	1.3486283840232598e-23
1431	chr12	3905000	3910000	chr12	3985000	3990000	1.0	1.0	1.0	1.0	1.0	1.0	1.0	0.0122631987365123	7.66395823757315e-05
1432	chr17	72120000	72125000	chr17	72405000	72410000	0.0100107989912244	2.11862057590133e-05	1.0	1.71460240347768e-07	6.24618098305814e-05	1.0	3.97608032632703e-10	1.0	1.0
1433	chr4	142470000	142475000	chr4	142515000	142520000	0.9999969354215109	0.014005766703039	1.0	6.66451431796709e-05	0.00976132370402254	1.0	0.000215484340381062	0.9996481188523599	1.0
1434	chr2	64950000	64955000	chr2	65565000	65570000	0.34220053667547395	0.12001767094198	1.0	6.66444917118553e-05	0.0484528390527651	1.0	1.0	1.0	1.0
1435	chr3	48715000	48720000	chr3	48915000	48920000	0.190284947499584	0.22918878844774102	0.000525529718398085	6.66419555716063e-05	0.16453432514183097	0.0107843096742342	0.0008972500910953699	5.31989098763583e-14	7.29022722633725e-10
1436	chr1	115155000	115160000	chr1	115325000	115330000	0.138088295044961	0.9784384512856079	1.0	6.66426316547671e-05	0.9810332988747449	0.920799218522084	1.0	1.0	1.0
1437	chr2	64140000	64145000	chr2	64835000	64840000	0.41352413461173704	0.9552999772352299	1.0	0.344507247105856	6.32647712748802e-05	1.0	0.716631539704079	0.36972458187412605	0.998866573001494
1438	chr1	157990000	157995000	chr1	158020000	158025000	2.0214664773233602e-05	0.0366708863970729	1.0	0.0103285521016253	6.7078842296072805e-09	1.0	1.0	1.0	1.0
1439	chr10	88725000	88730000	chr10	88855000	88860000	0.845244502792888	1.0	0.000565799775574052	0.259058405537413	0.999417408471745	3.78589932026161e-05	1.0	1.0	1.0
1440	chr3	149475000	149480000	chr3	149810000	149815000	0.8839055812050749	0.28099032189979	0.7883574418778471	6.66361820558447e-05	0.0365991102318624	0.6189665788396259	0.786538541816195	0.933645551065609	1.0
1441	chr1	61120000	61125000	chr1	61300000	61305000	1.0	1.0	5.79901283693102e-05	1.0	1.0	0.00249213480699245	1.0	1.0	1.0
1442	chr17	71760000	71765000	chr17	71880000	71885000	1.0	1.0	1.0	0.9842615797211991	1.0	1.0	0.000116493704827568	1.0	1.0
1443	chr1	150265000	150270000	chr1	151005000	151010000	5.27442747634341e-05	0.000232967593161798	0.00022228258344772	8.03204385019878e-09	0.00506882050734046	0.000337267572020277	0.0121959397118119	8.131659366513821e-05	2.9713975905821602e-06
1444	chr10	26860000	26865000	chr10	28330000	28335000	1.0	0.7881635732072979	0.41345214516574397	0.369768851900718	1.0	0.7175763943053991	1.0	8.13121034354522e-05	0.0098785564311825
1445	chr8	141315000	141320000	chr8	141345000	141350000	0.9962648095100028	0.9999999197694192	1.0	6.66294020362942e-05	0.00902980157321852	1.0	1.0	1.0	1.0
1446	chr12	68225000	68230000	chr12	68685000	68690000	0.7070437606570391	0.585221201095051	0.7495434597352559	6.66297758058355e-05	0.8209074121618628	0.944612810549671	0.154813222022215	0.599631374179474	0.582949439659982
1447	chr21	44800000	44805000	chr21	44920000	44925000	0.47431302905704104	0.99782701979396	0.9977334792978729	5.49930941361418e-06	6.325488637256371e-05	0.9895552725890909	0.000274998754985735	0.0358033064148759	0.00777195889743347
1448	chr12	92895000	92900000	chr12	92970000	92975000	0.147374987162392	0.999997242249282	0.999993194145863	0.00916327839520646	6.32536044192816e-05	0.9969887887260601	1.0	1.0	0.999999904356869
1449	chr10	7785000	7790000	chr10	9250000	9255000	0.0730438159256413	0.139859690892788	0.48376022661776097	6.66260240324943e-05	0.0024793322564466	1.0	0.7082768594612329	0.8010488229909499	1.0
1450	chr13	73400000	73405000	chr13	73670000	73675000	0.8894363352446211	0.00533114886746423	1.0	0.0603575310031464	6.32497773119547e-05	1.0	1.0	1.0	1.0
1451	chr1	179230000	179235000	chr1	179365000	179370000	0.0419574612376843	0.000563170322239474	0.22784606798124601	0.000311965667754222	0.00194590241985885	3.78501925862876e-05	0.000123878049516814	2.83134076799806e-09	0.000249992544855559
1452	chr1	94620000	94625000	chr1	94665000	94670000	0.180193716826072	0.0030171811436723	1.0	0.0715520954671887	6.32460623647011e-05	1.0	1.0	1.0	1.0
1453	chr12	93500000	93505000	chr12	94100000	94105000	0.23341809406685396	6.15841217975686e-05	1.5893847638207598e-05	3.35330945992729e-34	7.4433612174014e-15	3.78475415957342e-05	4.98980577047966e-10	6.85761612884661e-05	1.99477710387505e-05
1454	chr14	103075000	103080000	chr14	103250000	103255000	0.15582831092725302	2.1176573179019e-05	0.7866655917383609	0.0013401973704548	3.1483193211321e-08	0.9814577601405209	0.981035132681747	1.0	1.0
1455	chr17	6520000	6525000	chr17	6550000	6555000	2.02070943112659e-05	2.3294188332284402e-06	1.0	1.70875956208107e-20	3.62909228282522e-21	1.0	1.0	1.0	1.0
1456	chr11	285000	290000	chr11	535000	540000	0.8364940016429259	0.40566501933332205	0.00525882503694785	0.8418646008883319	0.79045597353734	0.903713640709611	0.000116465867115316	0.488951472364017	0.485904816763916
1457	chr6	14910000	14915000	chr6	15450000	15455000	1.0	1.0	1.0	1.0	1.0	1.0	0.000116457048213303	0.903851244246273	1.0
1458	chr15	43790000	43795000	chr15	44425000	44430000	0.0385863056719631	0.109800535790316	0.4383587924064571	2.505992446145e-09	6.32329033429081e-05	0.747821926548125	0.00148192161838443	0.00017366729892902	0.00802113181819251
1459	chr14	23985000	23990000	chr14	24110000	24115000	0.000289507971318665	0.015039389590783001	6.028919853715239e-07	7.542295961669009e-05	6.32338452191639e-05	1.8505331861381897e-05	0.0832093290304422	5.13184979045592e-07	0.21925642387655703
1460	chr2	7425000	7430000	chr2	7520000	7525000	1.0	1.0	0.993963256631194	1.0	1.0	3.783742277640779e-05	0.125209432689839	0.30251569559414504	1.0
1461	chr9	125745000	125750000	chr9	125970000	125975000	6.2981489362463e-06	0.7372756537937379	0.968894677073193	6.66022788873818e-05	0.865574733335517	0.955982951524422	0.7835210488613579	1.0	0.998933361425868
1462	chr19	11885000	11890000	chr19	12140000	12145000	0.8742264776551341	0.43832730558213395	1.0	1.0	0.0969898702377779	1.0	0.213475137190302	1.25932775945179e-06	7.659212499009549e-05
1463	chr22	41800000	41805000	chr22	41930000	41935000	0.6151966912383511	0.9623201081186942	5.79590417854361e-05	0.9663131267034599	0.9683547963279359	0.30720002450237	0.863637755952591	0.44783054404860995	0.123950103334591
1464	chr12	91775000	91780000	chr12	92120000	92125000	0.926825114431428	0.538586915173781	0.14127803589046398	0.9774816148488471	0.622839617087157	1.0	0.00011643463962454199	0.7974860737728159	0.968432136975352
1465	chr9	91420000	91425000	chr9	91730000	91735000	0.7015183303592659	0.8611575229015329	5.7955271830033204e-05	1.0	0.9307095671485458	0.00021994465328582203	1.0	1.0	1.0
1466	chr10	48300000	48305000	chr10	48330000	48335000	1.0	0.9092131868764549	1.2989401462199e-07	0.9999406320943249	0.995998391463997	3.7831233638366904e-05	0.923856072974772	1.0	0.999976383027929
1467	chr10	35125000	35130000	chr10	35565000	35570000	0.16768119217385502	0.7934285834460769	0.000111073905013027	0.853286506694193	0.0920933399008031	3.78296959820471e-05	0.9369389189057049	0.889340191525528	0.007687626828211821
1468	chr22	34220000	34225000	chr22	34425000	34430000	1.0	1.0	5.79514864277714e-05	1.0	1.0	0.128976127828255	1.0	1.0	1.0
1469	chr14	102525000	102530000	chr14	102670000	102675000	0.9870232427796001	2.11678347089225e-05	0.9894953017485191	0.987761278887455	1.20333611921668e-08	1.0	0.984294272007005	1.0	0.977830435331725
1470	chr4	83355000	83360000	chr4	83380000	83385000	0.0499821197674101	0.14317989184799898	1.0	6.65909424720745e-05	0.5681222671545301	0.9918349682748849	1.0	1.0	1.0
1471	chr14	64445000	64450000	chr14	64645000	64650000	1.0	1.0	0.9531314649085121	1.0	1.0	1.0	0.000116417461800742	1.0	1.0
1472	chr20	60055000	60060000	chr20	60150000	60155000	0.43233314694846103	0.22396748804753103	1.0	1.0	0.201054241324438	1.0	0.00011641116173453799	0.987114337427264	0.9540433986868601
1473	chr11	60985000	60990000	chr11	61160000	61165000	0.22127924943794	0.595027044725557	0.48856083307033793	6.65853857114796e-05	0.0221996298217702	0.850462987916278	0.9995401877657201	0.17927937791570198	0.222610789860712
1474	chr15	67250000	67255000	chr15	67835000	67840000	0.0742979797878594	0.661227103841934	1.82024855943736e-07	0.00147212979649044	6.32113743330235e-05	0.10310489568812299	0.00152524743740524	0.000258653668520312	0.005797736608408179
1475	chr9	110180000	110185000	chr9	110620000	110625000	0.020459993782504	0.04076526867110201	1.0	0.0009460879954637449	1.1898500539081098e-05	1.0	0.000116405796445073	1.0	1.0
1476	chr22	39150000	39155000	chr22	40040000	40045000	1.0	1.0	0.004200281686441629	0.819042952781187	1.0	0.0287892577952432	0.569957231168763	0.000162514238312579	7.65736192781141e-05
1477	chr5	141680000	141685000	chr5	141965000	141970000	3.4812408930890196e-06	2.5282877669121e-06	9.227929513142109e-09	9.12860502280663e-16	1.17299096034357e-15	1.17784385854044e-06	0.0319980729015606	8.1251265748326e-05	0.270317932454533
1478	chr2	39935000	39940000	chr2	40760000	40765000	1.0	1.0	5.79337153886751e-05	1.0	1.0	0.215450255064572	1.0	1.0	1.0
1479	chr20	35660000	35665000	chr20	35950000	35955000	0.00878795839483652	0.379843614031568	0.0344608286908838	8.596439448323759e-07	0.00491670926829185	0.0022046958199483397	2.4314870102264903e-08	8.124548730952242e-05	2.55888509886566e-05
1480	chr2	64145000	64150000	chr2	64165000	64170000	0.0438502854187351	0.0551247043609958	0.9999636795604759	0.18345651142237301	6.31979973682683e-05	0.9996485382346271	0.17135196743503897	0.999999999999999	1.0
1481	chr6	142690000	142695000	chr6	143035000	143040000	1.0	1.0	1.0	1.0	1.0	1.0	0.00011638143889896	1.0	0.7431682502715291
1482	chr5	89300000	89305000	chr5	89685000	89690000	1.0	1.0	1.0	1.0	1.0	1.0	0.00011638057946355801	1.0	1.0
1483	chr9	22005000	22010000	chr9	22115000	22120000	0.0191388359468292	0.00199146267217554	1.0	6.65664892940447e-05	9.426027949395391e-09	1.0	1.0	1.0	1.0
1484	chr10	19155000	19160000	chr10	19330000	19335000	1.0	1.0	1.0	1.0	1.0	1.0	0.00011636821381318101	1.0	1.0
1485	chr17	64990000	64995000	chr17	65050000	65055000	0.00616216709584796	2.11582841835965e-05	0.5244020421107279	0.00610729954034097	0.0101216642902142	0.7795483944307171	0.164921353192597	0.9283634935708108	1.0
1486	chr4	151770000	151775000	chr4	152275000	152280000	1.0	1.0	1.0	1.0	0.615036898059877	1.0	0.000116364940652744	0.689470314277204	1.0
1487	chr15	34100000	34105000	chr15	34580000	34585000	4.3890523767441295e-06	2.1156924987082997e-05	2.80057645355071e-24	4.5921346271038596e-14	2.88022139765661e-20	1.19863269824618e-16	1.70200177366931e-17	2.0333497065689397e-35	5.63048256323534e-28
1488	chr21	36295000	36300000	chr21	36985000	36990000	0.5787424475332621	0.852323238203066	1.0	0.0860564960898342	0.8761123027259459	0.746010184170361	0.610587804337244	0.0287027581425232	7.65447164605015e-05
1489	chr12	88185000	88190000	chr12	88305000	88310000	0.9469969759716329	0.0173156312818599	1.0	0.9952195267333421	6.31826241741865e-05	1.0	0.999989097926687	1.0	1.0
1490	chr7	49995000	50000000	chr7	50595000	50600000	1.0	1.0	5.7913632450852505e-05	1.0	1.0	0.9579606056839591	1.0	1.0	1.0
1491	chr12	104460000	104465000	chr12	106300000	106305000	0.7458798982728531	0.751044883979598	1.0	0.776041718160425	0.7704937307949279	0.7476900936994301	1.0	0.141799749994461	7.65363752921663e-05
1492	chr13	45510000	45515000	chr13	46120000	46125000	1.0	1.0	1.0	1.0	1.0	1.0	1.0	0.6689363322372679	7.65349896719431e-05
1493	chr1	172915000	172920000	chr1	173115000	173120000	0.0024102089689084	0.154275219764878	1.0	6.655165610444311e-05	0.990542509038952	1.0	1.0	1.0	1.0
1494	chr1	150360000	150365000	chr1	150975000	150980000	0.0744803986549185	0.11208396198281899	0.00130223853711281	0.27152640048141097	0.00259618299158767	0.0078076907475317	0.0178510462665522	8.121840947459141e-05	2.05741074640801e-06
1495	chr17	48105000	48110000	chr17	48905000	48910000	0.473930198658695	0.24281738528657199	8.215395691612109e-05	0.0143322679966259	0.00203109546880077	0.00440359012529331	7.1052485270589405e-06	8.12118374711333e-05	0.890749314481616
1496	chr9	128630000	128635000	chr9	128685000	128690000	0.00841187220298613	0.767596689120817	0.9999999999990429	6.65456288026638e-05	0.0314535941460083	0.999999999991723	0.9999993883850479	1.0	1.0
1497	chr11	64840000	64845000	chr11	65145000	65150000	0.00839507955964881	2.1149661844065698e-05	0.985261690760067	0.106107978939936	0.246621677739432	1.0	1.0	0.9910687513708499	1.0
1498	chr1	187070000	187075000	chr1	187955000	187960000	1.0	1.0	1.0	1.0	1.0	1.0	0.000116329539389031	1.0	1.0
1499	chr7	148855000	148860000	chr7	148915000	148920000	1.0	1.0	0.16985625598682097	1.0	1.0	3.78011174053284e-05	1.0	0.9999955991860748	0.999508618399799
1500	chr17	6470000	6475000	chr17	6610000	6615000	2.01832056063867e-05	0.9603199880187121	1.0	0.9954757627508041	0.325598755357563	1.0	1.0	1.0	1.0
1501	chr2	216495000	216500000	chr2	216660000	216665000	2.0182090493786602e-05	0.0204288577407284	0.9547566585859459	0.0797081430996172	0.149190304342248	0.9767162330743892	0.996209810118265	0.963434010350091	1.0
1502	chr11	32340000	32345000	chr11	32420000	32425000	1.0	1.0	0.996595540122366	1.0	1.0	1.0	0.000116315944987769	1.0	1.0
1503	chr7	44610000	44615000	chr7	44975000	44980000	0.994779880015907	0.581369239443429	0.882942210477514	6.65319049085032e-05	0.0397295530253225	0.828075260405713	0.35481007848804397	0.979603488110397	0.999994065821834
1504	chr5	132065000	132070000	chr5	132225000	132230000	0.9974988109166529	0.999323882201344	0.000520098831495979	0.9685594002567491	1.62193063306034e-06	3.7795610043696995e-05	1.0	1.0	1.0
1505	chr3	87225000	87230000	chr3	88145000	88150000	0.0013528967567750698	0.0051050105788681705	0.0055308146825767705	7.641761873283219e-08	6.31574541007899e-05	0.00026681861549341003	0.00112087728151142	5.39552037007891e-09	2.3619359398474103e-10
1506	chr18	55590000	55595000	chr18	55650000	55655000	0.957538870046692	2.1145541844204e-05	1.0	0.38173199110372297	0.00173593949744419	1.0	1.0	1.0	1.0
1507	chr5	134005000	134010000	chr5	134540000	134545000	0.933870403652585	0.957990081499499	5.78936770791832e-05	0.958567810787016	1.0	0.7158417818455759	0.8787039016276992	0.0238938277621188	0.008938254046203641
1508	chr3	23910000	23915000	chr3	24490000	24495000	1.0	0.864114913804859	5.78922294695776e-05	0.292599714243925	1.0	0.108612890267929	1.0	1.0	1.0
1509	chr13	21435000	21440000	chr13	21455000	21460000	0.0796784502555044	0.007251830286168109	0.0499746388723288	5.289850454531049e-07	6.315232660717621e-05	0.174042479359544	0.9999999780177979	0.9999999999999921	0.999999999997337
1510	chr3	171460000	171465000	chr3	171520000	171525000	0.0550305911930814	0.302553665099955	0.999999947795794	6.65234784331384e-05	0.00162340710587405	0.999032203475557	1.0	0.999999998394571	0.9999999999779878
1511	chr1	24480000	24485000	chr1	25030000	25035000	1.0	1.0	1.0	1.0	1.0	1.0	0.995528956641598	8.118296430740671e-05	0.291456293528976
1512	chr2	237085000	237090000	chr2	237585000	237590000	0.11128712027447502	0.7200612604413169	0.9770963337195749	0.33315025703928497	0.934533250435379	0.643359392510926	0.888555626039417	8.1184430848765e-05	0.0747261119488608
1513	chr17	48410000	48415000	chr17	48450000	48455000	1.0	1.0	1.0	1.0	1.0	1.0	1.7819839918788396e-05	8.11800071698945e-05	1.2980356612514801e-09
1514	chr12	102880000	102885000	chr12	103555000	103560000	0.7842901790477291	0.223572103395158	1.0	0.0828931372767099	0.503216653213595	1.0	0.000116290584926996	1.0	1.0
1515	chr15	74615000	74620000	chr15	74840000	74845000	0.24367012197943502	0.47093648644021	0.0380323932576387	0.07518147825899901	0.9642353260069699	0.296082255301596	0.0057977562631499	0.0153927812568435	7.64985690009323e-05
1516	chr8	61835000	61840000	chr8	63165000	63170000	1.0	1.0	1.0	1.0	1.0	0.39414884970537895	0.000116277341340973	0.8519974701797779	1.0
1517	chr6	53360000	53365000	chr6	53480000	53485000	0.98074356134949	0.9087983596509559	0.8566503444068271	0.996734945438862	1.0	0.807419921064502	0.000116270368890505	0.9999369466512659	0.9999868186575891
1518	chr12	122645000	122650000	chr12	122750000	122755000	0.610555866764911	0.43207678875389	3.7109354747307405e-06	0.837053503088249	0.8158206898121201	3.77808178877084e-05	6.06285926769991e-65	0.9999998494336819	0.9999999965752869
1519	chr15	41620000	41625000	chr15	41935000	41940000	0.277374824419633	0.7317099950937299	0.9724860972414829	0.197648479001135	0.288602639605545	0.8326990855371099	1.0	8.11523175455082e-05	3.56173282715093e-06
1520	chr20	57055000	57060000	chr20	57325000	57330000	0.9863031718229158	2.11336311754421e-05	1.0	0.00221851347286797	1.75834508945934e-07	1.0	1.0	1.0	1.0
1521	chr8	54020000	54025000	chr8	54095000	54100000	0.9999956640370609	0.999996653323279	4.783333207329761e-09	0.0164153105760905	0.00150912490192069	3.7775815396993296e-05	0.000145168246812707	0.999999677604153	0.9999999952650171
1522	chr11	130635000	130640000	chr11	130860000	130865000	0.502043731134542	0.5085989224140031	0.862704564594707	0.000736001419341622	6.31202455529776e-05	0.535775044863264	0.10933290208397099	1.0	1.0
1523	chr17	81295000	81300000	chr17	81340000	81345000	7.28390813832098e-07	0.000156165279505501	0.0948475415109073	1.18830784333409e-23	1.48203197691612e-12	0.0791791819082402	0.000116241476633284	0.9999999861943629	0.999999999999741
1524	chr1	178605000	178610000	chr1	179015000	179020000	2.01689349169137e-05	0.0009626822052360789	1.0	0.000175416674561088	3.3200136443843e-09	1.0	0.190685942300255	1.0	1.0
1525	chr17	75525000	75530000	chr17	75560000	75565000	2.0169705294701897e-05	0.0507848306313326	1.0	0.0422139002986908	9.31047267204879e-09	1.0	1.0	0.999999999999972	1.0
1526	chr2	27125000	27130000	chr2	27210000	27215000	0.9994506838078299	0.9996452206394829	0.00120922202492955	0.946050331366802	0.988566119053403	3.7769616641241206e-05	0.9999998858740079	0.0670412434582568	1.6418303234538402e-05
1527	chr3	187040000	187045000	chr3	187745000	187750000	1.0	1.0	1.0	0.880825248661298	1.0	1.0	0.78115691432284	8.11365189498853e-05	0.000553700639042529
1528	chr2	160225000	160230000	chr2	161980000	161985000	1.0	1.0	5.7857532400335e-05	0.466826618698511	1.0	0.398723923737968	1.0	1.0	1.0
1529	chr2	214805000	214810000	chr2	216010000	216015000	1.0	0.0141944786175269	0.0376022008792961	0.19548847057632301	0.434954862104598	0.417775529656191	0.000116227664726075	0.11617221970327302	0.00846831773190994
1530	chr1	151925000	151930000	chr1	152440000	152445000	2.4524541460409303e-05	0.000483947435579008	1.0	6.64809162116032e-05	0.0431972381360161	1.0	0.8123288964108771	1.0	1.0
1531	chr9	134315000	134320000	chr9	134410000	134415000	0.00350776420128166	0.999999989301434	0.9959440776961459	6.6478380183589e-05	3.27249216827227e-10	1.0	0.342866127201552	1.0	0.9819967953151401
1532	chr14	100340000	100345000	chr14	100370000	100375000	0.999743286300067	0.9978206098515991	6.5431129378054605e-06	0.9999999999681379	0.999940793513999	3.77608929872183e-05	0.00424855703620605	0.999999122526515	0.9999983796858771
1533	chr11	58575000	58580000	chr11	59535000	59540000	0.530462297622605	0.102651382458062	1.9522406809529e-06	0.311197352665429	0.5610494283743871	3.7760518523623206e-05	0.0470937636136795	0.8439875459777729	0.83851560727974
1534	chr11	68115000	68120000	chr11	68210000	68215000	0.999982093639169	0.5471904331405321	0.000410936558711187	0.9971604994682131	0.9986409405474742	0.23515200578364603	0.00011621160821023301	0.698746628485002	0.266036693662689
1535	chr6	44610000	44615000	chr6	45710000	45715000	0.7150919513720401	0.747599075315269	5.7845213848911e-05	1.0	0.738381844087048	0.0583514549677065	0.16280804878872102	1.0	1.0
1536	chr4	104415000	104420000	chr4	104930000	104935000	1.0	1.0	3.53378927886684e-13	1.0	1.0	3.7755050910642205e-05	0.8950910103277371	1.0	1.0
1537	chr12	46440000	46445000	chr12	46700000	46705000	0.0169164616274799	0.00293425666748508	1.0	1.55334946013067e-06	6.30969908281777e-05	1.0	1.0	1.0	1.0
1538	chr15	62075000	62080000	chr15	62110000	62115000	0.999197182921312	0.9999370909487758	1.0	1.9433528993293802e-05	6.309584128467889e-05	1.0	1.0	1.0	1.0
1539	chr18	48865000	48870000	chr18	48940000	48945000	0.706722804128713	0.9999998456343879	0.999999999999703	0.8464822492210742	0.99999988087154	0.999999452876154	0.000116200360723524	0.0719640726025604	1.0
1540	chr14	36020000	36025000	chr14	37070000	37075000	1.0	1.0	5.78352872061927e-05	1.0	1.0	0.582154507751599	0.76222717863934	1.0	1.0
1541	chr2	222425000	222430000	chr2	222500000	222505000	0.9911118721527159	1.0	1.0	0.987499180857638	1.0	1.0	0.00011618064270801101	1.0	1.0
1542	chr15	101250000	101255000	chr15	101695000	101700000	0.98963812125439	0.0490034006080712	0.7426059275424449	0.00716413691309393	6.30824466278159e-05	0.9506473544649109	0.649111939256172	0.390464408832325	0.27274268254524
1543	chr17	7010000	7015000	chr17	8890000	8895000	1.0	1.0	0.7856800655281321	1.0	1.0	0.731956475147549	0.8258681632388539	0.46765603539660705	7.64314186143476e-05
1544	chr3	151200000	151205000	chr3	152265000	152270000	0.314878587242385	0.851537369778879	5.78254849473979e-05	0.8808433684270509	0.859873865051043	0.627635267352253	0.44083990249665506	0.041893769666428	4.90455836822663e-05
1545	chr14	89040000	89045000	chr14	89430000	89435000	0.0616431955831542	0.9201496953557231	0.8962801828224158	6.64457520121709e-05	0.47883146623302403	1.0	7.72980517610018e-07	0.925728507772605	0.919080815954455
1546	chr11	113895000	113900000	chr11	113965000	113970000	1.0	1.0	5.781705356488871e-05	1.0	1.0	0.9843677949805891	1.0	1.0	1.0
1547	chr1	36460000	36465000	chr1	37505000	37510000	0.28185463852283504	0.290449306042119	1.0	0.163647224010956	0.864262972646473	0.344436046166734	0.00011615643910561299	0.72061944587534	0.9308735719668001
1548	chr5	107425000	107430000	chr5	107465000	107470000	0.045718266318272006	2.1116391194485397e-05	1.0	5.40216840135209e-11	2.1300561253574397e-05	1.0	0.660696122546656	1.0	1.0
1549	chr10	122875000	122880000	chr10	122950000	122955000	0.0925553548329137	0.01161904829676	0.20265016038722	6.644165355769e-05	0.000306477986550273	0.5629019938457629	7.56975794305367e-07	5.65224724948339e-06	0.00134813010380298
1550	chr2	38650000	38655000	chr2	38720000	38725000	0.999817183242433	0.999917497821854	1.68761306675089e-07	0.999997876414887	0.9999547288795121	3.7735036125031e-05	2.7899405373454903e-13	0.0120001002413715	1.0
1551	chr12	18525000	18530000	chr12	19795000	19800000	1.0	1.0	0.0976700737886459	1.0	1.0	3.7736736787749395e-05	1.0	1.0	1.0
1552	chr7	151345000	151350000	chr7	151630000	151635000	0.716000404687715	0.914987973495608	1.0	0.766992027129245	0.635692267433575	1.0	0.00011614250366882601	0.297517406686971	0.14691355286853197
1553	chr1	2525000	2530000	chr1	2550000	2555000	2.01504249552316e-05	0.0237994215453333	0.10438153299469	0.00190228133758795	0.003293076150204	0.21681707692701102	0.05416444822506299	0.99024148345744	0.998254180881505
1554	chr11	8810000	8815000	chr11	8865000	8870000	2.0150599720631698e-05	1.97135644521495e-08	0.999943396377748	3.56741159100685e-10	3.08295240386702e-20	1.0	1.0	1.0	1.0
1555	chr14	24440000	24445000	chr14	24690000	24695000	0.152870982337796	0.9759430644967081	0.138877741497037	0.42746036447961405	0.716572558925045	0.153864375696089	0.000116124561746404	0.9109311023389459	1.0
1556	chr11	110915000	110920000	chr11	110980000	110985000	0.9995595643347991	0.998577498765468	1.0	6.6423267823958e-05	0.9915480185869839	1.0	1.0	1.0	1.0
1557	chr3	186805000	186810000	chr3	187170000	187175000	0.9827360084271629	0.565434566154335	0.6701817887660191	0.0275687377982109	0.995555164811963	0.945819271183316	0.156494495594844	0.0290928426485595	7.639411229543929e-05
1558	chr5	111310000	111315000	chr5	111465000	111470000	1.0	1.0	5.77963149737209e-05	1.0	1.0	0.9999298900664979	1.0	1.0	0.9993480609614059
1559	chr1	164590000	164595000	chr1	164770000	164775000	1.88937683637826e-06	0.974746642019944	1.0	6.64154022634558e-05	4.42603568554783e-18	1.0	1.0	1.0	1.0
1560	chr7	44570000	44575000	chr7	44755000	44760000	0.9969306801269001	0.00597924140948509	5.7788954871434495e-05	0.0287013302812697	0.220048482256625	0.16681859890176	0.00135053110013735	0.0544270140794965	0.0632666419353665
1561	chr21	43370000	43375000	chr21	43655000	43660000	2.08286838807151e-06	2.1105655300720102e-05	0.466712083303606	1.3377805190996298e-10	1.0202069442007e-05	0.616494285343517	0.172287086865198	0.48695502733197205	0.0622048501744173
1562	chr10	13270000	13275000	chr10	13300000	13305000	0.99977925297959	0.9998244683564269	1.0	0.9999999205250729	0.9972219423530211	0.9999999999897291	0.999143157830339	8.103528617114291e-05	1.0
1563	chr16	67980000	67985000	chr16	68015000	68020000	1.0	1.0	1.0	1.0	1.0	0.9575410008879679	1.0	8.10349718418817e-05	1.0
1564	chr1	185565000	185570000	chr1	185595000	185600000	0.9999999618356541	0.9999999986274258	1.0	1.0	6.3028829714199e-05	1.0	0.989625571498644	7.792388948700021e-09	5.945226462630319e-13
1565	chr1	26570000	26575000	chr1	26810000	26815000	1.0	1.0	5.777661737640961e-05	1.0	1.0	0.113449958528956	0.5074405723765151	1.0	1.0
1566	chr3	98640000	98645000	chr3	99815000	99820000	0.7912768159301742	0.7927856923373579	0.28250494666533	0.488950124771951	0.8016622265879508	0.771357766741021	0.00011607115451708201	1.0	0.8510744329825859
1567	chr13	28420000	28425000	chr13	28585000	28590000	1.0	1.0	1.0	1.0	1.0	1.0	0.000116061316608074	1.0	1.0
1568	chr21	30145000	30150000	chr21	30215000	30220000	0.9997406992171178	2.10960278942492e-05	1.0	0.0171764563498202	0.0965953776443535	1.0	1.0	1.0	1.0
1569	chr7	46540000	46545000	chr7	46665000	46670000	0.999992236062423	0.999999999871771	0.25857297437432697	0.4008151325132371	0.9999999999188641	3.77027141589015e-05	0.306068095713618	1.0	1.0
1570	chr11	65465000	65470000	chr11	65495000	65500000	1.0	2.10942900004722e-05	1.0	5.513260542540711e-10	7.623774860963481e-08	1.0	0.17636245931347602	0.9838171200904559	0.34474590537615
1571	chr3	175285000	175290000	chr3	175355000	175360000	1.0	1.0	1.0	1.0	1.0	1.0	0.000116049354238769	1.0	1.0
1572	chr1	111505000	111510000	chr1	111680000	111685000	0.0458864058915816	0.240244817841832	0.97558804873009	0.813820555006246	0.368761595062802	0.7132943813493121	0.00011604752159141299	0.9996350982521189	0.998348417944227
1573	chr2	190320000	190325000	chr2	190675000	190680000	0.571638266260631	0.980674259001068	5.77631912198823e-05	0.0771475984958422	0.8522590543746841	0.0030453263593531103	3.08102390862099e-10	0.0554640342360231	0.993170331471576
1574	chr2	206085000	206090000	chr2	207505000	207510000	1.0	1.0	0.545968104029784	0.180692314191388	0.17772446319598603	0.768293107149604	0.33933813590589695	0.46288394337317207	7.633499733298159e-05
1575	chr5	140400000	140405000	chr5	140720000	140725000	0.453453229841196	0.9803807824312091	5.7758712345616296e-05	0.00013268449610644699	0.9168719287575909	0.000820050246641713	0.0597340369882484	0.417506360107554	0.9628454866326921
1576	chr15	91990000	91995000	chr15	92075000	92080000	0.14357637227497197	0.39463215292123793	1.0	0.510020171056133	6.30075988807993e-05	1.0	0.0170884634925348	1.0	1.0
1577	chr11	7990000	7995000	chr11	8680000	8685000	0.0808236271961602	0.272347143775407	0.728165024146889	0.434613050118723	0.0178292987123839	0.9511584556416101	0.9842161037323349	8.09924665905851e-05	0.0610045883959841
1578	chr22	37185000	37190000	chr22	37430000	37435000	2.01329795694572e-05	0.000578511018137241	1.0	0.0009311264813684241	4.7916214796358705e-05	1.0	0.078024479797642	0.99933081927496	1.0
1579	chr12	57005000	57010000	chr12	57040000	57045000	0.999999550746087	0.99999999784983	0.999999999982369	0.9999999377026121	0.9999999999621301	0.9998296230675531	0.9999999998463699	8.09878357745557e-05	1.0
1580	chr9	96440000	96445000	chr9	96620000	96625000	0.9676135541428541	0.9934426842656529	1.0	0.9995145565445609	6.30022460048204e-05	1.0	1.0	1.0	1.0
1581	chr17	21210000	21215000	chr17	21455000	21460000	0.45668595306106	0.0345458115256206	0.6495267988653461	0.672099009009232	0.260265274617166	0.061768961684293	0.8413139723352749	8.09845579440515e-05	0.000185498576349661
1582	chr9	36485000	36490000	chr9	36570000	36575000	0.000839699769306601	0.0020511032224255	0.0316706034020254	0.0541059650445084	6.30005465556626e-05	0.0156142727347183	0.000689578086284357	0.0212742475023891	0.0398338218164559
1583	chr4	105470000	105475000	chr4	106315000	106320000	0.14301649246604503	0.8599113622348459	1.2656539476499099e-06	0.073969406808949	0.0013675780372839	0.11098417981105699	0.000116023874884574	2.94949940448483e-21	8.33035604820236e-13
1584	chr6	145350000	145355000	chr6	145735000	145740000	0.573707597628516	1.0	1.0	0.8992703697780791	1.0	0.867802762762388	0.00011602159892236799	1.0	1.0
1585	chr5	10450000	10455000	chr5	10700000	10705000	0.508563189355889	0.00208596236379485	0.853068115369432	6.636893258298559e-05	0.0130344202147289	1.0	0.000701210886575042	1.0	1.0
1586	chr11	9570000	9575000	chr11	9970000	9975000	0.475870705559407	0.167350444864368	0.960432976583398	0.0065931559771918394	6.29929204771991e-05	0.914940032431787	0.7972190314352	1.0	1.0
1587	chr15	52390000	52395000	chr15	52460000	52465000	1.0	1.0	1.0	1.0	1.0	1.0	0.000116008867786219	0.996019169720375	1.0
1588	chr8	8285000	8290000	chr8	8610000	8615000	0.0008817145324592561	0.000289297174661793	1.0	6.635928447611209e-05	0.500786429877635	1.0	5.49827300046659e-18	1.0	1.0
1589	chr5	53245000	53250000	chr5	53415000	53420000	2.01284348563713e-05	2.60125530261633e-05	1.0	1.67389098327311e-07	2.41571180747583e-07	1.0	1.0	1.0	1.0
1590	chr11	118770000	118775000	chr11	118925000	118930000	0.850337467896602	0.9356240072512719	0.999985534705168	0.971702205732805	0.963956242337072	0.95886205319717	0.9702827925312499	8.09693410383634e-05	2.12565674307389e-05
1591	chr14	54880000	54885000	chr14	54900000	54905000	0.8692479795908371	0.663473209801097	0.577790730121422	0.0213785268329932	0.0757244758618911	0.49843568401327404	0.0154539529816473	8.09677179283692e-05	0.000579043998370919
1592	chr19	48980000	48985000	chr19	49450000	49455000	0.840400537133162	0.785430454075789	0.0411768507125801	0.413945536217345	0.818092313699605	0.0661762032143102	0.00011599451312767	0.9737023807895451	0.9993804562491558
1593	chr3	119595000	119600000	chr3	119660000	119665000	1.0	1.0	5.004767586477599e-06	1.0	1.0	3.76818702707391e-05	0.0106145661769111	1.0	1.0
1594	chr5	74105000	74110000	chr5	74640000	74645000	1.7716635371782101e-06	2.1081300680072e-05	0.49916684084160207	3.37175572847189e-10	3.71357253269691e-05	1.0	0.21014986646352002	1.0	1.0
1595	chr7	54785000	54790000	chr7	55070000	55075000	0.00452714362410954	2.10797574664025e-05	0.9651796229643771	1.06089276541103e-06	5.31969930437817e-16	0.299031456607895	0.0130592015934035	1.0	1.0
1596	chr8	85460000	85465000	chr8	86015000	86020000	1.90031173182105e-09	0.0015085207197795699	1.0	1.14808560853729e-10	6.297264295443979e-05	1.0	1.0	1.0	1.0
1597	chr2	165595000	165600000	chr2	165660000	165665000	1.0	1.0	1.0	1.0	1.0	1.0	0.000115976038075025	1.0	1.0
1598	chr4	83030000	83035000	chr4	83280000	83285000	0.0012992356249603401	0.18066171574314496	5.77298390714337e-05	1.9255818776377602e-11	0.000204765946624712	0.041955522354971006	5.81976099711412e-12	2.59990541878363e-11	3.3860103740081197e-11
1599	chr20	58870000	58875000	chr20	58890000	58895000	0.999988595370322	0.999999997859592	0.9999999999998119	0.999999369661158	0.9999667455826579	0.13751190508213096	0.00011597293632436202	0.22576474076123004	0.21610555175829702
1600	chr20	35090000	35095000	chr20	36570000	36575000	1.0	0.438480118381251	1.0	0.791763707296627	0.773811569553483	0.789705744656158	0.8074681189474592	8.09479511068145e-05	0.0397134979452325
1601	chr3	31225000	31230000	chr3	31530000	31535000	0.0252867416598019	1.0	6.48964888579668e-05	1.0	0.864215698787313	0.0299267184882094	2.5266776054180102e-15	8.094762794928159e-05	1.68936320197742e-06
1602	chr1	173820000	173825000	chr1	175020000	175025000	0.007459008575673691	0.8199020157532411	4.6363895042190506e-05	0.12560858777518	0.110379007691338	0.20746472545056102	0.00748689085114432	8.09452703554662e-05	6.79650426248668e-09
1603	chr13	107015000	107020000	chr13	107035000	107040000	0.9999899885315808	0.924849582995859	5.772784562003771e-05	0.999830782049162	0.9989161819878951	1.0	0.9999785138329419	1.0	1.0
1604	chr10	63420000	63425000	chr10	63465000	63470000	0.9999999990407181	0.9999999933927209	1.0	1.0	1.0	0.9927734602534319	0.137292458360263	8.094187171279541e-05	0.000160705812230507
1605	chr8	122130000	122135000	chr8	122450000	122455000	0.329265288805483	0.965358374514997	1.0	6.63380617448688e-05	0.667569541486682	1.0	1.0	1.0	1.0
1606	chr13	51395000	51400000	chr13	51420000	51425000	1.0	1.0	1.0	1.0	1.0	0.9999993658067929	0.000115959722841557	0.9999999974147141	1.0
1607	chr9	114405000	114410000	chr9	114550000	114555000	0.0438174374353845	3.28834905134233e-06	1.0	0.0355772586772293	6.29619844567532e-05	1.0	0.9935683565944399	1.0	1.0
1608	chr10	93085000	93090000	chr10	93335000	93340000	0.5879587918498779	0.34596481105135607	1.0	0.5387600550317051	0.47207792288974104	1.0	0.00011595268484902199	1.0	1.0
1609	chr1	221740000	221745000	chr1	222140000	222145000	0.0149526360529202	0.00176323428064298	0.9284770990904829	4.3963800919968795e-11	6.29569536992445e-05	0.976347329630145	0.0676603328715219	1.0	0.9967135921340241
1610	chr5	150410000	150415000	chr5	150845000	150850000	0.4238028209124529	1.0	0.9985464992078359	0.669089848452189	1.0	0.917913301220009	0.999982991600848	8.09253172231577e-05	6.049840602501281e-16
1611	chr3	129660000	129665000	chr3	129705000	129710000	0.9999999940723342	0.999999999269605	1.0	0.115781830231089	6.295275333367061e-05	1.0	0.996788128150299	1.0	1.0
1612	chr15	83195000	83200000	chr15	84720000	84725000	0.7629591934884059	1.0	0.8618314629157621	1.0	1.0	1.0	0.00011594291753441	1.0	1.0
1613	chr17	78335000	78340000	chr17	78355000	78360000	0.00237803702226127	0.509654020547552	1.0	0.258207579730749	0.0649038398174595	1.0	2.7191166917161397e-29	0.379883020774775	7.627717452051759e-05
1614	chr2	162010000	162015000	chr2	162115000	162120000	0.008969768897982809	0.36864722360304997	0.000217444694319076	6.63203443637317e-05	0.20596165308511605	2.57742123380594e-06	1.0	0.9999999676558492	0.999999993720042
1615	chr7	92725000	92730000	chr7	92815000	92820000	1.0	1.0	0.0015433279154655	1.0	1.0	3.76653387388466e-05	0.9999999742810991	1.0	1.0
1616	chr18	50155000	50160000	chr18	50195000	50200000	0.12243096788557302	2.1069345634109398e-05	1.0	1.27917590319259e-05	0.0666734742043852	1.0	1.0	1.0	1.0
1617	chr15	50350000	50355000	chr15	50385000	50390000	0.999999999936364	0.9999999999994449	0.999999999999958	1.0	1.0	0.999999999762433	0.000115921955977181	1.0	1.0
1618	chr2	188380000	188385000	chr2	189390000	189395000	0.334269354648627	0.7910844551424592	1.0	6.63111847236362e-05	1.0	1.0	1.0	1.0	1.0
1619	chr14	75125000	75130000	chr14	75540000	75545000	0.0379262869821642	0.6804280740838822	9.11734611794709e-06	0.36613101831777506	0.673436515910146	2.2122847910021303e-09	5.23128478511346e-16	8.08970076705218e-05	1.66798736078583e-05
1620	chr5	132355000	132360000	chr5	133050000	133055000	0.7908975602090709	0.334048662892807	0.969720464690096	0.0730150584713441	0.8150104283996099	0.941630591260047	0.00011590632005244299	0.888815670991249	0.9753879122506641
1621	chr3	137115000	137120000	chr3	138045000	138050000	1.0	1.0	1.0	1.0	1.0	1.0	0.00011590338101260901	1.0	1.0
1622	chr10	105795000	105800000	chr10	105840000	105845000	0.999449095253527	1.0	1.0	0.9945259748832321	1.0	1.0	0.00011589967256752299	0.9742988639720799	0.807376349329167
1623	chr13	36345000	36350000	chr13	36965000	36970000	0.19090323539210896	0.0538756523641582	1.0	6.62946421760766e-05	0.0960156304504458	1.0	0.0204651678051248	0.930172544717583	0.734647343861006
1624	chr18	20970000	20975000	chr18	21110000	21115000	0.0592222730551804	0.0013907238957470004	0.7046744433160891	6.629378103147391e-05	0.00948553172435693	0.9698239596150009	0.2997335795683	0.985274299935955	0.9160076430998599
1625	chr11	72825000	72830000	chr11	73215000	73220000	2.0107665552433802e-05	0.645408824064788	1.0	0.000311024964975669	0.0705381490678878	1.0	0.44647887996498	1.0	1.0
1626	chr17	78255000	78260000	chr17	78715000	78720000	1.0	1.0	0.585259206779264	1.0	0.818215714432563	0.920004596269094	0.8515879895049059	0.0360699456355069	7.624309614849759e-05
1627	chr6	2840000	2845000	chr6	2970000	2975000	0.0006113929059651269	0.0341759033955566	0.999839739978407	0.0131413348870606	0.321414198684597	0.8012738344285759	1.0	0.000242208859398273	7.62415108285053e-05
1628	chr1	158245000	158250000	chr1	159005000	159010000	0.11668307493041499	0.28928881702278697	0.434700407643492	0.00311850253906041	0.8495073969083949	1.0	0.00011588114227408201	1.0	0.8990598370592259
1629	chr7	124925000	124930000	chr7	124990000	124995000	0.253874704733148	0.9998510498020209	0.980538330280595	6.62838713724899e-05	1.36953257887663e-05	0.895211766541998	0.9999904732122192	0.9999981730975931	1.0
1630	chr3	112735000	112740000	chr3	113000000	113005000	1.0	0.92328362095038	1.0	1.0	0.9512493104794979	1.0	1.0	8.086916441442779e-05	0.43538213054015895
1631	chr14	49860000	49865000	chr14	50320000	50325000	0.232805585336442	0.35683551082189796	4.68966750289567e-07	0.2303101716943	0.4064210511921	0.0007172414519807731	0.00011587425487443201	0.29100878348602	0.00027158421424947597
1632	chr7	275000	280000	chr7	830000	835000	0.126202333760946	0.51697294956079	1.0	0.5728264346547521	6.29185809298781e-05	1.0	0.0904254052416806	0.864663299777741	1.0
1633	chr15	99460000	99465000	chr15	99565000	99570000	0.999293724495912	2.10592575188457e-05	0.994122414209107	1.87334393388042e-08	2.35215752345609e-05	0.995895010474567	0.648011464614076	0.999265811567028	0.9999932789269191
1634	chr6	2840000	2845000	chr6	2880000	2885000	0.9998158189319458	0.9999827883813549	0.008528965529499959	0.999999999953672	0.9999348123098449	3.764713408063621e-05	1.0	0.9309259696858678	0.0084836463988371
1635	chr9	92110000	92115000	chr9	92665000	92670000	0.768844123325887	0.0353171429456722	0.148933358175319	0.00226181050981314	0.10881189381376499	3.7646953218658206e-05	0.48096484823286495	0.334142706929053	0.000383654933608386
1636	chr12	92045000	92050000	chr12	92570000	92575000	1.0	1.0	1.5988986949256697e-20	1.0	1.0	0.34388390177586803	3.7492527725031295e-24	0.116735576426176	7.623141011505759e-05
1637	chr6	53545000	53550000	chr6	53790000	53795000	0.8500435155341161	0.000152849020379032	0.643863468741348	0.10789058808575601	0.0371882355368821	0.0885183662304801	0.00011586777680550701	0.344622249453927	0.00507276153155222
1638	chr20	18505000	18510000	chr20	18590000	18595000	0.9974313847438979	0.999901742470063	0.999999996902726	0.9999995993343241	0.999999798831693	0.999712204679195	0.00011586642798358799	0.00059529792860843	1.0
1639	chr5	134540000	134545000	chr5	134580000	134585000	1.0	1.0	0.999999999999898	1.0	1.0	0.9999999940913891	0.000115865050020075	0.763149170994943	0.7194299368119571
1640	chr8	52740000	52745000	chr8	52840000	52845000	2.01038723957958e-05	1.9349174456504397e-09	0.9659018670158009	3.2357679989359495e-23	3.93891020679343e-22	0.986983168356697	1.0	1.0	1.0
1641	chr1	28250000	28255000	chr1	28350000	28355000	2.0102510518129898e-05	0.00338140300552483	0.9999999378156931	0.0521085891178745	0.00103978075032789	0.999831319765327	0.0623614702650145	0.9999866663306801	0.9999876563424591
1642	chr19	13875000	13880000	chr19	14005000	14010000	2.93122650219355e-05	0.0369570070150623	0.557091764929755	1.17799573553287e-06	0.10234149560388099	0.33501705959836897	0.0246999349805069	0.0446622789198458	7.62223182190302e-05
1643	chr12	63390000	63395000	chr12	63665000	63670000	1.0	1.0	1.0	1.0	1.0	1.0	0.00011585433002666101	1.0	1.0
1644	chr2	70300000	70305000	chr2	70640000	70645000	2.0100469158875304e-05	0.0124337978883302	0.00095961161264264	1.21709275424276e-19	1.1250909118600198e-09	0.00493771481343611	0.923361215452037	2.6936289444096497e-07	4.761932061205071e-15
1645	chr6	12050000	12055000	chr6	13355000	13360000	1.0	1.0	1.0	0.780681423919109	1.0	1.0	0.000115850677982649	1.0	0.511451677483899
1646	chr2	135945000	135950000	chr2	136130000	136135000	0.9012146157782059	0.9579668909469341	5.76683339506145e-05	0.708456446394427	0.7950587878233141	5.06807534779507e-05	1.8091291565870198e-102	0.270976038207695	0.000417666886455527
1647	chr22	30355000	30360000	chr22	31285000	31290000	1.0	0.6918388573154179	1.0	1.0	1.0	0.763392244398499	1.0	8.08437095622032e-05	1.04204894803245e-05
1648	chr21	35220000	35225000	chr21	35275000	35280000	0.49382110678227703	0.00655878587133231	1.0	0.273606252022517	6.289846667975e-05	1.0	1.0	1.0	1.0
1649	chr14	34840000	34845000	chr14	34870000	34875000	0.999999999315975	0.37930716500329503	0.114946864345295	7.192204416842311e-17	7.27668736302102e-08	0.254939616162558	0.000115834713832675	1.0	1.0
1650	chr11	47425000	47430000	chr11	47575000	47580000	0.278824361201572	0.0419169118582211	0.00198693245790562	0.0681751420559654	0.0017643007907651	0.0310791291002466	0.00011583452726948899	0.0621174086647298	0.00269980697642296
1651	chr7	143315000	143320000	chr7	143380000	143385000	2.0096535120368104e-05	1.0981260118665699e-05	0.99999759601498	2.5035625563418302e-17	2.45879843307526e-22	0.9995989115048141	0.9999653070576731	1.0	1.0
1652	chr20	62385000	62390000	chr20	62640000	62645000	0.00434328861302044	0.291104604246307	0.20964446256558703	0.00371904377072979	6.28931165839387e-05	1.0	0.273801668230278	0.507657707722832	1.0
1653	chr9	89605000	89610000	chr9	89685000	89690000	2.00947683674502e-05	2.6532457959154198e-09	0.301555137040657	7.98969449095433e-20	6.96268530797117e-32	0.6104959405577739	0.9472957325970071	1.0	0.9999952162081981
1654	chr15	100725000	100730000	chr15	100870000	100875000	0.0024450896768030803	0.000150055684310555	1.0	6.62543235005993e-05	0.00035421259384327996	1.0	1.0	1.0	1.0
1655	chr3	190100000	190105000	chr3	190205000	190210000	0.999999980121254	1.0	0.7732301050921979	0.999999978312438	0.999999934482161	0.56844104715345	0.00011581915499755901	1.0	1.0
1656	chr14	23005000	23010000	chr14	23300000	23305000	0.516204486905212	0.9778689684854621	0.437110858138585	0.0559862465703777	0.23281882203380602	0.12485565191266698	0.00011581841671361498	0.150724211832694	0.3639024306380829
1657	chr5	180815000	180820000	chr5	180860000	180865000	0.9984239920171442	0.9999999398836841	0.569212089884723	0.9999998968618751	0.999925534628879	0.33908556501370696	0.000199393217697933	0.00130442968119994	7.6199644591954e-05
1658	chr2	237915000	237920000	chr2	238060000	238065000	0.330174870625964	0.0931894871950726	0.999612137432535	0.319664153622305	0.161463698022799	0.9917063219794008	0.000115816229784467	0.0174330882215282	0.9999999996094749
1659	chr8	108070000	108075000	chr8	108245000	108250000	0.182885495693052	1.0	5.7656561474222705e-05	0.116488953479821	0.0223521383855643	5.56456344627453e-06	0.991021927420045	0.9977587939027821	0.9997789586817349
1660	chr2	18535000	18540000	chr2	19900000	19905000	0.271869818100302	0.23608110212397002	2.0285105572647897e-05	4.8364926741522294e-05	0.00817706810546031	0.0017751126612316399	0.217590030121535	8.08267452783102e-05	9.094483721644659e-06
1661	chr6	170125000	170130000	chr6	170290000	170295000	0.0948830944088474	0.0214867574887555	1.0	4.74772652424141e-06	6.288109002361589e-05	1.0	1.0	1.0	0.9894477793044629
1662	chr1	174755000	174760000	chr1	174995000	175000000	0.263094711064347	0.12329203113705302	0.00348353042100763	4.1539227795612603e-05	6.287687409675911e-05	0.0313361045429689	0.0158870829713374	0.803897935185357	0.9821524547827071
1663	chr1	198155000	198160000	chr1	198495000	198500000	2.00892769600913e-05	0.0496629751980995	0.825218337000657	1.49364219491952e-05	2.99083520879914e-05	1.0	0.698475379270736	1.0	0.8993436679055141
1664	chr10	6470000	6475000	chr10	6560000	6565000	0.977533784464972	1.0	0.985447388017182	0.9985763990494642	1.0	0.9820652500945659	0.997474710632563	8.081083494696421e-05	0.0351296743740983
1665	chr21	42590000	42595000	chr21	42780000	42785000	1.0	1.0	1.0	1.0	1.0	1.0	1.0	8.08043550561563e-05	0.886386994440485
1666	chr20	1615000	1620000	chr20	1675000	1680000	1.0	1.0	1.0	1.0	1.0	1.0	0.9999998469491459	8.07998593071626e-05	0.457060780282865
1667	chr8	22580000	22585000	chr8	22985000	22990000	2.0085515484963002e-05	7.73838408918689e-08	0.913176185899075	1.79585890129522e-05	0.0662005382475826	0.643263050655782	0.861612603346172	0.72530903120442	0.314297039230422
1668	chr19	54155000	54160000	chr19	55635000	55640000	0.44676938431685903	0.0201465379436046	0.0007358993088463611	0.233536372872551	0.219732971784936	0.44989273655945794	0.7920756963369929	8.07962590629457e-05	0.0688852012692941
1669	chr2	42100000	42105000	chr2	42570000	42575000	1.0	1.0	0.8326534482633442	0.662928540938881	1.0	0.071168681789431	0.0197817665325242	0.0213706601010164	7.6171999005683e-05
1670	chr3	112110000	112115000	chr3	112545000	112550000	0.902641319601175	1.0	5.76360326209063e-05	0.8002500642218359	0.7029892206357939	1.0	0.766434974493643	1.0	1.0
1671	chr12	54990000	54995000	chr12	55070000	55075000	0.801377027084904	1.0	0.28256132660290806	6.62275901591967e-05	1.0	1.0	1.6300085223002399e-18	6.50714398422966e-07	0.220711261776901
1672	chr6	34755000	34760000	chr6	36120000	36125000	1.0	1.0	1.0	0.8112669306338341	1.0	0.830711734115191	1.0	8.078996370964009e-05	0.00592641784277835
1673	chr2	20350000	20355000	chr2	20820000	20825000	0.316679248180235	0.8320900578573179	0.6254061290179891	0.268333672314003	0.159379917496509	0.337802556277148	0.0031333478269836602	8.0791089702028e-05	1.62092873391016e-05
1674	chr14	23985000	23990000	chr14	24090000	24095000	0.00824392898987168	0.0133439295110813	6.42193775963374e-22	6.622503837719329e-05	2.3778058228481398e-07	1.4040791115602902e-07	0.00045525020365800597	0.00197472686757935	0.0906594773682906
1675	chr15	87220000	87225000	chr15	87610000	87615000	0.151140473875721	0.8771200568004499	1.0	0.000619248594388015	6.28529557146605e-05	1.0	1.0	1.0	1.0
1676	chr20	22730000	22735000	chr20	23135000	23140000	0.00017373430599553302	1.0597553846921301e-07	1.0	0.00018005830390490501	6.28532012915426e-05	1.0	0.5557401156126949	1.0	1.0
1677	chr12	111400000	111405000	chr12	111595000	111600000	0.990224150050237	0.9849946584394741	0.00898060188367391	0.9291289162535401	0.987874346995621	3.76101414354555e-05	0.39038762285163103	0.159191880480953	0.251729582202207
1678	chr14	61475000	61480000	chr14	61555000	61560000	0.00149108361209033	0.999996729827466	2.10815755406714e-05	0.000248633441708307	0.07690381704084301	3.76070862357062e-05	0.20092291200808202	1.0	1.0
1679	chr11	32890000	32895000	chr11	33035000	33040000	0.917173512449466	0.280446669890222	5.76233782360621e-05	0.225616081728459	0.7919511549199109	0.00048621811857950994	0.0086587945214563	0.000481096137125859	0.000262044895314379
1680	chr9	84665000	84670000	chr9	84970000	84975000	2.0079552567691397e-05	7.6448579795709e-06	0.13765856487984	7.31858031013385e-07	5.77769475756305e-10	0.573904223049564	1.0	1.0	1.0
1681	chr7	33060000	33065000	chr7	33125000	33130000	0.997030492077581	0.999991980287021	0.84778165847467	0.9451481259747991	0.999307243329277	0.0310244607739687	0.00011574325242181202	0.0360220112482173	2.16099494767978e-08
1682	chr8	98835000	98840000	chr8	98940000	98945000	0.007330466130487391	0.10679043972831098	0.9793232385130809	6.62114117697202e-05	0.00128304320712571	0.9703261684151179	0.999999274155982	1.0	1.0
1683	chr1	168260000	168265000	chr1	169105000	169110000	0.0343218788038968	0.350644077720144	1.0	6.62107348667711e-05	0.634295752979996	1.0	1.0	1.0	1.0
1684	chr5	57675000	57680000	chr5	57835000	57840000	0.999999812846932	0.0171211314129684	1.0	0.00764993041586087	6.28415988691461e-05	1.0	0.7545319868159309	1.0	1.0
1685	chr3	125055000	125060000	chr3	125440000	125445000	0.156870342104333	2.10355882233615e-05	1.0	0.0644078852295769	0.000100988000920511	1.0	1.0	1.0	1.0
1686	chr2	101570000	101575000	chr2	101705000	101710000	1.0	1.0	0.0213883127934173	1.0	1.0	0.98930242339089	0.9999911063467941	0.0029723041680182103	7.61401039812737e-05
1687	chr11	95150000	95155000	chr11	95735000	95740000	2.0075865805700897e-05	0.0218242906428111	0.0007810194909693701	5.81656830194626e-07	3.8525838616153704e-07	0.0069906709654374895	3.77004727561155e-06	3.4949333652289297e-06	0.00721187545283118
1688	chr5	34540000	34545000	chr5	34615000	34620000	1.0	1.0	0.00614565415605928	1.0	1.0	3.75973740525414e-05	0.59309457215204	1.0	1.0
1689	chr12	52155000	52160000	chr12	52750000	52755000	5.332015343376489e-07	2.1032863580771e-05	0.7331548338924229	0.00109656690228933	2.13853790214982e-06	1.0	1.0	0.94740006797096	0.929806688315748
1690	chr18	49545000	49550000	chr18	49860000	49865000	0.11415305162533801	2.1030670474072197e-05	1.0	0.0157537909535669	9.93105385327842e-06	1.0	1.0	1.0	1.0
1691	chr10	87840000	87845000	chr10	88410000	88415000	2.00737724085227e-05	0.00116055284016384	0.0324110492244027	1.85517491819798e-06	0.10638721376115899	0.276035944477677	9.81018664884228e-05	1.0	1.0
1692	chr10	88990000	88995000	chr10	89415000	89420000	0.0523206879937548	0.312064752904718	0.568556429703027	6.61927521979219e-05	0.0929048672898665	0.8456410330441341	4.61834688437784e-07	0.622680227095729	0.167623435338905
1693	chr2	84980000	84985000	chr2	85325000	85330000	0.9804052828506741	0.999240950490292	0.8877649640835391	0.9981311618957249	0.9998751855626759	0.890710752463183	0.00011570708738801	0.991937710218986	0.9999999764588241
1694	chr19	39950000	39955000	chr19	40280000	40285000	1.0	0.9005063177585171	0.4319116298722929	1.0	1.0	0.585121967890663	0.00011569218995686899	0.844962548409442	0.28116717235654903
1695	chr2	27765000	27770000	chr2	28540000	28545000	0.874198927353018	2.1025332539175303e-05	1.0	0.000901083944352265	1.84992233678868e-09	1.0	1.0	0.659526598499989	1.0
1696	chr13	48475000	48480000	chr13	48590000	48595000	1.0	1.0	0.993526673191584	1.0	1.0	1.0	0.00011568626205087	1.0	1.0
1697	chr8	25365000	25370000	chr8	25385000	25390000	1.0	1.0	1.0	1.0	1.0	1.0	0.000115680170375077	0.976738144739317	1.0
1698	chr1	186865000	186870000	chr1	186885000	186890000	0.0290414978656027	0.999999906697012	0.9998579167303551	6.61722106719786e-05	0.9999999999977471	0.999999984078309	1.0	1.0	1.0
1699	chr12	65630000	65635000	chr12	65760000	65765000	0.0208236645806777	2.10217121654776e-05	1.0	0.21618013767857605	0.12915084160913498	1.0	1.0	1.0	1.0
1700	chr20	21300000	21305000	chr20	21560000	21565000	0.7593493811723561	0.9397651082160909	5.7587238771710204e-05	1.0	1.0	0.45876506892067603	2.1305685092280102e-06	0.998648949243342	0.997061567987657
1701	chr6	158865000	158870000	chr6	159760000	159765000	1.0	0.8608808371379308	0.493030112382764	0.616240699921766	0.3556633510768521	1.0	0.36968951652737997	8.07209846500377e-05	0.0659565343188376
1702	chr11	72825000	72830000	chr11	73325000	73330000	0.502562390065736	1.0	1.0	1.0	1.0	1.0	0.00011566537319276799	0.867454142521783	1.0
1703	chr9	33290000	33295000	chr9	33445000	33450000	0.359467842514037	0.0243062430817468	0.999616593019609	0.0162363048451895	0.0578314313235337	0.9903152392383521	0.00011566160632183798	3.50285860731834e-07	3.3796219055619704e-08
1704	chr18	31120000	31125000	chr18	31240000	31245000	0.999996219805792	0.9996123433487409	1.0	6.616563271335179e-05	0.999999999469253	1.0	0.9669945111917501	1.0	1.0
1705	chr12	57085000	57090000	chr12	57520000	57525000	0.0037080477789481203	0.0093515554622551	0.216378228626938	6.61639874164715e-05	0.33843047495427303	0.509096772655391	0.00487326293849318	0.00485961039075944	0.0665091210839817
1706	chr11	57665000	57670000	chr11	59560000	59565000	0.73561911728659	0.750311988601897	0.029613183857372	0.0566637527491583	0.172748675596495	0.74901674233412	0.0519306624378912	8.07103086784414e-05	0.0117935403978862
1707	chr15	74905000	74910000	chr15	75200000	75205000	0.00994283419453171	0.0211158968795126	0.34080569890751505	6.61574722432641e-05	0.00043004988940850095	0.997860104744961	0.290140888876514	0.00507778569792103	0.0014956680642736401
1708	chr2	19110000	19115000	chr2	19345000	19350000	0.577809381018452	0.467187481669178	1.0	0.7551367603888001	0.098170799267931	0.9168854615437141	0.00011564836412591699	1.0	0.9933247903715972
1709	chr12	93625000	93630000	chr12	94100000	94105000	6.24294748056835e-06	0.125306415584858	0.000948882097808732	5.15936303093971e-12	6.27940770266468e-05	0.165057017294846	0.17670804126166395	1.0	0.16386778408203698
1710	chr14	60090000	60095000	chr14	60185000	60190000	0.634143762473808	0.8088273674612281	0.0287003791326853	1.81622211056185e-07	0.36869998506006396	3.7572484558328004e-05	1.4787253137256598e-06	0.9999999923235379	0.9999999291872591
1711	chr4	158260000	158265000	chr4	158670000	158675000	0.5786564523982839	0.767426335233754	5.7574350843926503e-05	0.182721447360765	0.0320809480323995	0.0467747877633788	0.00195173756180402	1.0	1.0
1712	chr17	42150000	42155000	chr17	43385000	43390000	1.0	1.0	0.755367198837533	1.0	0.8585714067176141	0.32234570412923397	0.832320725926513	8.07017656069113e-05	0.0109821541148155
1713	chr1	154480000	154485000	chr1	154555000	154560000	0.9999321743887891	2.1015561828521102e-05	0.9992852454811	0.8347339416519279	5.86951842229884e-17	0.99592506620302	0.9764859923558059	0.9999999999975819	0.999999999999763
1714	chr11	102290000	102295000	chr11	102545000	102550000	1.0	1.0	0.000212383076922617	0.9932226372390771	1.0	0.82105197513883	0.00011563551192388501	0.986329519980458	1.0
1715	chr18	40920000	40925000	chr18	41070000	41075000	0.00106439706055235	0.172926259046916	1.0	6.61473930172959e-05	0.0107127304318892	1.0	0.8822025466974251	1.0	1.0
1716	chr2	64055000	64060000	chr2	64260000	64265000	0.998273705924014	0.967329845341803	1.0	6.614937134063929e-05	0.000188956189913852	1.0	0.10001022715643901	0.996987026600313	0.996717219111614
1717	chr11	70140000	70145000	chr11	70180000	70185000	1.0	2.10144079078082e-05	1.0	9.86763435310854e-05	4.40829166877944e-05	1.0	1.0	1.0	1.0
1718	chr11	108495000	108500000	chr11	108595000	108600000	0.9832237691826141	2.10116672474612e-05	1.0	0.0104343392800229	0.00045288301383440704	1.0	0.9999426501986909	1.46594695990994e-06	0.99999999996317
1719	chr1	159925000	159930000	chr1	160025000	160030000	0.0313377561448773	2.10129463018683e-05	0.00632998574708611	1.15499952944952e-08	0.0009196379237156689	0.7157411720309169	0.547076572370299	0.44341947777108404	0.986118850780574
1720	chr21	34885000	34890000	chr21	35590000	35595000	1.36803855561634e-06	2.10127407700898e-05	0.0290641659990902	8.665727440500289e-10	1.25200924471613e-10	0.5554715863102739	1.0	0.6803620013542641	0.8147522841032909
1721	chr7	46930000	46935000	chr7	47085000	47090000	0.17026461327955303	0.00040525833781112996	2.4378316594959195e-23	0.702348182361754	6.27869366861213e-05	4.3481125218056895e-17	1.0	1.0	1.0
1722	chr14	65300000	65305000	chr14	65370000	65375000	0.999985432073905	1.0	0.000856886258334143	0.982470428905272	1.0	3.75596134458706e-05	1.0	0.618515644325308	0.9999048349604129
1723	chr1	179125000	179130000	chr1	179150000	179155000	0.999999996300535	1.0	1.0	1.0	0.0330094528196569	1.0	0.00011560597546238899	0.0016538334812024901	1.0
1724	chr19	45000000	45005000	chr19	45070000	45075000	0.418310893095829	0.37100143729251706	0.306745194518892	0.0254609466183062	0.194109182076792	0.187474897963671	0.000115605259918696	0.372613906801522	0.00018897378545806498
1725	chr3	57595000	57600000	chr3	57755000	57760000	0.0401478383760923	2.10058699267219e-05	0.0248993326511407	3.14933177595153e-11	1.63608658232332e-10	0.15174372157707802	3.40888786747891e-20	2.84093817785713e-29	3.28009343063304e-34
1726	chr1	162895000	162900000	chr1	164770000	164775000	0.0040836158022399	0.784737326331098	1.0	0.00671796629332527	6.27695867525885e-05	1.0	1.0	1.0	1.0
1727	chr5	69090000	69095000	chr5	69270000	69275000	0.0579761588349448	0.8159775672384458	0.9714232099763911	6.612734828907061e-05	0.962337245673603	0.997675509794299	0.31047792193109697	0.999688155852743	0.9990530469753199
1728	chr1	59295000	59300000	chr1	59500000	59505000	2.0053333277142398e-05	0.9625426788239171	0.993323356397027	9.17577621738751e-07	0.21511718943806196	0.9117215929642359	0.997266971486594	0.9998456680210309	0.9999133286439499
1729	chr6	73520000	73525000	chr6	75220000	75225000	0.38088479150645793	1.0	5.7548422248895495e-05	0.7535187430010558	0.7381112566321669	0.8029315572794542	0.82678508618082	0.8991477594775	0.144947716099333
1730	chr5	43015000	43020000	chr5	43310000	43315000	0.886848165950067	0.6224922498379329	0.6341036577295761	0.011754300076868	6.2762290355491e-05	0.8678781466022191	0.00150620846964494	0.000257525037433541	6.719867734828221e-07
1731	chr2	1595000	1600000	chr2	1700000	1705000	0.9029524588764599	0.00490244198335148	1.0	0.998956159729217	6.27604240533548e-05	1.0	1.0	1.0	0.9485710896339409
1732	chr10	101670000	101675000	chr10	101700000	101705000	1.0	1.0	0.9999999999629301	1.0	1.0	0.9999831833525961	0.000115581961270323	1.0	1.0
1733	chr11	23785000	23790000	chr11	24385000	24390000	1.0	1.0	5.7545233432276505e-05	1.0	1.0	1.05418164463102e-05	1.0	1.0	1.0
1734	chr5	93945000	93950000	chr5	94845000	94850000	1.0	1.0	5.7545288295209305e-05	1.0	1.0	0.31942490323033	1.0	1.0	1.0
1735	chr9	116150000	116155000	chr9	116570000	116575000	0.49049304431022794	0.0062458628480251	1.0	6.611578602665601e-05	0.35316573062127	1.0	1.0	1.0	1.0
1736	chr8	143245000	143250000	chr8	143280000	143285000	0.0127203611861762	0.309248234061982	0.374736690823249	6.61139301443411e-05	0.11538908531276401	0.664537234645562	9.4809669221412e-05	0.0143167001769128	0.0239825293307904
1737	chr3	64250000	64255000	chr3	64415000	64420000	1.0	1.0	1.0	1.0	1.0	1.0	0.00011557010462755901	1.0	1.0
1738	chr9	89480000	89485000	chr9	89540000	89545000	1.0	1.0	0.999999992954585	1.0	1.0	0.9987519920271359	0.717075379230376	0.6269306877819399	7.60404929870689e-05
1739	chr11	72025000	72030000	chr11	72110000	72115000	0.129480854054723	0.999999998501458	0.0120974886569491	0.00102737987357899	0.00017288208881056498	0.00179852701761343	0.000115567915792052	0.0366103642036803	3.36621189356775e-05
1740	chr1	237270000	237275000	chr1	237335000	237340000	1.0	1.0	5.75362843091933e-05	1.0	1.0	0.00490887949176385	1.0	1.0	1.0
1741	chr4	103195000	103200000	chr4	103505000	103510000	0.802827453026754	1.0	5.7535057509403195e-05	0.232101957608232	1.0	0.0525246613336377	0.6599724162666379	1.0	1.0
1742	chr9	4495000	4500000	chr9	4665000	4670000	1.0	1.0	1.0	1.0	1.0	1.0	0.00011556179713278301	0.9942986507847721	0.9999999999999641
1743	chr15	95900000	95905000	chr15	96260000	96265000	0.8483906152662641	0.686012753149369	1.0	1.0	0.19156784714541603	1.0	0.000115561385642961	1.0	1.0
1744	chr5	111835000	111840000	chr5	112145000	112150000	1.0	1.0	5.7527909345063706e-05	1.0	1.0	0.0673773110418779	1.7947898919366099e-10	1.0	1.0
1745	chr14	69615000	69620000	chr14	70805000	70810000	0.0912300019655447	0.402591463026677	1.0	0.28126820711970196	0.42003962659324295	1.0	0.000115548476840171	0.0767757691822103	0.594049826561589
1746	chr20	62405000	62410000	chr20	62490000	62495000	2.00459167311836e-05	6.47890388075449e-06	0.999985855724494	7.342417407758141e-11	3.39875466850965e-09	0.971443203222425	0.517431201969878	0.998694649027486	1.0
1747	chr18	35455000	35460000	chr18	35515000	35520000	0.0268178244871633	0.0282147697612691	1.0	1.66127585996889e-05	6.2741794849168e-05	1.0	0.8186611186512179	1.0	1.0
1748	chr20	10740000	10745000	chr20	11175000	11180000	0.630984111387241	0.358155936797892	1.0	1.6005894909420499e-06	6.27404307365019e-05	1.0	0.564299980744645	1.0	1.0
1749	chr2	7940000	7945000	chr2	8510000	8515000	1.0	1.0	0.986725416063962	1.0	1.0	0.8556639621298079	0.00011554044565973601	1.0	1.0
1750	chr18	40865000	40870000	chr18	41375000	41380000	0.15826736384876902	0.831629238437438	1.0	2.38105228382232e-07	6.273721414093771e-05	1.0	1.0	1.0	1.0
1751	chr6	150485000	150490000	chr6	150635000	150640000	0.9618950355874871	1.0	0.9998770266476039	1.0	0.988653411489193	0.986026654145695	0.00011553597579043799	1.0	1.0
1752	chr16	30455000	30460000	chr16	30605000	30610000	0.9996392631785259	0.9999488449538709	1.16151521317491e-11	0.9907034080980099	0.999800143913868	3.75352349083405e-05	0.00650785589393654	0.6720808853323111	0.0881002900979967
1753	chr12	95070000	95075000	chr12	95215000	95220000	0.15627009693114802	0.665505633789604	0.298794354269748	0.00287535451967932	0.000494090578445562	0.92181031931986	0.298668518619158	1.2746747010384801e-05	7.600830926185409e-05
1754	chr20	62145000	62150000	chr20	62180000	62185000	0.00499242613020774	0.007241253900009641	0.821822391229559	1.38164152072933e-06	0.00033032859756358397	0.15867591480363	2.05068343219108e-08	0.00873629968280963	7.600832173500921e-05
1755	chr12	47215000	47220000	chr12	47275000	47280000	0.999999999950175	0.999999999999848	0.9999998689801809	1.0	1.0	0.9982761649847031	0.9999999993708659	8.06171918500458e-05	0.00305569464469373
1756	chr17	28805000	28810000	chr17	28895000	28900000	0.000260836810996737	2.09884334248939e-05	1.0	2.95419344802519e-06	0.00760708475896765	0.999999997049063	3.63539272882492e-07	0.0664564428007678	0.0037013378994163
1757	chr3	14265000	14270000	chr3	14325000	14330000	0.0020885121221059398	0.110389251111834	0.9999999901115191	3.53933510667784e-09	6.271853361412391e-05	0.9922053969241941	0.9998040376765351	1.0	1.0
1758	chr22	38705000	38710000	chr22	38745000	38750000	0.9999923514322409	0.9937134801568029	5.75038750714955e-05	0.999423068054927	0.08172300588015201	0.8289808091791371	0.0169431576087156	0.0602030190965667	0.0391508325189547
1759	chr1	89765000	89770000	chr1	89995000	90000000	1.17442758557765e-05	0.7359613261921769	0.602474928026577	1.5866500379345698e-07	3.0451705144836402e-05	0.826872993814705	0.00037332664389547405	0.660019697612568	7.59932610507205e-05
1760	chr15	36940000	36945000	chr15	37015000	37020000	1.0	1.0	1.0	1.0	1.0	1.0	0.000115490842939176	1.0	1.0
1761	chr8	119870000	119875000	chr8	119980000	119985000	1.0	1.0	0.811983915378634	1.0	1.0	0.682396025274588	0.000713656949595978	8.06036354583153e-05	2.27000464854635e-07
1762	chr12	110545000	110550000	chr12	110575000	110580000	0.0904721794177947	2.0984430171379103e-05	0.9999999945961509	2.5233405708892102e-14	1.1564325200945399e-10	0.9999998827558921	8.51517605520186e-09	1.0	1.0
1763	chr1	185155000	185160000	chr1	185335000	185340000	0.99999912914262	0.997650828446821	0.999988666976645	0.999999933040621	0.999998982522053	0.9999638001890941	0.000115483739125691	0.0378126842441543	0.00164982717811705
1764	chr8	38220000	38225000	chr8	38355000	38360000	1.0	1.0	5.7496649799759105e-05	1.0	1.0	0.965584396426264	1.0	0.9999999999597329	0.999999999999817
1765	chr12	108625000	108630000	chr12	108815000	108820000	2.0034108639518e-05	0.8729058372647281	0.5967756510943261	0.00120596519399513	0.9892949046053109	0.9758226809506669	0.9999999978722399	0.999990955736813	0.9996275533329371
1766	chr15	58460000	58465000	chr15	58745000	58750000	0.000836329558096774	2.0981330252614e-05	0.9224383614822601	0.0159739148461977	0.0160318059708247	1.0	0.133006907612866	0.7095019458570041	0.9947298739611881
1767	chr11	3850000	3855000	chr11	4045000	4050000	0.6698329519767839	0.357555880083968	3.84711310325457e-12	1.4520899947245902e-09	2.3592390956858804e-09	0.7065029454544158	0.0616511961403503	0.0027012011139850006	7.59805026834437e-05
1768	chr8	109595000	109600000	chr8	109620000	109625000	0.00223659132892008	2.09802527229754e-05	1.0	1.42139325418584e-07	2.95327707825028e-06	0.9959933165725758	0.999999999999975	1.0	1.0
1769	chr4	77815000	77820000	chr4	78775000	78780000	0.6798139416560529	0.320637168431435	0.37450827821091703	0.0242483404468743	1.0	0.314976063589658	1.0	8.05884973864539e-05	6.7633013119536595e-06
1770	chr10	124100000	124105000	chr10	124150000	124155000	0.496490871625455	0.00150032906527545	0.61097029730096	6.605434392135029e-05	0.0442444118403355	0.7045782785799241	0.9998342982921908	1.0	1.0
1771	chr8	37195000	37200000	chr8	37310000	37315000	1.0	1.0	0.9999999999936201	1.0	1.0	3.75146871020827e-05	1.0	1.0	1.0
1772	chr5	139635000	139640000	chr5	139960000	139965000	0.9506568364880079	1.0	1.0	1.0	1.0	1.0	0.000115463584453524	1.0	1.0
1773	chr4	98925000	98930000	chr4	98965000	98970000	8.56069405205062e-05	0.00377482716878905	0.9999999999473991	6.60512145595281e-05	0.0280083236208719	0.00423853572293464	0.9999999320141031	0.999999999999976	1.0
1774	chr12	53695000	53700000	chr12	54205000	54210000	0.000181098229919523	2.0974912674947102e-05	1.0	0.000170977629540261	4.0431889017570704e-07	1.0	1.0	1.0	1.0
1775	chr17	57255000	57260000	chr17	57370000	57375000	8.441957273481321e-10	2.0976193444655802e-05	0.0561890156744263	3.22272064123245e-19	9.534560544576179e-11	0.193583265975005	2.37411741901959e-15	0.9999999999888021	1.0
1776	chr2	108925000	108930000	chr2	109030000	109035000	0.7069638524058001	0.978332476330027	1.0	0.9948398285238381	0.973916845074927	1.0	0.641187126217918	8.05763799544697e-05	0.00154965406506404
1777	chr16	61790000	61795000	chr16	62020000	62025000	1.0	0.20657365442618203	1.0	0.975587229949937	6.269274711530899e-05	1.0	1.0	1.0	1.0
1778	chr1	234475000	234480000	chr1	235050000	235055000	2.00291105364603e-05	0.0216348224772635	3.82162495083794e-06	0.136442292504893	0.0183941011070087	0.00581306598119017	0.175120912064197	0.9523874162114979	0.98091490214829
1779	chr11	118215000	118220000	chr11	118355000	118360000	0.9978013327905341	0.9691181810547379	0.00900187166986984	0.812155601771197	0.773131398917951	3.75088530221161e-05	2.57387401590854e-08	0.0185938593049442	0.26245501435494
1780	chr21	42200000	42205000	chr21	42235000	42240000	0.9990876400139391	0.184923824431052	0.0135986284920064	0.0980996011297647	0.0073366800572262905	3.26263616377706e-05	1.0	4.21952200705911e-12	7.59558847462856e-05
1781	chr3	126475000	126480000	chr3	127545000	127550000	0.7124198692822479	0.150964826739676	0.0655586478366202	0.143237351554705	0.405322550384339	0.00204407379477544	1.0	8.05609349683774e-05	0.0286352322935943
1782	chr10	88090000	88095000	chr10	88250000	88255000	0.0338665996726848	0.0500859381348512	0.997597924225229	6.603788330304771e-05	0.0993269437161251	1.0	0.9997622082017951	1.0	0.994158778206859
1783	chr6	3125000	3130000	chr6	4015000	4020000	1.0	1.0	0.457306861557482	0.32942806320049894	0.14149402711362302	0.16873205276005998	0.0372964435732779	8.05562399585174e-05	0.08263570296686099
1784	chr7	23240000	23245000	chr7	23530000	23535000	0.48720356018902294	0.501025608452735	0.7733519421579429	6.60347538282432e-05	0.00017715978631245802	0.858030401465259	0.349917718887292	0.994569687239835	0.99796152866209
1785	chr3	138185000	138190000	chr3	138390000	138395000	0.00991845346304834	0.520789954369175	0.692048700314261	1.70847104187571e-07	6.26774945261176e-05	0.872857734919527	0.9994397997466691	0.999827309006657	0.9994532256815699
1786	chr8	128100000	128105000	chr8	128685000	128690000	1.0	1.0	5.7466710837792005e-05	1.0	1.0	0.737556779037769	0.7939871896852242	1.0	1.0
1787	chr11	128690000	128695000	chr11	128725000	128730000	1.0	1.0	1.0	1.0	1.0	1.0	0.0018820956481164	8.05480324343743e-05	0.146262722236323
1788	chr8	108890000	108895000	chr8	109330000	109335000	0.31108060879741495	0.18930804080197502	5.74596969457461e-05	0.00132088473917394	0.18086306969364396	0.021226890090134	1.59778593313427e-08	0.5905337611280289	0.910388182771937
1789	chr13	72975000	72980000	chr13	73700000	73705000	0.275655185158661	0.8244445855415771	5.745998059083829e-05	0.340272301041619	0.8480661352733959	0.254490004173811	1.0	0.29000502888998697	0.54531588739189
1790	chr5	151150000	151155000	chr5	151755000	151760000	0.9351799249763809	0.7197563050707808	0.0695607575698435	1.0	1.0	0.126792935479041	8.84745742308724e-08	0.0405924478031329	7.59302323439928e-05
1791	chr7	106285000	106290000	chr7	107740000	107745000	0.158120565773996	0.0460573012195926	1.0	0.43088894910274395	0.40602189130034705	0.18547812756035298	0.000115407330614911	0.000259343443453452	1.12777413960484e-05
1792	chr16	2215000	2220000	chr16	2485000	2490000	0.9230310774896149	0.9952924603928891	1.3066694217410901e-05	0.961575871510528	0.9414364678493421	0.43712899592617793	0.000115402907613198	0.0221590493832787	0.517334282481863
1793	chr6	113500000	113505000	chr6	113855000	113860000	0.000130647967789249	0.0805980329093208	1.0	6.601403750516179e-05	0.0182308876387621	1.0	0.0234459235013169	1.0	1.0
1794	chr2	219495000	219500000	chr2	219685000	219690000	0.0105380389541512	0.000194843170220252	0.9995395674285009	8.08514996324157e-07	6.26548747704144e-05	0.986624172267847	1.75326645825238e-08	0.137068623895233	0.29769466375962605
1795	chr2	177390000	177395000	chr2	177420000	177425000	0.44653746665064903	0.0150749571203515	5.74457746431177e-05	0.397715151105373	0.29031783775334	0.0370685779683257	0.9999999957101651	0.9999999972270809	0.999999999999994
1796	chr19	51985000	51990000	chr19	52265000	52270000	0.0800125806353826	0.0009239685617586869	0.819860273707168	0.0105399731279278	0.00117214914919063	1.0	0.000656669833846752	0.530225927167147	7.591424675190419e-05
1797	chr7	44580000	44585000	chr7	44910000	44915000	0.16116089264989403	0.592445371784176	0.6175444559445121	0.42302908989170596	0.0353549722701684	0.980980272069063	0.00011537874886542299	0.0940711711067617	2.39343355866312e-08
1798	chr18	55300000	55305000	chr18	55515000	55520000	1.0	1.0	1.68651393784919e-07	1.0	1.0	3.74855500733671e-05	1.0	1.0	1.0
1799	chr11	64810000	64815000	chr11	65065000	65070000	0.948611309536313	0.999416637332015	0.00521017419925654	0.9818828778868991	0.983267246525093	0.79575813631274	0.00011536914267823401	0.9997887468662808	0.9957583745503651
1800	chr1	182455000	182460000	chr1	182615000	182620000	0.91150266580194	1.0	0.9999600548066478	0.999837982484475	0.9953380728515209	3.7480353575361894e-05	0.99999999999275	1.0	1.0
1801	chr6	139370000	139375000	chr6	139840000	139845000	2.0013230565362697e-05	0.16594155132723198	0.6260494608760339	3.97119919414083e-08	0.00145999519817759	0.0692278317570157	8.99944197958493e-30	0.966477707052481	1.0
1802	chr2	226410000	226415000	chr2	226750000	226755000	2.0013211310056e-05	0.825190551942166	1.0	3.49739699818607e-05	0.0270615623444546	1.0	1.0	1.0	1.0
1803	chr4	180490000	180495000	chr4	180650000	180655000	1.0	1.0	1.0	1.0	1.0	1.0	0.000115359577326877	1.0	1.0
1804	chr19	36525000	36530000	chr19	36600000	36605000	0.786860897815947	0.9648148319795992	1.0	0.43938342325030794	0.56264273459167	1.0	0.9996134394333901	8.050150855081991e-05	0.0501247759381211
1805	chr5	172770000	172775000	chr5	172850000	172855000	0.998808576552946	0.999988061251886	0.9491462408607121	0.9999639827054619	0.9999852224718391	0.00445631771493747	0.0149082994504057	8.0502095364176e-05	0.585706454551422
1806	chr12	42755000	42760000	chr12	42790000	42795000	0.00733768671880473	0.999998088730076	1.0	0.000900993493827282	6.263571982423521e-05	1.0	1.0	1.0	1.0
1807	chr6	154730000	154735000	chr6	155310000	155315000	0.666765464227558	0.0377052160530228	0.0029752720474446	6.59875804657656e-05	0.0053195811137642	0.122010477550487	0.132446036069016	5.9314419304826796e-05	0.0510551788034322
1808	chr7	7180000	7185000	chr7	7255000	7260000	0.00841131661025632	0.9987884135581819	0.999884101746909	3.80499947544116e-05	0.999732973605282	2.7410260284371103e-05	1.3283882048066799e-46	6.17105876954531e-11	7.58889520435046e-05
1809	chr9	98085000	98090000	chr9	98255000	98260000	0.9751194845930341	0.209163283194351	8.91372289820879e-09	0.802292527992321	0.9814596779649721	1.76504375871744e-05	0.00011535168254063898	0.000604483191584667	0.268942005819166
1810	chr5	132290000	132295000	chr5	132375000	132380000	2.0010170975583802e-05	0.0540877337499981	0.999992650448193	4.07632356036801e-06	0.000111098559271332	0.994120536024037	0.0199280248270419	1.0	0.999995191453322
1811	chr11	10800000	10805000	chr11	12195000	12200000	1.0	1.0	1.0	1.0	1.0	1.0	0.7019030814312491	0.42945549610018996	7.58797119428393e-05
1812	chr21	44335000	44340000	chr21	44870000	44875000	0.0602096349378098	0.796821676323158	0.8022322974988442	0.000860248686314596	0.0793976940999442	0.387805358820755	0.011441144642063	0.0216823230825927	7.58767501064059e-05
1813	chr10	49180000	49185000	chr10	49535000	49540000	0.8301350751685458	0.251220623027675	0.0037412654900098	0.702302637843261	1.0	0.0046084764908231	0.000115338488885102	0.996097929409688	1.0
1814	chr14	68245000	68250000	chr14	68575000	68580000	5.431057481026809e-08	2.09525771004327e-05	1.0	1.88874740104878e-07	4.32484812191702e-08	1.0	0.996221338670229	1.0	1.0
1815	chr7	70295000	70300000	chr7	70705000	70710000	0.967083553445575	0.539160232444911	1.0	6.597560960084821e-05	0.00279311067451045	1.0	0.9944400586314329	1.0	1.0
1816	chr5	132455000	132460000	chr5	134370000	134375000	0.40722113853031205	0.7507376410216551	0.762291454604011	1.0	0.0663730133613849	1.0	0.8225867399968461	0.00018727364782831002	7.586851115839309e-05
1817	chr11	121445000	121450000	chr11	122695000	122700000	1.0	1.0	1.0	1.0	1.0	1.0	1.0	8.047456834007929e-05	0.0107543617724987
1818	chr20	50495000	50500000	chr20	50560000	50565000	0.0261799592309948	0.326982612814032	0.75914214419966	6.59669884097894e-05	0.21578333404179997	0.46592419116485706	0.999999999989592	1.0	1.0
1819	chr15	49460000	49465000	chr15	50000000	50005000	1.0	1.0	5.74102061192755e-05	1.0	1.0	0.0115669400209486	1.0	1.0	1.0
1820	chr16	1350000	1355000	chr16	1780000	1785000	0.0991976072793359	0.0010619117096022	3.9640413910008203e-07	0.15767715210887803	6.261293557057979e-05	0.00264563699968674	0.5656402084514821	0.0550491931941818	0.0025597395920752
1821	chr18	12740000	12745000	chr18	12935000	12940000	1.0	0.0319376415211755	1.0	0.0106518474437173	6.26131397608978e-05	1.0	1.0	1.0	1.0
1822	chr12	67485000	67490000	chr12	67980000	67985000	0.58212655672433	2.0945532011626698e-05	1.0	0.0766482095883803	0.0345681272150321	1.0	0.7840743992006791	1.0	0.637518135979278
1823	chr1	187265000	187270000	chr1	188025000	188030000	1.0	1.0	5.7399025269293e-05	1.0	1.0	0.17212963328110698	1.0	1.0	1.0
1824	chr1	154975000	154980000	chr1	155075000	155080000	0.0424266604885181	0.691402412391077	5.73990877033604e-05	0.00563445576494235	0.353993775075248	0.116992628262146	0.49488302321464	0.784918370359752	0.8701865016140551
1825	chr17	62700000	62705000	chr17	62815000	62820000	0.0756431294937358	2.0943061099580103e-05	0.997593384587408	9.251951153353721e-10	1.3268780844624697e-07	1.0	1.0	1.0	1.0
1826	chr7	99495000	99500000	chr7	100080000	100085000	0.0769139230937306	0.000761868315501672	0.00063437854292055	0.00241951483518048	3.3316551240325396e-09	0.26371135623737696	0.14065334346377098	2.95965993108191e-06	7.583983923136079e-05
1827	chr4	113385000	113390000	chr4	113465000	113470000	0.9644023108518399	0.0252483202023221	1.0	6.59438422592094e-05	0.00885420789209746	0.9916355643114029	1.0	1.0	1.0
1828	chr6	158820000	158825000	chr6	158845000	158850000	1.99962333212972e-05	0.13057593976003998	0.457282055386805	3.0185698300951e-06	1.25204944586286e-06	0.51046767887801	0.0156092680425922	0.000778556229795135	6.400982503826821e-08
1829	chr7	17105000	17110000	chr7	17300000	17305000	0.9997390236360391	0.0803343097672797	0.951586749804803	6.594191519287111e-05	0.0103758132025224	0.805342563429025	0.8018090413971328	1.0	0.9598097725420991
1830	chr5	159425000	159430000	chr5	160450000	160455000	1.0	1.0	0.9688124389361079	1.0	1.0	0.864951444914735	0.000115273436967134	1.0	1.0
1831	chr15	64890000	64895000	chr15	65790000	65795000	0.854920877882393	0.835669216560457	0.981669219200299	0.677441006681605	1.0	0.6803771031527328	0.000115270596534019	0.126468712802052	0.927577131765215
1832	chr14	65335000	65340000	chr14	65410000	65415000	0.9999999794426421	0.615738296631838	0.8649258780821429	0.125198222890584	6.25835948120901e-05	0.0979450061981439	0.18560097389706898	0.636702624693606	0.999999999999777
1833	chr22	17080000	17085000	chr22	17170000	17175000	1.9992351194601897e-05	0.000442599033967074	2.8720829351391303e-09	2.4625779455283102e-05	1.70550469405357e-08	0.00388236174885574	0.0035248293318657603	1.77965016209674e-09	0.0278037817920744
1834	chr8	42155000	42160000	chr8	42270000	42275000	0.0179711815454672	0.00032443791660736	0.0171120200115956	5.0409508869421994e-05	6.25782928419156e-05	0.000735718309210853	1.9285355229092697e-15	7.926207278317719e-05	0.048238966008842
1835	chr19	11580000	11585000	chr19	12140000	12145000	0.309818863651255	1.0	0.734423505701335	6.59304334382021e-05	0.9203860674683342	1.0	0.0735527505371609	0.899176135430452	0.35844197653468796
1836	chr2	98635000	98640000	chr2	99180000	99185000	0.41445892265836404	0.879200783269943	5.73758288558635e-05	0.7351303106624321	0.908207415858884	0.17734281595919502	1.15444657853197e-07	0.20924666242473997	4.89755342987735e-23
1837	chr3	39540000	39545000	chr3	39700000	39705000	1.0	1.0	5.7375084691903005e-05	1.0	1.0	0.0477297482196171	1.0	1.0	1.0
1838	chr6	78865000	78870000	chr6	79450000	79455000	0.8563884800752092	1.0	5.73761651757114e-05	0.31225960913592304	0.35593337449669005	1.0	0.0124945292683705	0.7416233068994069	1.0
1839	chr11	3375000	3380000	chr11	3420000	3425000	0.255419338478475	0.0639926934317248	0.0176404038087432	6.59272832871933e-05	1.85542864758088e-06	0.20179829092563	2.29779052585628e-18	1.5080419381586498e-08	3.0362504163334097e-06
1840	chr1	53885000	53890000	chr1	53955000	53960000	6.20153767887781e-06	2.09362906074474e-05	0.9443720619375842	3.0809324018180394e-26	3.1286077149547797e-18	0.958238104999324	1.3900227528853998e-14	0.999999999918167	0.99999999999804
1841	chr5	53320000	53325000	chr5	53365000	53370000	1.99901821364445e-05	0.9412407501048492	0.9866410358768779	0.000424540859046725	0.04476385598163901	1.0	1.0	1.0	1.0
1842	chr1	75725000	75730000	chr1	75785000	75790000	1.74498019468599e-15	0.0024208495222077897	5.73673458645104e-05	5.62287315997718e-41	3.5669471403735498e-34	7.928186865735759e-08	1.2071972797244897e-161	8.62591922541357e-16	4.30315285545912e-18
1843	chr2	37635000	37640000	chr2	37670000	37675000	0.9999999986404828	0.999999999997537	0.193152238778035	1.0	6.25674595137295e-05	0.9999999998350629	0.949646636040168	0.0111217335833845	0.00448488641951103
1844	chr2	86395000	86400000	chr2	86620000	86625000	0.00250756931262446	0.509895070916003	0.726822816512979	6.5915629482004e-05	0.471732587028119	0.757592606970641	0.9278390269467591	0.998478652146182	0.9999926778070279
1845	chr17	35805000	35810000	chr17	36480000	36485000	0.9388705085572929	1.0	5.73599398256432e-05	1.0	0.8311553355654729	0.32318376586743797	0.11796186188544	0.7069443039845009	0.9782513234078101
1846	chr1	183160000	183165000	chr1	183590000	183595000	0.000165727406915031	2.0928289393720498e-05	1.0	1.3412206924053798e-12	8.34801835498907e-13	1.0	0.932873539231771	1.0	1.0
1847	chr11	95790000	95795000	chr11	96340000	96345000	0.00034881878472997	2.09279818161902e-05	3.67274099113771e-07	2.09939517256465e-05	0.0006724486737201509	0.0105756466241396	5.69864778669057e-05	0.00371189278397775	0.00044601805148856104
1848	chr9	84780000	84785000	chr9	84950000	84955000	0.997869403902292	2.0931137291148397e-05	0.39802100754196	2.7414328917385e-05	0.00505955331057475	0.9990005863987149	6.91544843216397e-08	1.0	1.0
1849	chr2	232350000	232355000	chr2	232415000	232420000	0.15431208945217997	2.09298826640209e-05	1.0	0.00918020013577991	0.0698136113865562	1.0	1.0	1.0	1.0
1850	chr12	26125000	26130000	chr12	26225000	26230000	8.52147924977766e-05	0.0006726701772592129	1.0	6.59103507584653e-05	1.9357271825856303e-11	1.0	1.0	1.0	1.0
1851	chr1	183470000	183475000	chr1	183590000	183595000	0.538162734188138	0.459448510720736	1.72357742600341e-08	0.07210557112494399	0.0708779248000892	3.74392554304182e-05	0.0522605512010043	0.40341149030787	0.0297868212223756
1852	chr8	29545000	29550000	chr8	29955000	29960000	1.0	0.993135511661641	1.0	0.9522539091165381	0.9795172612758921	1.0	0.00011522893461923899	1.0	1.0
1853	chr13	21050000	21055000	chr13	21140000	21145000	0.999497337223302	0.9953219838165991	0.9999631173813041	0.9999772619446351	0.9936343347222559	0.9995364389718621	0.00011522804179863899	0.9999999997668431	0.9999999795267199
1854	chr5	132635000	132640000	chr5	132825000	132830000	0.6191739722123261	0.9622671020492859	1.2188658454488199e-05	1.0	1.0	3.7437151593812394e-05	0.0951598384346989	1.0	1.0
1855	chr3	64995000	65000000	chr3	65200000	65205000	1.0	1.0	5.7355771167597704e-05	1.0	1.0	0.1333125490938	1.0	1.0	1.0
1856	chr6	42890000	42895000	chr6	43180000	43185000	0.0123083873892928	0.42594871252853705	0.346608031459755	0.000914774160262717	6.25558067087427e-05	0.37690346905409905	0.0879560361055822	3.22641179410932e-06	8.290225536880608e-05
1857	chr19	17420000	17425000	chr19	17450000	17455000	0.00919381819431312	0.03213098968103	1.0	0.00588501453749715	6.25537908857145e-05	1.0	0.9999999999970379	1.0	1.0
1858	chr12	96030000	96035000	chr12	96485000	96490000	0.0011550134323145699	0.086365819914512	0.603894921351224	6.590432039624561e-05	0.000407768341554473	0.801440076106301	0.0632062220313266	0.0038622629729127703	0.00100310891022815
1859	chr8	127915000	127920000	chr8	128655000	128660000	1.0	1.0	0.9399602224792659	1.0	1.0	0.543227681716825	1.0	8.040339266029899e-05	0.0611628349174455
1860	chr2	70340000	70345000	chr2	70570000	70575000	1.9983141822248398e-05	9.614686281965459e-05	1.0	1.4242182744530301e-13	1.0247198303202099e-07	1.0	1.0	1.0	1.0
1861	chr13	39500000	39505000	chr13	39600000	39605000	1.99816944956337e-05	0.7284284683618849	0.999974639501783	2.2781283175158e-16	3.36317243929633e-13	0.999997460137484	0.985781252765328	1.0	1.0
1862	chr11	14500000	14505000	chr11	14785000	14790000	0.975775432655032	0.6886032036753659	0.9681153427540942	1.0	0.977062789827628	0.9881415116519371	1.0	8.039434627321021e-05	0.19065209956986603
1863	chr16	70345000	70350000	chr16	71805000	71810000	0.7819178083739731	0.7823226605194791	0.333902404151815	0.252919417733513	0.809247228261597	0.8074527172385021	0.47683799575153296	8.03960544480981e-05	0.0556425029419868
1864	chr6	79970000	79975000	chr6	80105000	80110000	1.0	0.862139509343114	5.7348441393510305e-05	0.622493268054094	1.0	1.0	0.637420785564286	1.0	1.0
1865	chr1	93345000	93350000	chr1	93840000	93845000	0.000578845199570675	0.000145010092742374	5.3660963854100704e-05	0.014924503824355	3.04776545777567e-08	3.76942775138423e-11	0.00011520760570840701	0.000245202305902756	5.28618466396393e-05
1866	chr10	31315000	31320000	chr10	31485000	31490000	0.180803587821876	0.9979770552264521	0.737704761217192	0.8935073356794692	0.8503121636158371	0.591759611785234	0.00011520801447258799	0.990080096402502	0.9996665287801708
1867	chr6	139370000	139375000	chr6	140365000	140370000	0.849508904503545	0.228847094763113	0.843012847255329	6.589133941980411e-05	0.0347696132861512	1.0	0.00557252057839362	1.0	1.0
1868	chr7	1565000	1570000	chr7	2400000	2405000	2.71502622220684e-09	0.000878469983771621	0.0038676028341168103	7.88607692105837e-12	7.04640539719628e-08	1.27483498723044e-07	0.0112761900701517	0.000604238860258275	7.577786735863441e-05
1869	chr1	20505000	20510000	chr1	21440000	21445000	1.0	0.7229168365769051	1.0	0.7101099787063241	0.7340734618659301	0.704317560597229	1.0	0.7555091157924059	7.57726299606093e-05
1870	chr11	59200000	59205000	chr11	59615000	59620000	0.426764355749692	1.0	0.9565439258154291	0.981677484408852	1.0	1.0	0.00011518830772714599	0.9952567603690429	1.0
1871	chr5	180915000	180920000	chr5	181050000	181055000	1.0	1.0	1.0	1.0	1.0	1.0	0.00011518480782083701	1.0	1.0
1872	chr17	44070000	44075000	chr17	44895000	44900000	0.7293570930388059	1.0	0.30242998406300703	0.640575742119464	0.9344587874812779	0.9169796967849051	0.29481686252660605	8.037269324304359e-05	0.0461519240871424
1873	chr3	142575000	142580000	chr3	142720000	142725000	0.9894814606147221	0.000682268704062564	0.9789980623509019	0.9580168307129828	8.52057303650139e-09	1.0	0.955193235870232	0.0005806385354230009	7.576729053304259e-05
1874	chr9	122155000	122160000	chr9	122275000	122280000	0.9994023683575699	0.9999996398098059	0.9998627945294821	6.58815358264653e-05	0.999999145152295	0.997384821177375	0.988378451524703	0.999999971008044	0.999999992088394
1875	chr8	93875000	93880000	chr8	93940000	93945000	0.0172014546712295	2.0914514909862198e-05	1.0	1.57319742412342e-06	0.00304338462414029	1.0	1.0	1.0	1.0
1876	chr21	38650000	38655000	chr21	39180000	39185000	0.94876650036546	2.09146161251795e-05	0.9029080458416631	0.300921550366251	0.00876452145096876	0.9068353446712869	0.865377287757996	1.0	1.0
1877	chr12	49085000	49090000	chr12	49110000	49115000	0.999999988107263	0.9999999887441858	5.7331737824590504e-05	0.999999999999989	0.999999712180536	0.0515292247742343	0.999999999999987	1.0	1.0
1878	chr2	64050000	64055000	chr2	64475000	64480000	1.0	1.0	1.0	1.0	6.252443459865122e-05	1.0	0.0491822645094261	0.58886194252613	0.585686863733543
1879	chr17	66240000	66245000	chr17	66710000	66715000	1.0	0.807241158561078	0.22050005023568697	1.0	0.822845734639047	0.9590715104813671	0.000115170891471079	1.0	0.904788083181145
1880	chr15	67905000	67910000	chr15	67945000	67950000	0.9999088095823571	0.9999885891974141	1.0	1.0	0.99999945045096	1.0	0.00011516669532377199	1.0	1.0
1881	chr5	108745000	108750000	chr5	109475000	109480000	0.105114507943818	0.297790369400437	0.139948929203424	0.0206126639773873	6.25178960498974e-05	0.44939105908057103	0.5945232633238621	0.8888117323867031	0.773581836222299
1882	chr1	200305000	200310000	chr1	200350000	200355000	0.989440762304326	1.0	1.0	0.6943913872272099	0.999988592350485	1.0	0.00011515991042672099	0.999999926044978	0.999939792393157
1883	chr15	43770000	43775000	chr15	43790000	43795000	0.567078944795521	0.999999999999221	1.0	0.13576269549373401	0.00285940553993065	1.0	0.000115158549233248	1.0	1.0
1884	chr9	35075000	35080000	chr9	35605000	35610000	1.9970466354463002e-05	2.65723775199651e-05	0.00071802727142731	0.8684401718600879	0.0043257722429068295	0.482213491615871	0.0404988493318924	0.674034169901539	0.42158336918150896
1885	chr3	138590000	138595000	chr3	138865000	138870000	0.10070113561168101	0.43190079019813793	0.804948250272355	7.541825649466801e-05	0.00520069664481361	0.87729437273194	0.000115150942437901	1.0	0.8436793622823249
1886	chr5	137855000	137860000	chr5	137885000	137890000	0.999523310367569	0.9998651447422511	0.999999924976818	0.763135681964837	0.9999986683420891	0.999463982313197	0.000115150635691376	0.9999999996693051	0.9999990390394059
1887	chr4	68360000	68365000	chr4	69050000	69055000	0.7455389733752951	1.0	1.0	0.00198010670580084	1.0	1.0	0.00011515010635871298	1.0	1.0
1888	chr1	84570000	84575000	chr1	84720000	84725000	0.995532275745869	0.9621116895875409	0.967659697674913	0.999759333927556	0.999688611022391	0.891201896838487	0.000115147162043621	0.9998637682002991	0.9999395442700849
1889	chr8	37420000	37425000	chr8	37520000	37525000	0.7490453496296691	2.09085213838157e-05	1.0	0.000943209732243093	4.85433919066857e-12	1.0	1.0	1.0	1.0
1890	chr2	191020000	191025000	chr2	191115000	191120000	0.9999921523675419	0.9996027701221322	0.9999886893566321	0.9998335100275629	0.9945171836131491	0.9946482925047091	0.000115145042155364	0.926852307221728	0.29702413030515695
1891	chr4	1750000	1755000	chr4	1780000	1785000	0.0485620836824429	2.0907511762489802e-05	0.9999984354436869	1.35255690152435e-06	0.0130617047234657	0.995757785696116	0.9947464384176651	1.0	1.0
1892	chr7	45920000	45925000	chr7	46580000	46585000	0.0778488578299066	0.5946141063248149	0.6802304145411999	0.26715031032862196	6.25074490493904e-05	0.5786286355750411	1.0	1.0	1.0
1893	chr2	64940000	64945000	chr2	65040000	65045000	1.0	1.0	5.73156032287598e-05	1.0	1.0	0.998805605282959	9.64733190098738e-07	0.982825995588077	1.0
1894	chr21	33230000	33235000	chr21	33355000	33360000	0.999861449611733	0.7864622634086691	5.73162890229109e-05	0.30336962863185996	0.90686413923109	0.96650184076176	0.999999999999999	0.999999605158372	0.00552293806673125
1895	chr19	49690000	49695000	chr19	49850000	49855000	0.00021076084042746102	2.0905365117186103e-05	0.9943993798266031	4.53372199030755e-05	5.43942486993357e-06	1.0	0.999790846981951	0.7441939913519591	0.785111657982434
1896	chr16	4000000	4005000	chr16	4055000	4060000	1.0	1.0	5.7309106238639206e-05	1.0	1.0	0.0009552229362062	1.0	0.9999770376096021	1.0
1897	chr3	186780000	186785000	chr3	186930000	186935000	0.7373137245888779	0.99362821035217	0.9999990133612591	0.999707038532085	0.9562896572012779	1.0	0.00011512872046289399	0.200334372461637	0.934384105137188
1898	chr14	57545000	57550000	chr14	57630000	57635000	1.0	1.0	0.99998521690684	1.0	1.0	0.896250214333412	0.000115125546291044	1.0	1.0
1899	chr17	7035000	7040000	chr17	8895000	8900000	1.0	1.0	0.8652240173814929	1.0	1.0	1.0	1.0	0.501676269743305	7.572999964145309e-05
1900	chr14	33985000	33990000	chr14	34070000	34075000	1.0	1.0	0.9999998548048559	1.0	1.0	1.0	0.000115118926783448	1.0	1.0
1901	chr10	77835000	77840000	chr10	78030000	78035000	0.678461305966523	0.584682883475433	5.7298600929659304e-05	0.145951785241901	0.0836492994057531	3.43474035274158e-05	6.762954456286389e-08	8.56653498641143e-12	1.30789512830231e-07
1902	chr11	6405000	6410000	chr11	6480000	6485000	0.9969679362459491	0.999821623341856	5.72987672515201e-05	0.9999999609319229	0.9999991520651821	0.9999987492681579	0.0184866700717669	0.9997530310663959	0.9769688203645341
1903	chr7	100610000	100615000	chr7	100640000	100645000	0.999979548757787	0.9999999999999359	5.729664652274e-05	0.999999999921283	0.999999999308239	0.0636686259212565	0.9999999999823649	1.0	1.0
1904	chr8	122120000	122125000	chr8	122550000	122555000	0.00038616805810463904	0.000512549715149596	1.0	6.58423937108244e-05	0.0461444535239167	1.0	1.0	1.0	1.0
1905	chr8	130200000	130205000	chr8	130440000	130445000	0.0143616553109863	0.896650336735103	1.0	6.207367507872811e-06	3.8700284216678206e-05	1.0	0.000115108676111227	0.28427612626821697	0.999904090175683
1906	chr11	93520000	93525000	chr11	94540000	94545000	1.0	1.0	0.349394752607274	1.0	1.0	1.0	0.000115098887399724	1.0	1.0
1907	chr2	231120000	231125000	chr2	231220000	231225000	1.0	1.0	0.9659545595430179	1.0	1.0	0.996010119183647	0.000115094087619972	1.0	1.0
1908	chr6	30860000	30865000	chr6	32840000	32845000	1.0	1.0	5.72835431965188e-05	1.0	1.0	0.43444043874944205	0.8484293010249909	1.0	0.9474348883555691
1909	chr6	14730000	14735000	chr6	15130000	15135000	0.0039008318331255703	0.157648396642703	0.428857104009895	6.58309749513515e-05	0.112948785814889	0.431325474077055	0.142128926591704	1.0	1.0
1910	chr9	109925000	109930000	chr9	110165000	110170000	0.271627782048893	1.0	1.0	6.58308298190486e-05	1.0	1.0	0.989995135816105	1.0	1.0
1911	chr1	207750000	207755000	chr1	209425000	209430000	0.12029134990766499	2.08952928639949e-05	1.0	0.0016053519806758301	0.0431149640599134	1.0	1.0	1.0	1.0
1912	chr8	128120000	128125000	chr8	128665000	128670000	1.0	1.0	1.28458346374091e-12	0.613155358428094	1.0	3.73937248281124e-05	1.0	1.0	1.0
1913	chr1	221740000	221745000	chr1	221860000	221865000	0.0009566285273015189	2.08928183627014e-05	0.999402005006478	0.0012531670442670801	0.000235584762977882	0.355269611216866	0.999999999929744	1.0	0.9999827915732921
1914	chr11	129025000	129030000	chr11	129760000	129765000	0.744592010341297	0.0237523360149784	1.0	0.45966706070745705	6.246701479214019e-05	1.0	1.0	1.0	1.0
1915	chr16	17575000	17580000	chr16	17630000	17635000	1.9955645056525e-05	0.00112905197226821	0.993433978263203	7.49760317946609e-10	5.392180753879959e-10	1.0	1.0	1.0	1.0
1916	chr1	97460000	97465000	chr1	98685000	98690000	1.0	1.0	1.0	1.0	1.0	1.0	0.000115053751905707	1.0	1.0
1917	chr19	7940000	7945000	chr19	8245000	8250000	1.9951871271392397e-05	0.0424831446434596	0.137131003972208	0.00897031719160081	0.000108942620748163	0.239950106114695	0.46728857772450105	0.6515473558408	0.8713973066414871
1918	chr11	34650000	34655000	chr11	34845000	34850000	0.00281460286075953	0.0296429546694067	1.0	6.580759820143679e-05	0.000668795784384216	1.0	0.873694857022157	1.0	0.9922417811126791
1919	chr9	120815000	120820000	chr9	120925000	120930000	0.99999891567765	0.99999930775635	5.7260757635975906e-05	0.9999996666750529	0.9999999306946801	0.0027621791223687397	0.9999999998144542	1.0	1.0
1920	chr4	166620000	166625000	chr4	166655000	166660000	1.0	1.0	1.0	1.0	1.0	1.0	0.00011503721683053999	1.0	1.0
1921	chr14	104390000	104395000	chr14	106170000	106175000	1.0	1.0	1.0	1.0	1.0	1.0	1.0	8.02783277019375e-05	0.4175283850146779
1922	chr10	59905000	59910000	chr10	59960000	59965000	2.4126891065769395e-09	2.08835503703282e-05	0.9999922421797042	1.0631464195400698e-17	1.0090785698952198e-09	0.9935103563755079	0.999999936904535	0.9999999931425001	0.999999999886775
1923	chr2	70980000	70985000	chr2	71065000	71070000	0.9999999312310579	0.9999999999960122	0.443063258408399	0.9999999999997149	0.999999999996868	0.9999547929070529	1.0	8.02721863964093e-05	0.0493654380997152
1924	chr9	4595000	4600000	chr9	4660000	4665000	0.933258005337418	0.89126896316036	0.926454935550645	0.754334876411159	0.8914962482792591	1.0	0.9999999993421891	0.000636651536650661	7.566930153686129e-05
1925	chr15	35180000	35185000	chr15	35545000	35550000	0.9630708279621508	0.923383248350669	0.9972885351493771	0.7994861487765709	0.7817317758467659	0.618777469154318	0.00011502590474631101	1.0	1.0
1926	chr10	86400000	86405000	chr10	86585000	86590000	0.300612972628873	0.5668390210252969	0.0828659898540093	6.579458239711949e-05	1.15339943202312e-07	6.206541508087789e-09	0.000313755675405773	1.52830904274963e-06	0.0245228444117485
1927	chr2	46120000	46125000	chr2	46170000	46175000	0.29432262412164195	0.0188395917248304	1.0	6.57940130123015e-05	0.00019111840752771	1.0	0.999999962017932	1.0	1.0
1928	chr22	24340000	24345000	chr22	24485000	24490000	0.791830325335107	0.509465165621382	1.0	6.57891796231072e-05	0.23437873654256	1.0	1.0	1.0	1.0
1929	chr11	117940000	117945000	chr11	118075000	118080000	0.00136324437579676	2.0880633338172302e-05	0.9999999999947171	0.00023930053587793398	0.0014434457444456599	0.9970348000369441	0.9999999971866329	1.0	1.0
1930	chr2	162010000	162015000	chr2	162320000	162325000	0.8758406874747209	0.7870184472217672	0.775226512719817	0.9511853583279399	1.0	1.0	0.9898457582488149	0.000158151469017847	7.56603546701269e-05
1931	chr11	93715000	93720000	chr11	93785000	93790000	0.9996702483936719	0.9999527299337571	0.9999997426085909	0.9998336648546671	0.9999472995258041	0.9999566175522371	0.00011499950663753898	0.9027552094611201	0.796818160386889
1932	chr8	22580000	22585000	chr8	22980000	22985000	0.0820973563215034	0.3581557234332561	0.986917946750893	0.0216140610758372	0.0736682067288588	0.900513288186538	0.000114995771198654	0.8949002693866609	0.598844668182974
1933	chr2	226070000	226075000	chr2	226135000	226140000	4.7999973526314703e-05	0.37800515822398106	1.0	0.00464679218787895	6.242564367132571e-05	1.0	1.0	1.0	1.0
1934	chr2	69740000	69745000	chr2	70290000	70295000	0.0699007041145288	0.0369287335621983	5.72357651146484e-05	1.99270267176506e-05	2.4773359481224398e-05	6.300525812801639e-07	0.0413458140869891	0.0417709587297359	0.00617783977680045
1935	chr3	49165000	49170000	chr3	49720000	49725000	1.0	0.682774260263198	0.9198138617460041	0.9259685273520211	0.9228631359209492	0.8548214338932579	0.000114988742333625	0.0026108346931772303	0.13888661451977802
1936	chr4	98200000	98205000	chr4	99400000	99405000	1.0	1.0	1.0	0.6819620276180179	1.0	0.6765741322254171	0.000114986375587522	1.0	1.0
1937	chr11	66850000	66855000	chr11	67240000	67245000	0.38082118761605704	0.0107317514870397	0.0399992030274347	0.0272487973310301	0.0124043144399297	0.301536978998383	0.000114985700071191	0.999959538511938	0.999944233993399
1938	chr1	206710000	206715000	chr1	207025000	207030000	0.5938998502614079	0.00106704319763188	1.0	0.00696330824651033	6.242009017268791e-05	1.0	0.999761808689917	0.988673245482802	0.914208118299749
1939	chr14	104675000	104680000	chr14	105020000	105025000	0.43212721104058005	0.7459126484956851	0.480283916073302	0.0074092621479414	6.24170738051117e-05	0.70191007714935	0.246939605956995	0.7166899337013578	0.48941949456728207
1940	chr15	41115000	41120000	chr15	42485000	42490000	0.3851698438180321	1.0	0.763945839760563	1.0	1.0	1.0	1.0	0.49218283719618394	7.56382031392569e-05
1941	chr10	11175000	11180000	chr10	11710000	11715000	1.0	1.0	5.7226865937309804e-05	1.0	1.0	0.9443273913231859	0.246172004895175	0.997186521699655	0.9988695549650791
1942	chr3	114325000	114330000	chr3	115660000	115665000	1.0	1.0	0.000790042822236826	1.0	1.0	3.735802446181071e-05	1.0	1.0	1.0
1943	chr9	129140000	129145000	chr9	129320000	129325000	0.170414432544908	0.403690215484548	0.680544252167736	0.421296898638442	0.867539755698822	1.0	0.000114961992374196	0.666549430952541	0.23807658681725302
1944	chr11	61850000	61855000	chr11	62110000	62115000	0.905540365841561	0.916171926142718	5.72167066591145e-05	1.0	0.36407092917417994	0.0951628828341836	1.0	1.0	1.0
1945	chr17	47185000	47190000	chr17	47205000	47210000	0.00675235933934806	0.9999541215250991	1.0	6.57547820959952e-05	0.9999841362467109	1.0	0.000699423476334165	6.12082961225996e-07	0.013310285273392
1946	chr12	30995000	31000000	chr12	31070000	31075000	1.99364380847216e-05	0.00123224294276458	0.999995590240048	0.0259162038211417	0.00136920298007654	0.5653272413799979	0.9999905459235509	1.0	1.0
1947	chr2	135945000	135950000	chr2	136310000	136315000	0.46084991956262394	0.5721319649010339	5.7213297865868895e-05	1.0	0.7160737670770151	0.00120978901191863	4.48822426489131e-22	0.997892953429354	0.9713850064379741
1948	chr17	17180000	17185000	chr17	17205000	17210000	0.9999999933423829	0.999999724406573	0.23649042027559303	0.390544981455019	0.9999999801601399	0.151920815557286	0.000114949745462929	5.35508013673361e-07	3.52058837201586e-05
1949	chr10	60780000	60785000	chr10	61935000	61940000	0.111273460840392	0.0609192091773017	1.40694135784839e-06	3.08178503411916e-06	0.8117730217543142	3.73510522696645e-05	0.732360695327907	1.0	1.0
1950	chr7	85185000	85190000	chr7	85825000	85830000	0.00397096418492403	0.00916888409990717	1.0	4.30690067374299e-05	6.239758352491128e-05	1.0	1.0	1.0	1.0
1951	chr8	50000000	50005000	chr8	50055000	50060000	1.0	1.0	1.0	0.93221078789666	1.0	1.0	0.00011493944495730701	1.0	1.0
1952	chr11	65440000	65445000	chr11	65470000	65475000	1.0	0.606225647103151	1.0	0.880140025291566	0.964629338019533	1.0	0.00349379169532525	8.02076377591369e-05	0.120473684196065
1953	chr4	169185000	169190000	chr4	169340000	169345000	0.6950855358242309	0.7807561119497891	1.0	6.57399653973777e-05	0.0799750969924318	1.0	0.849214722058588	1.0	1.0
1954	chr19	58325000	58330000	chr19	58375000	58380000	0.000317946127485923	0.0121176082943605	0.307255649807231	2.68800762151401e-06	8.066268026539109e-05	3.73407893265887e-05	0.000324385709653714	0.0007896705296352469	0.48654694217804795
1955	chr7	41330000	41335000	chr7	41475000	41480000	0.994244435283837	1.0	0.998248226351879	0.9999857311559871	0.9999617574568571	0.967718188606112	0.000114923566915904	1.0	1.0
1956	chr5	139645000	139650000	chr5	139670000	139675000	0.0281928149859212	2.0863527435347896e-05	0.0204052020817912	9.84102830888841e-05	7.6636016549568e-06	0.000150049602376621	0.0009902048269572882	0.99999999999924	0.692807689937381
1957	chr19	11035000	11040000	chr19	11195000	11200000	1.9930318171386103e-05	0.9700907520548341	1.1296542656895201e-08	0.467844728354282	0.994427525278292	0.000523103255973184	0.0850320105184764	1.0	1.0
1958	chr8	132755000	132760000	chr8	134680000	134685000	1.0	1.0	1.0	1.0	1.0	1.0	1.0	8.01935982572751e-05	0.18407510651673198
1959	chr10	70170000	70175000	chr10	70360000	70365000	0.00064057742837701	0.0220200570698625	0.0040326821641401295	0.015926526184471	0.006807690514515279	0.00036006750733266003	1.5996642159272099e-12	8.01889253927065e-05	0.994025386328208
1960	chr8	85460000	85465000	chr8	85570000	85575000	0.0879769172943033	0.00045128670100866395	1.0	6.57296159085688e-05	0.00142120023103041	1.0	1.0	0.837552446001634	1.0
1961	chr3	197225000	197230000	chr3	197540000	197545000	0.37257923131917103	0.5938400883896429	1.0	6.57276273413819e-05	0.348894830371262	1.0	0.6571585499992529	1.0	1.0
1962	chr9	114550000	114555000	chr9	115200000	115205000	0.462171991176153	0.00128883451061842	1.0	6.57260524118062e-05	0.000160775758570753	1.0	1.0	1.0	1.0
1963	chr18	74195000	74200000	chr18	74495000	74500000	0.00734172024686403	0.579103792659271	0.0313238021900483	6.57237702358936e-05	0.19739015065183602	0.00198968392516948	0.0136635306116935	1.33092867057436e-17	6.154092332941111e-08
1964	chr16	82625000	82630000	chr16	83925000	83930000	0.00323174850463248	0.0011622279904673698	1.0	0.0614406609489103	6.23783620029621e-05	1.0	1.0	1.0	1.0
1965	chr5	132555000	132560000	chr5	132730000	132735000	0.82375036297554	0.9767782934365659	0.00014743332924888001	0.9834307969812649	0.913152663249529	3.733013513527e-05	0.00022169686584739502	0.9945836690368199	0.9999935843493191
1966	chr15	91850000	91855000	chr15	92040000	92045000	6.267592641548821e-08	2.0858763866744298e-05	0.9997277204913241	5.4707741350297296e-05	0.03207004475511	0.9174306837045021	0.0761960561340558	0.9975341117826151	0.999999177949353
1967	chr5	141880000	141885000	chr5	142015000	142020000	0.628108948985638	0.8562498267565269	0.999998229451482	0.849084972726022	0.922845498222638	0.9994940063734609	0.00011489445936733999	0.999999667185685	0.9692383345555291
1968	chr1	234485000	234490000	chr1	235065000	235070000	1.99245332673861e-05	0.0159812003556818	0.13295718183716698	2.0634801439231397e-19	0.00568358293313392	0.154157827852263	0.630524395296232	0.5181075042100479	0.884526832755093
1969	chr18	31495000	31500000	chr18	32090000	32095000	0.896854761571265	0.185587901442582	1.0	6.57100646806849e-05	0.404738973439781	1.0	0.000848174828532237	1.0	0.996221497548902
1970	chr2	46565000	46570000	chr2	47310000	47315000	1.0	1.0	1.0	1.0	1.0	1.0	0.000114883269712001	1.0	1.0
1971	chr12	104490000	104495000	chr12	104600000	104605000	0.9728915963114231	0.985652627706014	5.71812449842352e-05	0.9996501503730699	0.996922054218809	0.009320043434776921	0.0989069519163646	0.9999969319392009	0.9999999951865
1972	chr12	129230000	129235000	chr12	129560000	129565000	1.0	1.0	5.717596109722329e-05	1.0	1.0	0.9518100857248091	1.0	1.0	1.0
1973	chr15	57550000	57555000	chr15	57610000	57615000	1.99201262736663e-05	7.735210748044119e-06	1.0	1.0787270806865302e-07	0.000651406922899585	1.0	1.0	1.0	0.979650330804265
1974	chr12	120225000	120230000	chr12	120290000	120295000	1.99190969997648e-05	0.00023809727017429902	0.9999988388048721	8.61426547269844e-07	2.17056927740438e-11	0.9999286966922621	0.9999933037198191	0.0391868073022941	0.17108145341386904
1975	chr3	5425000	5430000	chr3	6675000	6680000	1.0	1.0	1.0	1.0	1.0	1.0	0.00011486196416071799	1.0	1.0
1976	chr17	82125000	82130000	chr17	82415000	82420000	0.9987411756738921	1.0	1.0	0.998625820260893	0.996722652911113	1.0	0.9673872125828199	0.0202894382607288	7.55681280410429e-05
1977	chr12	46380000	46385000	chr12	46930000	46935000	1.99166664228065e-05	0.0031308273982969	0.35149486931258	2.94516531774138e-07	0.000200308670892643	1.0	1.0	0.821075242349227	0.980157171660844
1978	chr4	78185000	78190000	chr4	78625000	78630000	1.0	1.0	1.0	1.0	0.7024968228658299	1.0	0.000114858346074925	1.0	1.0
1979	chr1	198920000	198925000	chr1	200470000	200475000	1.0	0.7279926466089409	0.598439688915389	0.806776139509771	1.0	1.0	0.0001148587816402	1.0	1.0
1980	chr7	29270000	29275000	chr7	29325000	29330000	1.0	1.0	1.0	1.0	1.0	1.0	0.000114851866089444	1.0	1.0
1981	chr2	131585000	131590000	chr2	132975000	132980000	1.0	1.0	1.0	1.0	1.0	1.0	0.000114851547361345	1.0	1.0
1982	chr6	44640000	44645000	chr6	45390000	45395000	1.0	1.0	0.21762441095257098	1.0	1.0	3.7312959470399606e-05	1.0	1.0	1.0
1983	chr17	44200000	44205000	chr17	44360000	44365000	0.979492953458659	0.99546610719959	4.30644021331425e-11	0.9941292832824649	0.9995730478189381	3.73080873915603e-05	0.7822779667843941	0.9987257817202809	0.9973334397279051
1984	chr8	64915000	64920000	chr8	65045000	65050000	1.0	1.0	5.71554491074457e-05	1.0	1.0	0.9999835519969359	0.00209965247304185	1.0	1.0
1985	chr11	34600000	34605000	chr11	34790000	34795000	1.9911179463962303e-05	0.934128554181769	0.974376858250144	1.3031379668513399e-10	0.9510356764276559	1.0	1.0	1.0	1.0
1986	chr6	13350000	13355000	chr6	13455000	13460000	0.00580778291426913	0.955320833590419	1.0	0.00741751907949405	0.995337766435643	1.0	0.158110723107608	0.0116457795424672	7.55461092914163e-05
1987	chr19	10565000	10570000	chr19	11090000	11095000	0.6075019795818399	0.23530486800996697	0.9536940180021442	0.051485174356256	0.186380069810466	0.183571111693049	0.00011482396338959299	0.002222088067726	0.0319034372618747
1988	chr7	116175000	116180000	chr7	116255000	116260000	0.9999972614112571	0.00372528919005675	1.0	0.000376904460844822	6.2326957847398e-05	1.0	1.0	1.0	1.0
1989	chr12	58415000	58420000	chr12	59075000	59080000	1.99084571190708e-05	0.000107900059911682	1.0	0.000966244689788595	9.82234967630595e-15	1.0	1.0	1.0	1.0
1990	chr17	14115000	14120000	chr17	14960000	14965000	1.0	1.0	5.71463661946349e-05	1.0	1.0	0.0564399572444577	1.0	1.0	1.0
1991	chr6	68985000	68990000	chr6	69005000	69010000	1.0	1.0	9.624009059476801e-09	1.0	1.0	3.729928610381e-05	1.0	1.0	1.0
1992	chr12	68365000	68370000	chr12	68555000	68560000	1.1326855105698599e-05	1.0	0.996117850150863	6.566760360716079e-05	0.0544598606679077	0.8482594915712379	0.0221835697807888	0.9687680658514151	0.9963593018622958
1993	chr2	7895000	7900000	chr2	8310000	8315000	1.0	0.788524395639597	0.9274645165695201	0.8622513781216851	1.0	1.0	0.00011480274848590901	1.0	1.0
1994	chr1	165675000	165680000	chr1	165765000	165770000	0.999998758742854	0.9999786217421809	0.99999999492202	0.9999999685492951	0.9999990715685441	0.999240330747744	0.999680260526893	0.9999999812066691	7.55259393731216e-05
1995	chr12	121295000	121300000	chr12	121315000	121320000	0.9999900287204542	0.999994723907597	5.71369687910665e-05	0.9999999920894599	0.999999708117645	0.999999999809489	0.9999999999999369	1.0	1.0
1996	chr19	15380000	15385000	chr19	16540000	16545000	0.43255711685718895	0.451399178975731	0.632836376044984	0.468772133578364	0.215282703808022	1.0	0.788022464237278	8.010609709672759e-05	0.371114578729954
1997	chr11	61790000	61795000	chr11	61880000	61885000	0.9179110383442171	0.9999958433334671	0.999782490850729	0.9999999981925991	0.999996584729113	0.999409541266626	0.00011478995639698101	1.0	0.9999999999938679
1998	chr4	335000	340000	chr4	670000	675000	0.781487698997759	0.265554967276582	0.8527135729623481	0.00163574087516196	0.265815740335434	1.0	0.0013958110955960199	8.009749823541221e-05	0.0411304428371391
[truncated: 212,502 more rows]
